# Supplementary material for: De Novo Transcriptome Sequencing and the Hypothetical Cold Response Mode of Saussurea involucrata in Extreme Cold Environments
Source: Int J Mol Sci. 2017 Jun 7;18(6):1155. doi: 10.3390/ijms18061155 (PMC5485979; doi:10.3390/ijms18061155)
Supplement: Supplementary file 1 [file ijms-18-01155-s001.zip]

Archive with 9 entries (8 files):
- ijms-188820-supplementary final/
- ijms-188820-supplementary final/Figure S1.tif
- ijms-188820-supplementary final/Figure S2..tif
- ijms-188820-supplementary final/Figure S3.tiff
- ijms-188820-supplementary final/Figure S4.png
- ijms-188820-supplementary final/Figure S5.tif
- ijms-188820-supplementary final/Table S1.xls
- ijms-188820-supplementary final/Table S2.xlsx
- ijms-188820-supplementary final/Table S3.xlsx
