# Supplementary material for: De Novo Transcriptome Sequencing and the Hypothetical Cold Response Mode of Saussurea involucrata in Extreme Cold Environments
Source: Int J Mol Sci. 2017 Jun 7;18(6):1155. doi: 10.3390/ijms18061155 (PMC5485979; doi:10.3390/ijms18061155)
Supplement: Supplementary file 1 [file ijms-18-01155-s001.zip › ijms-188820-supplementary final/Table S1.xls]

#gene_id	transcript_id	sprot_Top_BLASTX_hit	TrEMBL_Top_BLASTX_hit	RNAMMER	prot_id	prot_coords	sprot_Top_BLASTP_hit	TrEMBL_Top_BLASTP_hit	Pfam	SignalP	TmHMM	eggnog	gene_ontology_blast	gene_ontology_pfam	transcript	peptide
c3_g1	c3_g1_i1	.	.	.	.	.	.	.	.	.	.	.	.	.	.	.
c5_g1	c5_g1_i1	.	.	.	.	.	.	.	.	.	.	.	.	.	.	.
c6_g1	c6_g1_i1	.	.	.	.	.	.	.	.	.	.	.	.	.	.	.
c8_g1	c8_g1_i1	.	.	.	.	.	.	.	.	.	.	.	.	.	.	.
c9_g1	c9_g1_i1	.	.	.	.	.	.	.	.	.	.	.	.	.	.	.
c9_g1	c9_g1_i2	.	.	.	.	.	.	.	.	.	.	.	.	.	.	.
c10_g1	c10_g1_i1	.	.	.	.	.	.	.	.	.	.	.	.	.	.	.
c11_g1	c11_g1_i1	.	.	.	.	.	.	.	.	.	.	.	.	.	.	.
c12_g1	c12_g1_i1	.	.	.	.	.	.	.	.	.	.	.	.	.	.	.
c21_g1	c21_g1_i1	.	.	.	.	.	.	.	.	.	.	.	.	.	.	.
c24_g1	c24_g1_i1	.	.	.	.	.	.	.	.	.	.	.	.	.	.	.
c28_g1	c28_g1_i1	.	.	.	.	.	.	.	.	.	.	.	.	.	.	.
c29_g1	c29_g1_i1	.	.	.	.	.	.	.	.	.	.	.	.	.	.	.
c30_g1	c30_g1_i1	.	.	.	.	.	.	.	.	.	.	.	.	.	.	.
c31_g1	c31_g1_i1	.	.	.	.	.	.	.	.	.	.	.	.	.	.	.
c32_g1	c32_g1_i1	.	.	.	.	.	.	.	.	.	.	.	.	.	.	.
c33_g1	c33_g1_i1	sp|Q8LB02|SDHB2_ARATH^Q8LB02^Q:440-243,H:212-277^86.36%ID^E:2e-34^RecName: Full=Succinate dehydrogenase [ubiquinone] iron-sulfur subunit 2, mitochondrial;^Eukaryota; Viridiplantae; Streptophyta; Embryophyta; Tracheophyta; Spermatophyta; Magnoliophyta; eudicotyledons; Gunneridae; Pentapetalae; rosids; malvids; Brassicales; Brassicaceae; Camelineae; Arabidopsis	.	.	.	.	.	.	.	.	.	COG0479^succinate dehydrogenase	GO:0005749^cellular_component^mitochondrial respiratory chain complex II`GO:0005739^cellular_component^mitochondrion`GO:0045281^cellular_component^succinate dehydrogenase complex`GO:0051537^molecular_function^2 iron, 2 sulfur cluster binding`GO:0051538^molecular_function^3 iron, 4 sulfur cluster binding`GO:0051539^molecular_function^4 iron, 4 sulfur cluster binding`GO:0009055^molecular_function^e…	.	.	.
c35_g1	c35_g1_i1	.	.	.	.	.	.	.	.	.	.	.	.	.	.	.
c36_g1	c36_g1_i1	.	.	.	.	.	.	.	.	.	.	.	.	.	.	.
c37_g1	c37_g1_i1	.	.	.	.	.	.	.	.	.	.	.	.	.	.	.
c39_g1	c39_g1_i1	.	.	.	.	.	.	.	.	.	.	.	.	.	.	.
c40_g1	c40_g1_i1	.	.	.	.	.	.	.	.	.	.	.	.	.	.	.
c41_g1	c41_g1_i1	.	.	.	.	.	.	.	.	.	.	.	.	.	.	.
c42_g1	c42_g1_i1	.	.	.	.	.	.	.	.	.	.	.	.	.	.	.
c42_g1	c42_g1_i2	.	.	.	.	.	.	.	.	.	.	.	.	.	.	.
c43_g1	c43_g1_i1	.	.	.	.	.	.	.	.	.	.	.	.	.	.	.
c45_g1	c45_g1_i1	.	.	.	.	.	.	.	.	.	.	.	.	.	.	.
c46_g1	c46_g1_i1	.	.	.	.	.	.	.	.	.	.	.	.	.	.	.
c48_g1	c48_g1_i1	.	.	.	.	.	.	.	.	.	.	.	.	.	.	.
c48_g1	c48_g1_i2	.	.	.	.	.	.	.	.	.	.	.	.	.	.	.
c49_g1	c49_g1_i1	.	.	.	.	.	.	.	.	.	.	.	.	.	.	.
c50_g1	c50_g1_i1	.	.	.	.	.	.	.	.	.	.	.	.	.	.	.
c51_g1	c51_g1_i1	.	.	.	.	.	.	.	.	.	.	.	.	.	.	.
c53_g1	c53_g1_i1	.	.	.	.	.	.	.	.	.	.	.	.	.	.	.
c57_g1	c57_g1_i1	sp|P31843|RRPO_OENBE^P31843^Q:244-56,H:40-104^52.31%ID^E:1e-16^RecName: Full=RNA-directed DNA polymerase homolog;^Eukaryota; Viridiplantae; Streptophyta; Embryophyta; Tracheophyta; Spermatophyta; Magnoliophyta; eudicotyledons; Gunneridae; Pentapetalae; rosids; malvids; Myrtales; Onagraceae; Oenothera`sp|P31843|RRPO_OENBE^P31843^Q:344-219,H:7-48^38.1%ID^E:1e-16^RecName: Full=RNA-directed DNA polym…	.	.	.	.	.	.	.	.	.	.	GO:0005739^cellular_component^mitochondrion`GO:0003723^molecular_function^RNA binding`GO:0003964^molecular_function^RNA-directed DNA polymerase activity`GO:0003968^molecular_function^RNA-directed RNA polymerase activity	.	.	.
c58_g1	c58_g1_i1	.	.	.	.	.	.	.	.	.	.	.	.	.	.	.
c60_g1	c60_g1_i1	.	.	.	.	.	.	.	.	.	.	.	.	.	.	.
c61_g1	c61_g1_i1	.	.	.	.	.	.	.	.	.	.	.	.	.	.	.
c63_g1	c63_g1_i1	.	.	.	.	.	.	.	.	.	.	.	.	.	.	.
c64_g1	c64_g1_i1	.	.	.	c64_g1_i1|m.1	2-337[+]	.	.	.	.	.	.	.	.	.	.
c65_g1	c65_g1_i1	.	.	.	.	.	.	.	.	.	.	.	.	.	.	.
c68_g1	c68_g1_i1	.	.	.	.	.	.	.	.	.	.	.	.	.	.	.
c70_g1	c70_g1_i1	.	.	.	.	.	.	.	.	.	.	.	.	.	.	.
c71_g1	c71_g1_i1	.	.	.	.	.	.	.	.	.	.	.	.	.	.	.
c72_g1	c72_g1_i1	.	.	.	.	.	.	.	.	.	.	.	.	.	.	.
c74_g1	c74_g1_i1	.	.	.	.	.	.	.	.	.	.	.	.	.	.	.
c76_g1	c76_g1_i1	.	.	.	c76_g1_i1|m.2	135-527[-]	.	.	.	.	.	.	.	.	.	.
c78_g1	c78_g1_i1	.	.	.	.	.	.	.	.	.	.	.	.	.	.	.
c79_g1	c79_g1_i1	.	.	.	.	.	.	.	.	.	.	.	.	.	.	.
c80_g1	c80_g1_i1	.	.	.	.	.	.	.	.	.	.	.	.	.	.	.
c81_g1	c81_g1_i1	sp|O49675|CCD4_ARATH^O49675^Q:3-470,H:146-300^53.21%ID^E:6e-49^RecName: Full=Probable carotenoid cleavage dioxygenase 4, chloroplastic;^Eukaryota; Viridiplantae; Streptophyta; Embryophyta; Tracheophyta; Spermatophyta; Magnoliophyta; eudicotyledons; Gunneridae; Pentapetalae; rosids; malvids; Brassicales; Brassicaceae; Camelineae; Arabidopsis	.	.	c81_g1_i1|m.3	3-470[+]	sp|O49675|CCD4_ARATH^O49675^Q:1-156,H:146-300^56.41%ID^E:1e-54^RecName: Full=Probable carotenoid cleavage dioxygenase 4, chloroplastic;^Eukaryota; Viridiplantae; Streptophyta; Embryophyta; Tracheophyta; Spermatophyta; Magnoliophyta; eudicotyledons; Gunneridae; Pentapetalae; rosids; malvids; Brassicales; Brassicaceae; Camelineae; Arabidopsis	.	.	.	.	COG3670^dioxygenase	GO:0009507^cellular_component^chloroplast`GO:0010287^cellular_component^plastoglobule`GO:0051213^molecular_function^dioxygenase activity`GO:0046872^molecular_function^metal ion binding`GO:0005515^molecular_function^protein binding	.	.	.
c82_g1	c82_g1_i1	.	.	.	.	.	.	.	.	.	.	.	.	.	.	.
c83_g1	c83_g1_i1	.	.	.	.	.	.	.	.	.	.	.	.	.	.	.
c84_g1	c84_g1_i1	.	.	.	.	.	.	.	.	.	.	.	.	.	.	.
c87_g1	c87_g1_i1	.	.	.	.	.	.	.	.	.	.	.	.	.	.	.
c88_g1	c88_g1_i1	.	.	.	.	.	.	.	.	.	.	.	.	.	.	.
c89_g1	c89_g1_i1	.	.	.	.	.	.	.	.	.	.	.	.	.	.	.
c90_g1	c90_g1_i1	.	.	.	.	.	.	.	.	.	.	.	.	.	.	.
c95_g1	c95_g1_i1	.	.	.	.	.	.	.	.	.	.	.	.	.	.	.
c96_g1	c96_g1_i1	.	.	.	.	.	.	.	.	.	.	.	.	.	.	.
c97_g1	c97_g1_i1	.	.	.	.	.	.	.	.	.	.	.	.	.	.	.
c100_g1	c100_g1_i1	.	.	.	.	.	.	.	.	.	.	.	.	.	.	.
c101_g1	c101_g1_i1	.	.	.	.	.	.	.	.	.	.	.	.	.	.	.
c102_g1	c102_g1_i1	.	.	.	.	.	.	.	.	.	.	.	.	.	.	.
c103_g1	c103_g1_i1	.	.	.	.	.	.	.	.	.	.	.	.	.	.	.
c104_g1	c104_g1_i1	.	.	.	.	.	.	.	.	.	.	.	.	.	.	.
c105_g1	c105_g1_i1	.	.	.	.	.	.	.	.	.	.	.	.	.	.	.
c106_g1	c106_g1_i1	.	.	.	.	.	.	.	.	.	.	.	.	.	.	.
c106_g1	c106_g1_i2	.	.	.	.	.	.	.	.	.	.	.	.	.	.	.
c107_g1	c107_g1_i1	.	.	.	.	.	.	.	.	.	.	.	.	.	.	.
c108_g1	c108_g1_i1	.	.	.	.	.	.	.	.	.	.	.	.	.	.	.
c109_g1	c109_g1_i1	.	.	.	.	.	.	.	.	.	.	.	.	.	.	.
c111_g1	c111_g1_i1	.	.	.	.	.	.	.	.	.	.	.	.	.	.	.
c112_g1	c112_g1_i1	.	.	.	.	.	.	.	.	.	.	.	.	.	.	.
c114_g1	c114_g1_i1	.	.	.	.	.	.	.	.	.	.	.	.	.	.	.
c115_g1	c115_g1_i1	.	.	.	.	.	.	.	.	.	.	.	.	.	.	.
c116_g1	c116_g1_i1	.	.	.	.	.	.	.	.	.	.	.	.	.	.	.
c117_g1	c117_g1_i1	.	.	.	.	.	.	.	.	.	.	.	.	.	.	.
c118_g1	c118_g1_i1	sp|Q9C9H7|RLP12_ARATH^Q9C9H7^Q:544-2,H:479-656^35.87%ID^E:3e-20^RecName: Full=Receptor-like protein 12;^Eukaryota; Viridiplantae; Streptophyta; Embryophyta; Tracheophyta; Spermatophyta; Magnoliophyta; eudicotyledons; Gunneridae; Pentapetalae; rosids; malvids; Brassicales; Brassicaceae; Camelineae; Arabidopsis`sp|Q9C9H7|RLP12_ARATH^Q9C9H7^Q:457-35,H:170-310^30.34%ID^E:5e-06^RecName: Full=Receptor-…	.	.	c118_g1_i1|m.5	2-547[-]	sp|Q9C9H7|RLP12_ARATH^Q9C9H7^Q:2-182,H:479-656^35.87%ID^E:3e-28^RecName: Full=Receptor-like protein 12;^Eukaryota; Viridiplantae; Streptophyta; Embryophyta; Tracheophyta; Spermatophyta; Magnoliophyta; eudicotyledons; Gunneridae; Pentapetalae; rosids; malvids; Brassicales; Brassicaceae; Camelineae; Arabidopsis`sp|Q9C9H7|RLP12_ARATH^Q9C9H7^Q:4-171,H:148-310^30.41%ID^E:3e-07^RecName: Full=Receptor-l…	.	PF13504.1^LRR_7^Leucine rich repeat^15-28^E:16`PF13855.1^LRR_8^Leucine rich repeat^40-99^E:1.4e-09`PF12799.2^LRR_4^Leucine Rich repeats (2 copies)^40-77^E:1.7e-06`PF13504.1^LRR_7^Leucine rich repeat^40-52^E:1.3`PF00560.28^LRR_1^Leucine Rich Repeat^41-62^E:0.3`PF13516.1^LRR_6^Leucine Rich repeat^62-84^E:0.032`PF00560.28^LRR_1^Leucine Rich Repeat^65-80^E:1.4`PF13504.1^LRR_7^Leucine rich repeat^65-7…	.	.	COG4886^leucine Rich Repeat	GO:0016021^cellular_component^integral component of membrane`GO:0005886^cellular_component^plasma membrane	GO:0005515^molecular_function^protein binding	.	.
c119_g1	c119_g1_i1	.	.	.	.	.	.	.	.	.	.	.	.	.	.	.
c120_g1	c120_g1_i1	.	.	.	.	.	.	.	.	.	.	.	.	.	.	.
c121_g1	c121_g1_i1	.	.	.	.	.	.	.	.	.	.	.	.	.	.	.
c123_g1	c123_g1_i1	.	.	.	.	.	.	.	.	.	.	.	.	.	.	.
c125_g1	c125_g1_i1	.	.	.	.	.	.	.	.	.	.	.	.	.	.	.
c126_g1	c126_g1_i1	sp|Q9FYB5|DNJ11_ARATH^Q9FYB5^Q:304-2,H:55-159^41.23%ID^E:5e-15^RecName: Full=Chaperone protein dnaJ 11, chloroplastic;^Eukaryota; Viridiplantae; Streptophyta; Embryophyta; Tracheophyta; Spermatophyta; Magnoliophyta; eudicotyledons; Gunneridae; Pentapetalae; rosids; malvids; Brassicales; Brassicaceae; Camelineae; Arabidopsis	.	.	c126_g1_i1|m.6	2-451[-]	sp|Q9FYB5|DNJ11_ARATH^Q9FYB5^Q:50-150,H:55-159^41.23%ID^E:7e-16^RecName: Full=Chaperone protein dnaJ 11, chloroplastic;^Eukaryota; Viridiplantae; Streptophyta; Embryophyta; Tracheophyta; Spermatophyta; Magnoliophyta; eudicotyledons; Gunneridae; Pentapetalae; rosids; malvids; Brassicales; Brassicaceae; Camelineae; Arabidopsis	.	PF00226.26^DnaJ^DnaJ domain^62-123^E:1.4e-20	.	.	COG2214^DNAj domain protein	GO:0009570^cellular_component^chloroplast stroma`GO:0005634^cellular_component^nucleus`GO:0009536^cellular_component^plastid	.	.	.
c127_g1	c127_g1_i1	.	.	.	.	.	.	.	.	.	.	.	.	.	.	.
c128_g1	c128_g1_i1	sp|Q3ECK2|PPR92_ARATH^Q3ECK2^Q:235-492,H:63-148^45.35%ID^E:8e-18^RecName: Full=Pentatricopeptide repeat-containing protein At1g62680, mitochondrial;^Eukaryota; Viridiplantae; Streptophyta; Embryophyta; Tracheophyta; Spermatophyta; Magnoliophyta; eudicotyledons; Gunneridae; Pentapetalae; rosids; malvids; Brassicales; Brassicaceae; Camelineae; Arabidopsis	.	.	c128_g1_i1|m.7	67-492[+]	sp|Q3ECK2|PPR92_ARATH^Q3ECK2^Q:57-142,H:63-148^45.35%ID^E:3e-18^RecName: Full=Pentatricopeptide repeat-containing protein At1g62680, mitochondrial;^Eukaryota; Viridiplantae; Streptophyta; Embryophyta; Tracheophyta; Spermatophyta; Magnoliophyta; eudicotyledons; Gunneridae; Pentapetalae; rosids; malvids; Brassicales; Brassicaceae; Camelineae; Arabidopsis	.	PF01535.15^PPR^PPR repeat^118-139^E:0.22	.	.	.	GO:0005739^cellular_component^mitochondrion	.	.	.
c130_g1	c130_g1_i1	.	.	.	.	.	.	.	.	.	.	.	.	.	.	.
c131_g1	c131_g1_i1	.	.	.	.	.	.	.	.	.	.	.	.	.	.	.
c132_g1	c132_g1_i1	.	.	.	.	.	.	.	.	.	.	.	.	.	.	.
c134_g1	c134_g1_i1	.	.	.	.	.	.	.	.	.	.	.	.	.	.	.
c135_g1	c135_g1_i1	.	.	.	.	.	.	.	.	.	.	.	.	.	.	.
c136_g1	c136_g1_i1	.	.	.	.	.	.	.	.	.	.	.	.	.	.	.
c138_g1	c138_g1_i1	.	.	.	.	.	.	.	.	.	.	.	.	.	.	.
c138_g1	c138_g1_i2	.	.	.	.	.	.	.	.	.	.	.	.	.	.	.
c139_g1	c139_g1_i1	.	.	.	.	.	.	.	.	.	.	.	.	.	.	.
c142_g1	c142_g1_i1	.	.	.	.	.	.	.	.	.	.	.	.	.	.	.
c143_g1	c143_g1_i1	.	.	.	.	.	.	.	.	.	.	.	.	.	.	.
c144_g1	c144_g1_i1	.	.	.	.	.	.	.	.	.	.	.	.	.	.	.
c144_g1	c144_g1_i2	.	.	.	.	.	.	.	.	.	.	.	.	.	.	.
c145_g1	c145_g1_i1	.	.	.	.	.	.	.	.	.	.	.	.	.	.	.
c147_g1	c147_g1_i1	.	.	.	.	.	.	.	.	.	.	.	.	.	.	.
c148_g1	c148_g1_i1	.	.	.	.	.	.	.	.	.	.	.	.	.	.	.
c150_g1	c150_g1_i1	.	.	.	.	.	.	.	.	.	.	.	.	.	.	.
c151_g1	c151_g1_i1	.	.	.	.	.	.	.	.	.	.	.	.	.	.	.
c151_g1	c151_g1_i2	.	.	.	.	.	.	.	.	.	.	.	.	.	.	.
c152_g1	c152_g1_i1	.	.	.	.	.	.	.	.	.	.	.	.	.	.	.
c154_g1	c154_g1_i1	.	.	.	.	.	.	.	.	.	.	.	.	.	.	.
c156_g1	c156_g1_i1	.	.	.	.	.	.	.	.	.	.	.	.	.	.	.
c157_g1	c157_g1_i1	sp|Q9LVC3|PUM12_ARATH^Q9LVC3^Q:2-664,H:299-519^41.18%ID^E:1e-53^RecName: Full=Pumilio homolog 12;^Eukaryota; Viridiplantae; Streptophyta; Embryophyta; Tracheophyta; Spermatophyta; Magnoliophyta; eudicotyledons; Gunneridae; Pentapetalae; rosids; malvids; Brassicales; Brassicaceae; Camelineae; Arabidopsis	.	.	c157_g1_i1|m.8	2-676[+]	sp|Q9LVC3|PUM12_ARATH^Q9LVC3^Q:1-221,H:299-519^41.18%ID^E:1e-53^RecName: Full=Pumilio homolog 12;^Eukaryota; Viridiplantae; Streptophyta; Embryophyta; Tracheophyta; Spermatophyta; Magnoliophyta; eudicotyledons; Gunneridae; Pentapetalae; rosids; malvids; Brassicales; Brassicaceae; Camelineae; Arabidopsis	.	PF00806.14^PUF^Pumilio-family RNA binding repeat^17-41^E:6.7e-05`PF00806.14^PUF^Pumilio-family RNA binding repeat^61-87^E:0.00024`PF00806.14^PUF^Pumilio-family RNA binding repeat^128-158^E:0.00035`PF00806.14^PUF^Pumilio-family RNA binding repeat^200-222^E:0.00039	.	.	COG5099^pumilio homolog	GO:0005737^cellular_component^cytoplasm`GO:0005634^cellular_component^nucleus`GO:0003723^molecular_function^RNA binding`GO:0006417^biological_process^regulation of translation	GO:0003723^molecular_function^RNA binding	.	.
c159_g1	c159_g1_i1	.	.	.	.	.	.	.	.	.	.	.	.	.	.	.
c160_g1	c160_g1_i1	.	.	.	.	.	.	.	.	.	.	.	.	.	.	.
c162_g1	c162_g1_i1	.	.	.	.	.	.	.	.	.	.	.	.	.	.	.
c163_g1	c163_g1_i1	.	.	.	.	.	.	.	.	.	.	.	.	.	.	.
c166_g1	c166_g1_i1	.	.	.	.	.	.	.	.	.	.	.	.	.	.	.
c167_g1	c167_g1_i1	.	.	.	.	.	.	.	.	.	.	.	.	.	.	.
c168_g1	c168_g1_i1	.	.	.	.	.	.	.	.	.	.	.	.	.	.	.
c169_g1	c169_g1_i1	.	.	.	.	.	.	.	.	.	.	.	.	.	.	.
c170_g1	c170_g1_i1	.	.	.	.	.	.	.	.	.	.	.	.	.	.	.
c171_g1	c171_g1_i1	.	.	.	.	.	.	.	.	.	.	.	.	.	.	.
c172_g1	c172_g1_i1	.	.	.	.	.	.	.	.	.	.	.	.	.	.	.
c175_g1	c175_g1_i1	.	.	.	.	.	.	.	.	.	.	.	.	.	.	.
c175_g1	c175_g1_i2	.	.	.	.	.	.	.	.	.	.	.	.	.	.	.
c177_g1	c177_g1_i1	sp|P82353|NLTP2_PRUAR^P82353^Q:119-3,H:28-66^74.36%ID^E:1e-14^RecName: Full=Non-specific lipid-transfer protein 2;^Eukaryota; Viridiplantae; Streptophyta; Embryophyta; Tracheophyta; Spermatophyta; Magnoliophyta; eudicotyledons; Gunneridae; Pentapetalae; rosids; fabids; Rosales; Rosaceae; Maloideae; Amygdaleae; Prunus	.	.	.	.	.	.	.	.	.	.	GO:0008289^molecular_function^lipid binding`GO:0006810^biological_process^transport	.	.	.
c178_g1	c178_g1_i1	.	.	.	.	.	.	.	.	.	.	.	.	.	.	.
c178_g1	c178_g1_i2	.	.	.	.	.	.	.	.	.	.	.	.	.	.	.
c179_g1	c179_g1_i1	.	.	.	.	.	.	.	.	.	.	.	.	.	.	.
c179_g1	c179_g1_i2	.	.	.	.	.	.	.	.	.	.	.	.	.	.	.
c180_g1	c180_g1_i1	.	.	.	.	.	.	.	.	.	.	.	.	.	.	.
c181_g1	c181_g1_i1	.	.	.	.	.	.	.	.	.	.	.	.	.	.	.
c182_g1	c182_g1_i1	.	.	.	.	.	.	.	.	.	.	.	.	.	.	.
c182_g1	c182_g1_i2	.	.	.	.	.	.	.	.	.	.	.	.	.	.	.
c183_g1	c183_g1_i1	.	.	.	.	.	.	.	.	.	.	.	.	.	.	.
c184_g1	c184_g1_i1	.	.	.	.	.	.	.	.	.	.	.	.	.	.	.
c185_g1	c185_g1_i1	.	.	.	.	.	.	.	.	.	.	.	.	.	.	.
c185_g1	c185_g1_i2	.	.	.	.	.	.	.	.	.	.	.	.	.	.	.
c187_g1	c187_g1_i1	.	.	.	.	.	.	.	.	.	.	.	.	.	.	.
c189_g1	c189_g1_i1	.	.	.	.	.	.	.	.	.	.	.	.	.	.	.
c190_g1	c190_g1_i1	.	.	.	.	.	.	.	.	.	.	.	.	.	.	.
c193_g1	c193_g1_i1	.	.	.	.	.	.	.	.	.	.	.	.	.	.	.
c195_g1	c195_g1_i1	.	.	.	.	.	.	.	.	.	.	.	.	.	.	.
c196_g1	c196_g1_i1	.	.	.	.	.	.	.	.	.	.	.	.	.	.	.
c197_g1	c197_g1_i1	.	.	.	.	.	.	.	.	.	.	.	.	.	.	.
c197_g1	c197_g1_i2	.	.	.	.	.	.	.	.	.	.	.	.	.	.	.
c199_g1	c199_g1_i1	.	.	.	.	.	.	.	.	.	.	.	.	.	.	.
c200_g1	c200_g1_i1	.	.	.	.	.	.	.	.	.	.	.	.	.	.	.
c201_g1	c201_g1_i1	.	.	.	.	.	.	.	.	.	.	.	.	.	.	.
c202_g1	c202_g1_i1	.	.	.	.	.	.	.	.	.	.	.	.	.	.	.
c205_g1	c205_g1_i1	.	.	.	.	.	.	.	.	.	.	.	.	.	.	.
c205_g1	c205_g1_i2	.	.	.	.	.	.	.	.	.	.	.	.	.	.	.
c206_g1	c206_g1_i1	.	.	.	.	.	.	.	.	.	.	.	.	.	.	.
c208_g1	c208_g1_i1	.	.	.	.	.	.	.	.	.	.	.	.	.	.	.
c210_g1	c210_g1_i1	.	.	.	.	.	.	.	.	.	.	.	.	.	.	.
c211_g1	c211_g1_i1	.	.	.	.	.	.	.	.	.	.	.	.	.	.	.
c212_g1	c212_g1_i1	.	.	.	.	.	.	.	.	.	.	.	.	.	.	.
c213_g1	c213_g1_i1	.	.	.	.	.	.	.	.	.	.	.	.	.	.	.
c217_g1	c217_g1_i1	.	.	.	.	.	.	.	.	.	.	.	.	.	.	.
c218_g1	c218_g1_i1	.	.	.	.	.	.	.	.	.	.	.	.	.	.	.
c221_g1	c221_g1_i1	.	.	.	.	.	.	.	.	.	.	.	.	.	.	.
c222_g1	c222_g1_i1	.	.	.	.	.	.	.	.	.	.	.	.	.	.	.
c223_g1	c223_g1_i1	.	.	.	.	.	.	.	.	.	.	.	.	.	.	.
c225_g1	c225_g1_i1	.	.	.	.	.	.	.	.	.	.	.	.	.	.	.
c225_g1	c225_g1_i2	.	.	.	.	.	.	.	.	.	.	.	.	.	.	.
c226_g1	c226_g1_i1	.	.	.	.	.	.	.	.	.	.	.	.	.	.	.
c227_g1	c227_g1_i1	.	.	.	.	.	.	.	.	.	.	.	.	.	.	.
c229_g1	c229_g1_i1	.	.	.	.	.	.	.	.	.	.	.	.	.	.	.
c231_g1	c231_g1_i1	.	.	.	.	.	.	.	.	.	.	.	.	.	.	.
c232_g1	c232_g1_i1	.	.	.	.	.	.	.	.	.	.	.	.	.	.	.
c233_g1	c233_g1_i1	.	.	.	.	.	.	.	.	.	.	.	.	.	.	.
c236_g1	c236_g1_i1	.	.	.	.	.	.	.	.	.	.	.	.	.	.	.
c239_g1	c239_g1_i1	.	.	.	.	.	.	.	.	.	.	.	.	.	.	.
c240_g1	c240_g1_i1	.	.	.	.	.	.	.	.	.	.	.	.	.	.	.
c240_g1	c240_g1_i2	.	.	.	.	.	.	.	.	.	.	.	.	.	.	.
c242_g1	c242_g1_i1	.	.	.	.	.	.	.	.	.	.	.	.	.	.	.
c243_g1	c243_g1_i1	.	.	.	.	.	.	.	.	.	.	.	.	.	.	.
c244_g1	c244_g1_i1	.	.	.	.	.	.	.	.	.	.	.	.	.	.	.
c245_g1	c245_g1_i1	.	.	.	.	.	.	.	.	.	.	.	.	.	.	.
c246_g1	c246_g1_i1	.	.	.	.	.	.	.	.	.	.	.	.	.	.	.
c247_g1	c247_g1_i1	.	.	.	.	.	.	.	.	.	.	.	.	.	.	.
c250_g1	c250_g1_i1	.	.	.	.	.	.	.	.	.	.	.	.	.	.	.
c253_g1	c253_g1_i1	.	.	.	.	.	.	.	.	.	.	.	.	.	.	.
c254_g1	c254_g1_i1	.	.	.	.	.	.	.	.	.	.	.	.	.	.	.
c255_g1	c255_g1_i1	.	.	.	.	.	.	.	.	.	.	.	.	.	.	.
c256_g1	c256_g1_i1	sp|Q7X6Y7|MMD1_ARATH^Q7X6Y7^Q:3-455,H:383-559^35.56%ID^E:3e-16^RecName: Full=PHD finger protein MALE MEIOCYTE DEATH 1;^Eukaryota; Viridiplantae; Streptophyta; Embryophyta; Tracheophyta; Spermatophyta; Magnoliophyta; eudicotyledons; Gunneridae; Pentapetalae; rosids; malvids; Brassicales; Brassicaceae; Camelineae; Arabidopsis	.	.	c256_g1_i1|m.11	3-455[+]	sp|Q7X6Y7|MMD1_ARATH^Q7X6Y7^Q:1-151,H:383-559^35.56%ID^E:3e-16^RecName: Full=PHD finger protein MALE MEIOCYTE DEATH 1;^Eukaryota; Viridiplantae; Streptophyta; Embryophyta; Tracheophyta; Spermatophyta; Magnoliophyta; eudicotyledons; Gunneridae; Pentapetalae; rosids; malvids; Brassicales; Brassicaceae; Camelineae; Arabidopsis	.	.	.	.	.	GO:0005634^cellular_component^nucleus`GO:0008270^molecular_function^zinc ion binding`GO:0007060^biological_process^male meiosis chromosome segregation`GO:0048235^biological_process^pollen sperm cell differentiation`GO:0006355^biological_process^regulation of transcription, DNA-templated`GO:0006351^biological_process^transcription, DNA-templated	.	.	.
c257_g1	c257_g1_i1	.	.	.	.	.	.	.	.	.	.	.	.	.	.	.
c258_g1	c258_g1_i1	.	.	.	.	.	.	.	.	.	.	.	.	.	.	.
c259_g1	c259_g1_i1	.	.	.	.	.	.	.	.	.	.	.	.	.	.	.
c260_g1	c260_g1_i1	.	.	.	.	.	.	.	.	.	.	.	.	.	.	.
c262_g1	c262_g1_i1	.	.	.	.	.	.	.	.	.	.	.	.	.	.	.
c263_g1	c263_g1_i1	.	.	.	.	.	.	.	.	.	.	.	.	.	.	.
c263_g2	c263_g2_i1	.	.	.	.	.	.	.	.	.	.	.	.	.	.	.
c264_g1	c264_g1_i1	sp|Q9SMP5|C94B3_ARATH^Q9SMP5^Q:220-2,H:25-97^42.47%ID^E:3e-12^RecName: Full=Cytochrome P450 94B3;^Eukaryota; Viridiplantae; Streptophyta; Embryophyta; Tracheophyta; Spermatophyta; Magnoliophyta; eudicotyledons; Gunneridae; Pentapetalae; rosids; malvids; Brassicales; Brassicaceae; Camelineae; Arabidopsis	.	.	.	.	.	.	.	.	.	COG2124^Cytochrome p450	GO:0016021^cellular_component^integral component of membrane`GO:0020037^molecular_function^heme binding`GO:0005506^molecular_function^iron ion binding`GO:0052694^molecular_function^jasmonoyl-isoleucine-12-hydroxylase activity`GO:0016705^molecular_function^oxidoreductase activity, acting on paired donors, with incorporation or reduction of molecular oxygen`GO:0048653^biological_process^anther deve…	.	.	.
c265_g1	c265_g1_i1	.	.	.	.	.	.	.	.	.	.	.	.	.	.	.
c266_g1	c266_g1_i1	.	.	.	.	.	.	.	.	.	.	.	.	.	.	.
c267_g1	c267_g1_i1	.	.	.	.	.	.	.	.	.	.	.	.	.	.	.
c268_g1	c268_g1_i1	.	.	.	.	.	.	.	.	.	.	.	.	.	.	.
c270_g1	c270_g1_i1	.	.	.	.	.	.	.	.	.	.	.	.	.	.	.
c273_g1	c273_g1_i1	.	.	.	.	.	.	.	.	.	.	.	.	.	.	.
c275_g1	c275_g1_i1	.	.	.	.	.	.	.	.	.	.	.	.	.	.	.
c276_g1	c276_g1_i1	.	.	.	.	.	.	.	.	.	.	.	.	.	.	.
c277_g1	c277_g1_i1	.	.	.	.	.	.	.	.	.	.	.	.	.	.	.
c278_g1	c278_g1_i1	.	.	.	.	.	.	.	.	.	.	.	.	.	.	.
c279_g1	c279_g1_i1	.	.	.	.	.	.	.	.	.	.	.	.	.	.	.
c279_g1	c279_g1_i2	.	.	.	.	.	.	.	.	.	.	.	.	.	.	.
c280_g1	c280_g1_i1	.	.	.	.	.	.	.	.	.	.	.	.	.	.	.
c280_g1	c280_g1_i2	.	.	.	.	.	.	.	.	.	.	.	.	.	.	.
c282_g1	c282_g1_i1	.	.	.	.	.	.	.	.	.	.	.	.	.	.	.
c283_g1	c283_g1_i1	.	.	.	.	.	.	.	.	.	.	.	.	.	.	.
c284_g1	c284_g1_i1	.	.	.	.	.	.	.	.	.	.	.	.	.	.	.
c287_g1	c287_g1_i1	.	.	.	c287_g1_i1|m.12	1-519[+]	.	.	.	.	.	.	.	.	.	.
c288_g1	c288_g1_i1	.	.	.	.	.	.	.	.	.	.	.	.	.	.	.
c288_g1	c288_g1_i2	.	.	.	.	.	.	.	.	.	.	.	.	.	.	.
c289_g1	c289_g1_i1	.	.	.	.	.	.	.	.	.	.	.	.	.	.	.
c290_g1	c290_g1_i1	.	.	.	.	.	.	.	.	.	.	.	.	.	.	.
c291_g1	c291_g1_i1	.	.	.	.	.	.	.	.	.	.	.	.	.	.	.
c293_g1	c293_g1_i1	.	.	.	.	.	.	.	.	.	.	.	.	.	.	.
c294_g1	c294_g1_i1	.	.	.	.	.	.	.	.	.	.	.	.	.	.	.
c294_g1	c294_g1_i2	.	.	.	.	.	.	.	.	.	.	.	.	.	.	.
c295_g1	c295_g1_i1	.	.	.	.	.	.	.	.	.	.	.	.	.	.	.
c296_g1	c296_g1_i1	.	.	.	.	.	.	.	.	.	.	.	.	.	.	.
c297_g1	c297_g1_i1	.	.	.	.	.	.	.	.	.	.	.	.	.	.	.
c298_g1	c298_g1_i1	.	.	.	.	.	.	.	.	.	.	.	.	.	.	.
c299_g1	c299_g1_i1	.	.	.	.	.	.	.	.	.	.	.	.	.	.	.
c299_g1	c299_g1_i2	.	.	.	.	.	.	.	.	.	.	.	.	.	.	.
c300_g1	c300_g1_i1	.	.	.	.	.	.	.	.	.	.	.	.	.	.	.
c301_g1	c301_g1_i1	.	.	.	.	.	.	.	.	.	.	.	.	.	.	.
c302_g1	c302_g1_i1	.	.	.	.	.	.	.	.	.	.	.	.	.	.	.
c302_g1	c302_g1_i2	.	.	.	.	.	.	.	.	.	.	.	.	.	.	.
c303_g1	c303_g1_i1	.	.	.	.	.	.	.	.	.	.	.	.	.	.	.
c305_g1	c305_g1_i1	.	.	.	.	.	.	.	.	.	.	.	.	.	.	.
c306_g1	c306_g1_i1	.	.	.	.	.	.	.	.	.	.	.	.	.	.	.
c307_g1	c307_g1_i1	.	.	.	.	.	.	.	.	.	.	.	.	.	.	.
c308_g1	c308_g1_i1	.	.	.	.	.	.	.	.	.	.	.	.	.	.	.
c309_g1	c309_g1_i1	.	.	.	.	.	.	.	.	.	.	.	.	.	.	.
c310_g1	c310_g1_i1	.	.	.	.	.	.	.	.	.	.	.	.	.	.	.
c312_g1	c312_g1_i1	.	.	.	.	.	.	.	.	.	.	.	.	.	.	.
c314_g1	c314_g1_i1	.	.	.	.	.	.	.	.	.	.	.	.	.	.	.
c315_g1	c315_g1_i1	.	.	.	.	.	.	.	.	.	.	.	.	.	.	.
c315_g1	c315_g1_i2	.	.	.	.	.	.	.	.	.	.	.	.	.	.	.
c316_g1	c316_g1_i1	.	.	.	.	.	.	.	.	.	.	.	.	.	.	.
c317_g1	c317_g1_i1	.	.	.	.	.	.	.	.	.	.	.	.	.	.	.
c318_g1	c318_g1_i1	.	.	.	.	.	.	.	.	.	.	.	.	.	.	.
c319_g1	c319_g1_i1	.	.	.	.	.	.	.	.	.	.	.	.	.	.	.
c320_g1	c320_g1_i1	.	.	.	.	.	.	.	.	.	.	.	.	.	.	.
c321_g1	c321_g1_i1	.	.	.	.	.	.	.	.	.	.	.	.	.	.	.
c322_g1	c322_g1_i1	.	.	.	.	.	.	.	.	.	.	.	.	.	.	.
c323_g1	c323_g1_i1	.	.	.	.	.	.	.	.	.	.	.	.	.	.	.
c326_g1	c326_g1_i1	.	.	.	.	.	.	.	.	.	.	.	.	.	.	.
c327_g1	c327_g1_i1	.	.	.	.	.	.	.	.	.	.	.	.	.	.	.
c328_g1	c328_g1_i1	sp|Q2QLY4|METE2_ORYSJ^Q2QLY4^Q:272-3,H:5-94^88.89%ID^E:5e-51^RecName: Full=5-methyltetrahydropteroyltriglutamate--homocysteine methyltransferase 2;^Eukaryota; Viridiplantae; Streptophyta; Embryophyta; Tracheophyta; Spermatophyta; Magnoliophyta; Liliopsida; Poales; Poaceae; BEP clade; Ehrhartoideae; Oryzeae; Oryza	.	.	.	.	.	.	.	.	.	COG0620^Catalyzes the transfer of a methyl group from 5- methyltetrahydrofolate to homocysteine resulting in methionine formation (By similarity)	GO:0005829^cellular_component^cytosol`GO:0003871^molecular_function^5-methyltetrahydropteroyltriglutamate-homocysteine S-methyltransferase activity`GO:0008270^molecular_function^zinc ion binding`GO:0009086^biological_process^methionine biosynthetic process	.	.	.
c329_g1	c329_g1_i1	.	.	.	.	.	.	.	.	.	.	.	.	.	.	.
c331_g1	c331_g1_i1	.	.	.	.	.	.	.	.	.	.	.	.	.	.	.
c332_g1	c332_g1_i1	.	.	.	.	.	.	.	.	.	.	.	.	.	.	.
c333_g1	c333_g1_i1	.	.	.	.	.	.	.	.	.	.	.	.	.	.	.
c333_g1	c333_g1_i2	.	.	.	.	.	.	.	.	.	.	.	.	.	.	.
c334_g1	c334_g1_i1	.	.	.	.	.	.	.	.	.	.	.	.	.	.	.
c336_g1	c336_g1_i1	.	.	.	.	.	.	.	.	.	.	.	.	.	.	.
c337_g1	c337_g1_i1	.	.	.	.	.	.	.	.	.	.	.	.	.	.	.
c339_g1	c339_g1_i1	.	.	.	.	.	.	.	.	.	.	.	.	.	.	.
c340_g1	c340_g1_i1	.	.	.	.	.	.	.	.	.	.	.	.	.	.	.
c342_g1	c342_g1_i1	.	.	.	.	.	.	.	.	.	.	.	.	.	.	.
c343_g1	c343_g1_i1	.	.	.	.	.	.	.	.	.	.	.	.	.	.	.
c344_g1	c344_g1_i1	.	.	.	.	.	.	.	.	.	.	.	.	.	.	.
c345_g1	c345_g1_i1	.	.	.	.	.	.	.	.	.	.	.	.	.	.	.
c345_g1	c345_g1_i2	.	.	.	.	.	.	.	.	.	.	.	.	.	.	.
c347_g1	c347_g1_i1	.	.	.	.	.	.	.	.	.	.	.	.	.	.	.
c349_g1	c349_g1_i1	.	.	.	.	.	.	.	.	.	.	.	.	.	.	.
c350_g1	c350_g1_i1	.	.	.	.	.	.	.	.	.	.	.	.	.	.	.
c352_g1	c352_g1_i1	.	.	.	c352_g1_i1|m.14	354-653[-]	.	.	.	.	.	.	.	.	.	.
c353_g1	c353_g1_i1	.	.	.	.	.	.	.	.	.	.	.	.	.	.	.
c355_g1	c355_g1_i1	.	.	.	.	.	.	.	.	.	.	.	.	.	.	.
c357_g1	c357_g1_i1	.	.	.	.	.	.	.	.	.	.	.	.	.	.	.
c359_g1	c359_g1_i1	.	.	.	.	.	.	.	.	.	.	.	.	.	.	.
c362_g1	c362_g1_i1	.	.	.	.	.	.	.	.	.	.	.	.	.	.	.
c363_g1	c363_g1_i1	.	.	.	.	.	.	.	.	.	.	.	.	.	.	.
c370_g1	c370_g1_i1	.	.	.	.	.	.	.	.	.	.	.	.	.	.	.
c371_g1	c371_g1_i1	.	.	.	.	.	.	.	.	.	.	.	.	.	.	.
c372_g1	c372_g1_i1	.	.	.	.	.	.	.	.	.	.	.	.	.	.	.
c373_g1	c373_g1_i1	.	.	.	.	.	.	.	.	.	.	.	.	.	.	.
c375_g1	c375_g1_i1	.	.	.	.	.	.	.	.	.	.	.	.	.	.	.
c377_g1	c377_g1_i1	.	.	.	.	.	.	.	.	.	.	.	.	.	.	.
c377_g1	c377_g1_i2	.	.	.	.	.	.	.	.	.	.	.	.	.	.	.
c379_g1	c379_g1_i1	.	.	.	.	.	.	.	.	.	.	.	.	.	.	.
c380_g1	c380_g1_i1	.	.	.	c380_g1_i1|m.16	3-383[+]	.	.	.	.	.	.	.	.	.	.
c381_g1	c381_g1_i1	sp|Q9LRR5|DRL21_ARATH^Q9LRR5^Q:3-308,H:492-592^37.25%ID^E:2e-08^RecName: Full=Putative disease resistance protein At3g14460;^Eukaryota; Viridiplantae; Streptophyta; Embryophyta; Tracheophyta; Spermatophyta; Magnoliophyta; eudicotyledons; Gunneridae; Pentapetalae; rosids; malvids; Brassicales; Brassicaceae; Camelineae; Arabidopsis	.	.	c381_g1_i1|m.17	3-311[+]	sp|Q9LRR5|DRL21_ARATH^Q9LRR5^Q:1-102,H:492-592^37.25%ID^E:2e-08^RecName: Full=Putative disease resistance protein At3g14460;^Eukaryota; Viridiplantae; Streptophyta; Embryophyta; Tracheophyta; Spermatophyta; Magnoliophyta; eudicotyledons; Gunneridae; Pentapetalae; rosids; malvids; Brassicales; Brassicaceae; Camelineae; Arabidopsis	.	.	.	.	.	GO:0043531^molecular_function^ADP binding`GO:0005524^molecular_function^ATP binding`GO:0006952^biological_process^defense response	.	.	.
c385_g1	c385_g1_i1	.	.	.	.	.	.	.	.	.	.	.	.	.	.	.
c386_g1	c386_g1_i1	.	.	.	.	.	.	.	.	.	.	.	.	.	.	.
c387_g1	c387_g1_i1	sp|Q99315|YG31B_YEAST^Q99315^Q:557-763,H:572-646^37.33%ID^E:2e-07^RecName: Full=Transposon Ty3-G Gag-Pol polyprotein;^Eukaryota; Fungi; Dikarya; Ascomycota; Saccharomycotina; Saccharomycetes; Saccharomycetales; Saccharomycetaceae; Saccharomyces	.	.	c387_g1_i1|m.18	302-763[+]	sp|Q7LHG5|YI31B_YEAST^Q7LHG5^Q:86-154,H:598-672^37.33%ID^E:8e-08^RecName: Full=Transposon Ty3-I Gag-Pol polyprotein;^Eukaryota; Fungi; Dikarya; Ascomycota; Saccharomycotina; Saccharomycetes; Saccharomycetales; Saccharomycetaceae; Saccharomyces	.	.	.	.	.	GO:0005737^cellular_component^cytoplasm`GO:0005634^cellular_component^nucleus`GO:0000943^cellular_component^retrotransposon nucleocapsid`GO:0004190^molecular_function^aspartic-type endopeptidase activity`GO:0005524^molecular_function^ATP binding`GO:0003677^molecular_function^DNA binding`GO:0003887^molecular_function^DNA-directed DNA polymerase activity`GO:0008233^molecular_function^peptidase acti…	.	.	.
c391_g1	c391_g1_i1	.	.	.	.	.	.	.	.	.	.	.	.	.	.	.
c392_g1	c392_g1_i1	.	.	.	.	.	.	.	.	.	.	.	.	.	.	.
c393_g1	c393_g1_i1	.	.	.	.	.	.	.	.	.	.	.	.	.	.	.
c394_g1	c394_g1_i1	.	.	.	.	.	.	.	.	.	.	.	.	.	.	.
c395_g1	c395_g1_i1	.	.	.	.	.	.	.	.	.	.	.	.	.	.	.
c396_g1	c396_g1_i1	.	.	.	c396_g1_i1|m.19	424-1182[-]	.	.	.	.	.	.	.	.	.	.
c396_g1	c396_g1_i2	.	.	.	.	.	.	.	.	.	.	.	.	.	.	.
c397_g1	c397_g1_i1	.	.	.	.	.	.	.	.	.	.	.	.	.	.	.
c399_g1	c399_g1_i1	.	.	.	.	.	.	.	.	.	.	.	.	.	.	.
c400_g1	c400_g1_i1	.	.	.	.	.	.	.	.	.	.	.	.	.	.	.
c402_g1	c402_g1_i1	.	.	.	.	.	.	.	.	.	.	.	.	.	.	.
c403_g1	c403_g1_i1	.	.	.	.	.	.	.	.	.	.	.	.	.	.	.
c405_g1	c405_g1_i1	.	.	.	.	.	.	.	.	.	.	.	.	.	.	.
c407_g1	c407_g1_i1	.	.	.	.	.	.	.	.	.	.	.	.	.	.	.
c408_g1	c408_g1_i1	.	.	.	.	.	.	.	.	.	.	.	.	.	.	.
c410_g1	c410_g1_i1	.	.	.	c410_g1_i1|m.21	61-762[-]	.	.	PF14009.1^DUF4228^Domain of unknown function (DUF4228)^19-197^E:1.2e-12	.	.	.	.	.	.	.
c411_g1	c411_g1_i1	.	.	.	.	.	.	.	.	.	.	.	.	.	.	.
c414_g1	c414_g1_i1	.	.	.	.	.	.	.	.	.	.	.	.	.	.	.
c415_g1	c415_g1_i1	.	.	.	.	.	.	.	.	.	.	.	.	.	.	.
c416_g1	c416_g1_i1	.	.	.	.	.	.	.	.	.	.	.	.	.	.	.
c418_g1	c418_g1_i1	.	.	.	.	.	.	.	.	.	.	.	.	.	.	.
c418_g1	c418_g1_i2	.	.	.	.	.	.	.	.	.	.	.	.	.	.	.
c419_g1	c419_g1_i1	sp|Q55CU8|RSC5_DICDI^Q55CU8^Q:198-31,H:54-110^40.35%ID^E:2e-08^RecName: Full=Random slug protein 5;^Eukaryota; Amoebozoa; Mycetozoa; Dictyosteliida; Dictyostelium	.	.	.	.	.	.	.	.	.	.	.	.	.	.
c421_g1	c421_g1_i1	.	.	.	c421_g1_i1|m.22	220-1038[+]	sp|Q9SJ52|YLS9_ARATH^Q9SJ52^Q:27-231,H:6-202^22.75%ID^E:2e-08^RecName: Full=Protein YLS9;^Eukaryota; Viridiplantae; Streptophyta; Embryophyta; Tracheophyta; Spermatophyta; Magnoliophyta; eudicotyledons; Gunneridae; Pentapetalae; rosids; malvids; Brassicales; Brassicaceae; Camelineae; Arabidopsis	.	PF03168.8^LEA_2^Late embryogenesis abundant protein^124-228^E:1.1e-06	.	.	.	GO:0009507^cellular_component^chloroplast`GO:0051607^biological_process^defense response to virus`GO:0010150^biological_process^leaf senescence`GO:0051707^biological_process^response to other organism	.	.	.
c422_g1	c422_g1_i1	.	.	.	.	.	.	.	.	.	.	.	.	.	.	.
c424_g1	c424_g1_i1	.	.	.	.	.	.	.	.	.	.	.	.	.	.	.
c425_g1	c425_g1_i1	.	.	.	.	.	.	.	.	.	.	.	.	.	.	.
c429_g1	c429_g1_i1	.	.	.	.	.	.	.	.	.	.	.	.	.	.	.
c431_g1	c431_g1_i1	.	.	.	.	.	.	.	.	.	.	.	.	.	.	.
c432_g1	c432_g1_i1	.	.	.	.	.	.	.	.	.	.	.	.	.	.	.
c433_g1	c433_g1_i1	.	.	.	c433_g1_i1|m.24	1-1281[-]	.	.	PF01266.19^DAO^FAD dependent oxidoreductase^9-85^E:1.5e-06`PF13450.1^NAD_binding_8^NAD(P)-binding Rossmann-like domain^11-78^E:9.9e-13`PF01593.19^Amino_oxidase^Flavin containing amine oxidoreductase^17-201^E:0.00016	.	.	.	.	GO:0016491^molecular_function^oxidoreductase activity`GO:0055114^biological_process^oxidation-reduction process	.	.
c433_g1	c433_g1_i2	.	.	.	c433_g1_i2|m.25	1-603[-]	.	.	PF01494.14^FAD_binding_3^FAD binding domain^7-42^E:0.0002`PF01266.19^DAO^FAD dependent oxidoreductase^9-85^E:3.3e-07`PF01134.17^GIDA^Glucose inhibited division protein A^9-53^E:0.00044`PF13450.1^NAD_binding_8^NAD(P)-binding Rossmann-like domain^11-78^E:2.6e-13`PF01593.19^Amino_oxidase^Flavin containing amine oxidoreductase^17-163^E:5.4e-05	.	.	.	.	GO:0016491^molecular_function^oxidoreductase activity`GO:0055114^biological_process^oxidation-reduction process`GO:0050660^molecular_function^flavin adenine dinucleotide binding`GO:0008033^biological_process^tRNA processing	.	.
c435_g1	c435_g1_i1	.	.	.	c435_g1_i1|m.26	155-562[-]	.	.	.	.	.	.	.	.	.	.
c437_g1	c437_g1_i1	.	.	.	.	.	.	.	.	.	.	.	.	.	.	.
c438_g1	c438_g1_i1	.	.	.	.	.	.	.	.	.	.	.	.	.	.	.
c439_g1	c439_g1_i1	.	.	.	.	.	.	.	.	.	.	.	.	.	.	.
c440_g1	c440_g1_i1	.	.	.	.	.	.	.	.	.	.	.	.	.	.	.
c441_g1	c441_g1_i1	.	.	.	.	.	.	.	.	.	.	.	.	.	.	.
c442_g1	c442_g1_i1	.	.	.	.	.	.	.	.	.	.	.	.	.	.	.
c443_g1	c443_g1_i1	.	.	.	.	.	.	.	.	.	.	.	.	.	.	.
c444_g1	c444_g1_i1	sp|P54567|YQKD_BACSU^P54567^Q:535-1149,H:75-278^30.14%ID^E:1e-10^RecName: Full=Uncharacterized protein YqkD;^Bacteria; Firmicutes; Bacilli; Bacillales; Bacillaceae; Bacillus	.	.	c444_g1_i1|m.27	364-1974[+]	sp|P54567|YQKD_BACSU^P54567^Q:58-262,H:75-278^30.14%ID^E:5e-14^RecName: Full=Uncharacterized protein YqkD;^Bacteria; Firmicutes; Bacilli; Bacillales; Bacillaceae; Bacillus	.	PF12695.2^Abhydrolase_5^Alpha/beta hydrolase family^68-260^E:2.7e-16`PF12697.2^Abhydrolase_6^Alpha/beta hydrolase family^68-263^E:1.8e-09	.	.	COG1073^Hydrolase	GO:0016021^cellular_component^integral component of membrane	.	.	.
c445_g1	c445_g1_i1	sp|O04603|RK5_ARATH^O04603^Q:846-1625,H:5-261^68.82%ID^E:2e-122^RecName: Full=50S ribosomal protein L5, chloroplastic;^Eukaryota; Viridiplantae; Streptophyta; Embryophyta; Tracheophyta; Spermatophyta; Magnoliophyta; eudicotyledons; Gunneridae; Pentapetalae; rosids; malvids; Brassicales; Brassicaceae; Camelineae; Arabidopsis	.	.	c445_g1_i1|m.29	843-1637[+]	sp|O04603|RK5_ARATH^O04603^Q:2-261,H:5-261^68.82%ID^E:7e-128^RecName: Full=50S ribosomal protein L5, chloroplastic;^Eukaryota; Viridiplantae; Streptophyta; Embryophyta; Tracheophyta; Spermatophyta; Magnoliophyta; eudicotyledons; Gunneridae; Pentapetalae; rosids; malvids; Brassicales; Brassicaceae; Camelineae; Arabidopsis	.	PF00281.14^Ribosomal_L5^Ribosomal protein L5^81-137^E:4.8e-21`PF00673.16^Ribosomal_L5_C^ribosomal L5P family C-terminus^142-234^E:1.5e-33	.	.	COG0094^This is 1 of the proteins that binds and probably mediates the attachment of the 5S RNA into the large ribosomal subunit, where it forms part of the central protuberance. In the 70S ribosome it contacts protein S13 of the 30S subunit (bridge B1b), connecting the 2 subunits	GO:0009507^cellular_component^chloroplast`GO:0009941^cellular_component^chloroplast envelope`GO:0009570^cellular_component^chloroplast stroma`GO:0022626^cellular_component^cytosolic ribosome`GO:0016020^cellular_component^membrane`GO:0019843^molecular_function^rRNA binding`GO:0003735^molecular_function^structural constituent of ribosome`GO:0006412^biological_process^translation	GO:0003735^molecular_function^structural constituent of ribosome`GO:0006412^biological_process^translation`GO:0005840^cellular_component^ribosome	.	.
c446_g1	c446_g1_i1	.	.	.	.	.	.	.	.	.	.	.	.	.	.	.
c447_g1	c447_g1_i1	.	.	.	.	.	.	.	.	.	.	.	.	.	.	.
c448_g1	c448_g1_i1	sp|Q8UIF1|GLND_AGRT5^Q8UIF1^Q:35-391,H:798-910^28.33%ID^E:3e-06^RecName: Full=Bifunctional uridylyltransferase/uridylyl-removing enzyme;^Bacteria; Proteobacteria; Alphaproteobacteria; Rhizobiales; Rhizobiaceae; Rhizobium/Agrobacterium group; Agrobacterium; Agrobacterium tumefaciens complex	.	.	c448_g1_i1|m.30	2-568[+]	sp|Q8UIF1|GLND_AGRT5^Q8UIF1^Q:12-130,H:798-910^28.33%ID^E:2e-06^RecName: Full=Bifunctional uridylyltransferase/uridylyl-removing enzyme;^Bacteria; Proteobacteria; Alphaproteobacteria; Rhizobiales; Rhizobiaceae; Rhizobium/Agrobacterium group; Agrobacterium; Agrobacterium tumefaciens complex	.	.	.	.	COG2844^Modifies, by uridylylation or deuridylylation the PII (GlnB) regulatory protein (By similarity)	GO:0008773^molecular_function^[protein-PII] uridylyltransferase activity`GO:0016597^molecular_function^amino acid binding`GO:0046872^molecular_function^metal ion binding`GO:0008081^molecular_function^phosphoric diester hydrolase activity`GO:0006807^biological_process^nitrogen compound metabolic process`GO:0006808^biological_process^regulation of nitrogen utilization	.	.	.
c450_g1	c450_g1_i1	sp|P0C2F6|RNHX1_ARATH^P0C2F6^Q:432-43,H:1-130^35.38%ID^E:3e-18^RecName: Full=Putative ribonuclease H protein At1g65750;^Eukaryota; Viridiplantae; Streptophyta; Embryophyta; Tracheophyta; Spermatophyta; Magnoliophyta; eudicotyledons; Gunneridae; Pentapetalae; rosids; malvids; Brassicales; Brassicaceae; Camelineae; Arabidopsis	.	.	c450_g1_i1|m.31	1-477[-]	sp|P0C2F6|RNHX1_ARATH^P0C2F6^Q:16-145,H:1-130^35.38%ID^E:1e-18^RecName: Full=Putative ribonuclease H protein At1g65750;^Eukaryota; Viridiplantae; Streptophyta; Embryophyta; Tracheophyta; Spermatophyta; Magnoliophyta; eudicotyledons; Gunneridae; Pentapetalae; rosids; malvids; Brassicales; Brassicaceae; Camelineae; Arabidopsis	.	.	.	.	.	GO:0046872^molecular_function^metal ion binding`GO:0003676^molecular_function^nucleic acid binding`GO:0004523^molecular_function^RNA-DNA hybrid ribonuclease activity	.	.	.
c451_g1	c451_g1_i1	.	.	.	c451_g1_i1|m.32	1-816[-]	.	.	.	.	.	.	.	.	.	.
c452_g1	c452_g1_i1	sp|Q9SN58|UGE5_ARATH^Q9SN58^Q:184-2,H:124-184^86.89%ID^E:1e-29^RecName: Full=UDP-glucose 4-epimerase 5;^Eukaryota; Viridiplantae; Streptophyta; Embryophyta; Tracheophyta; Spermatophyta; Magnoliophyta; eudicotyledons; Gunneridae; Pentapetalae; rosids; malvids; Brassicales; Brassicaceae; Camelineae; Arabidopsis	.	.	.	.	.	.	.	.	.	COG1087^udp-glucose 4-epimerase	GO:0050662^molecular_function^coenzyme binding`GO:0046983^molecular_function^protein dimerization activity`GO:0003978^molecular_function^UDP-glucose 4-epimerase activity`GO:0044237^biological_process^cellular metabolic process`GO:0006012^biological_process^galactose metabolic process	.	.	.
c452_g1	c452_g1_i2	sp|Q9SN58|UGE5_ARATH^Q9SN58^Q:184-2,H:124-184^86.89%ID^E:3e-29^RecName: Full=UDP-glucose 4-epimerase 5;^Eukaryota; Viridiplantae; Streptophyta; Embryophyta; Tracheophyta; Spermatophyta; Magnoliophyta; eudicotyledons; Gunneridae; Pentapetalae; rosids; malvids; Brassicales; Brassicaceae; Camelineae; Arabidopsis	.	.	.	.	.	.	.	.	.	COG1087^udp-glucose 4-epimerase	GO:0050662^molecular_function^coenzyme binding`GO:0046983^molecular_function^protein dimerization activity`GO:0003978^molecular_function^UDP-glucose 4-epimerase activity`GO:0044237^biological_process^cellular metabolic process`GO:0006012^biological_process^galactose metabolic process	.	.	.
c453_g1	c453_g1_i1	.	.	.	.	.	.	.	.	.	.	.	.	.	.	.
c454_g1	c454_g1_i1	sp|P24068|OCS1_MAIZE^P24068^Q:174-416,H:26-105^34.57%ID^E:5e-06^RecName: Full=Ocs element-binding factor 1;^Eukaryota; Viridiplantae; Streptophyta; Embryophyta; Tracheophyta; Spermatophyta; Magnoliophyta; Liliopsida; Poales; Poaceae; PACMAD clade; Panicoideae; Andropogoneae; Zea	.	.	c454_g1_i1|m.33	3-434[+]	sp|P24068|OCS1_MAIZE^P24068^Q:25-138,H:1-105^28.95%ID^E:1e-06^RecName: Full=Ocs element-binding factor 1;^Eukaryota; Viridiplantae; Streptophyta; Embryophyta; Tracheophyta; Spermatophyta; Magnoliophyta; Liliopsida; Poales; Poaceae; PACMAD clade; Panicoideae; Andropogoneae; Zea	.	PF00170.16^bZIP_1^bZIP transcription factor^55-116^E:7.5e-08`PF07716.10^bZIP_2^Basic region leucine zipper^56-104^E:1.1e-07	.	.	.	GO:0005634^cellular_component^nucleus`GO:0043565^molecular_function^sequence-specific DNA binding`GO:0003700^molecular_function^sequence-specific DNA binding transcription factor activity`GO:0009267^biological_process^cellular response to starvation`GO:2000693^biological_process^positive regulation of seed maturation`GO:0045893^biological_process^positive regulation of transcription, DNA-template…	GO:0003700^molecular_function^sequence-specific DNA binding transcription factor activity`GO:0043565^molecular_function^sequence-specific DNA binding`GO:0006355^biological_process^regulation of transcription, DNA-templated	.	.
c456_g1	c456_g1_i1	.	.	.	c456_g1_i1|m.34	3-1382[+]	.	.	PF07082.6^DUF1350^Protein of unknown function (DUF1350)^147-454^E:4.8e-48	.	.	.	.	.	.	.
c457_g1	c457_g1_i1	.	.	.	.	.	.	.	.	.	.	.	.	.	.	.
c458_g1	c458_g1_i1	.	.	.	.	.	.	.	.	.	.	.	.	.	.	.
c459_g1	c459_g1_i1	.	.	.	.	.	.	.	.	.	.	.	.	.	.	.
c461_g1	c461_g1_i1	sp|Q6KAE5|XB32_ORYSJ^Q6KAE5^Q:2-604,H:263-471^48.6%ID^E:3e-36^RecName: Full=Probable E3 ubiquitin-protein ligase XBOS32;^Eukaryota; Viridiplantae; Streptophyta; Embryophyta; Tracheophyta; Spermatophyta; Magnoliophyta; Liliopsida; Poales; Poaceae; BEP clade; Ehrhartoideae; Oryzeae; Oryza	.	.	c461_g1_i1|m.36	1-399[-]	.	.	.	.	.	.	.	.	.	.
c463_g1	c463_g1_i1	.	.	.	.	.	.	.	.	.	.	.	.	.	.	.
c464_g1	c464_g1_i1	sp|O23710|PSB7A_ARATH^O23710^Q:147-422,H:1-93^86.02%ID^E:3e-51^RecName: Full=Proteasome subunit beta type-7-A;^Eukaryota; Viridiplantae; Streptophyta; Embryophyta; Tracheophyta; Spermatophyta; Magnoliophyta; eudicotyledons; Gunneridae; Pentapetalae; rosids; malvids; Brassicales; Brassicaceae; Camelineae; Arabidopsis	.	.	c464_g1_i1|m.37	3-422[+]	sp|O23710|PSB7A_ARATH^O23710^Q:49-140,H:1-93^86.02%ID^E:3e-51^RecName: Full=Proteasome subunit beta type-7-A;^Eukaryota; Viridiplantae; Streptophyta; Embryophyta; Tracheophyta; Spermatophyta; Magnoliophyta; eudicotyledons; Gunneridae; Pentapetalae; rosids; malvids; Brassicales; Brassicaceae; Camelineae; Arabidopsis	.	PF00227.21^Proteasome^Proteasome subunit^84-139^E:8.3e-17	.	.	COG0638^The proteasome is a multicatalytic proteinase complex which is characterized by its ability to cleave peptides with Arg, Phe, Tyr, Leu, and Glu adjacent to the leaving group at neutral or slightly basic pH. The proteasome has an ATP-dependent proteolytic activity (By similarity)	GO:0005737^cellular_component^cytoplasm`GO:0005634^cellular_component^nucleus`GO:0000502^cellular_component^proteasome complex`GO:0005839^cellular_component^proteasome core complex`GO:0004298^molecular_function^threonine-type endopeptidase activity`GO:0051603^biological_process^proteolysis involved in cellular protein catabolic process	GO:0004298^molecular_function^threonine-type endopeptidase activity`GO:0051603^biological_process^proteolysis involved in cellular protein catabolic process`GO:0005839^cellular_component^proteasome core complex	.	.
c465_g1	c465_g1_i1	sp|Q940X7|RBX1A_ARATH^Q940X7^Q:133-507,H:1-118^84%ID^E:3e-63^RecName: Full=RING-box protein 1a;^Eukaryota; Viridiplantae; Streptophyta; Embryophyta; Tracheophyta; Spermatophyta; Magnoliophyta; eudicotyledons; Gunneridae; Pentapetalae; rosids; malvids; Brassicales; Brassicaceae; Camelineae; Arabidopsis	.	.	c465_g1_i1|m.40	133-510[+]	sp|Q940X7|RBX1A_ARATH^Q940X7^Q:1-125,H:1-118^84%ID^E:8e-70^RecName: Full=RING-box protein 1a;^Eukaryota; Viridiplantae; Streptophyta; Embryophyta; Tracheophyta; Spermatophyta; Magnoliophyta; eudicotyledons; Gunneridae; Pentapetalae; rosids; malvids; Brassicales; Brassicaceae; Camelineae; Arabidopsis	.	PF12678.2^zf-rbx1^RING-H2 zinc finger^38-115^E:1e-35`PF12861.2^zf-Apc11^Anaphase-promoting complex subunit 11 RING-H2 finger^39-121^E:3.3e-17`PF13639.1^zf-RING_2^Ring finger domain^58-113^E:1.4e-06	.	.	COG5194^Ring-box protein	GO:0005737^cellular_component^cytoplasm`GO:0005634^cellular_component^nucleus`GO:0005515^molecular_function^protein binding`GO:0008270^molecular_function^zinc ion binding`GO:0016567^biological_process^protein ubiquitination	GO:0008270^molecular_function^zinc ion binding`GO:0004842^molecular_function^ubiquitin-protein transferase activity`GO:0005680^cellular_component^anaphase-promoting complex`GO:0005515^molecular_function^protein binding	.	.
c466_g1	c466_g1_i1	.	.	.	.	.	.	.	.	.	.	.	.	.	.	.
c467_g1	c467_g1_i1	sp|Q9SX77|UMP6_ARATH^Q9SX77^Q:1402-833,H:69-257^62.11%ID^E:3e-64^RecName: Full=Uncharacterized protein At1g47420, mitochondrial;^Eukaryota; Viridiplantae; Streptophyta; Embryophyta; Tracheophyta; Spermatophyta; Magnoliophyta; eudicotyledons; Gunneridae; Pentapetalae; rosids; malvids; Brassicales; Brassicaceae; Camelineae; Arabidopsis	.	.	c467_g1_i1|m.42	830-1537[-]	sp|Q9SX77|UMP6_ARATH^Q9SX77^Q:10-235,H:35-257^56.14%ID^E:6e-81^RecName: Full=Uncharacterized protein At1g47420, mitochondrial;^Eukaryota; Viridiplantae; Streptophyta; Embryophyta; Tracheophyta; Spermatophyta; Magnoliophyta; eudicotyledons; Gunneridae; Pentapetalae; rosids; malvids; Brassicales; Brassicaceae; Camelineae; Arabidopsis	.	PF14290.1^DUF4370^Domain of unknown function (DUF4370)^1-235^E:2.1e-97	.	.	.	GO:0005749^cellular_component^mitochondrial respiratory chain complex II`GO:0005739^cellular_component^mitochondrion`GO:0005634^cellular_component^nucleus	.	.	.
c468_g1	c468_g1_i1	.	.	.	.	.	.	.	.	.	.	.	.	.	.	.
c469_g1	c469_g1_i1	.	.	.	.	.	.	.	.	.	.	.	.	.	.	.
c470_g1	c470_g1_i1	.	.	.	.	.	.	.	.	.	.	.	.	.	.	.
c471_g1	c471_g1_i1	sp|Q9M7K4|POT5_ARATH^Q9M7K4^Q:2489-351,H:29-785^54.07%ID^E:0^RecName: Full=Potassium transporter 5;^Eukaryota; Viridiplantae; Streptophyta; Embryophyta; Tracheophyta; Spermatophyta; Magnoliophyta; eudicotyledons; Gunneridae; Pentapetalae; rosids; malvids; Brassicales; Brassicaceae; Camelineae; Arabidopsis	.	.	c471_g1_i1|m.44	348-2756[-]	sp|Q9M7K4|POT5_ARATH^Q9M7K4^Q:90-802,H:29-785^54.07%ID^E:0^RecName: Full=Potassium transporter 5;^Eukaryota; Viridiplantae; Streptophyta; Embryophyta; Tracheophyta; Spermatophyta; Magnoliophyta; eudicotyledons; Gunneridae; Pentapetalae; rosids; malvids; Brassicales; Brassicaceae; Camelineae; Arabidopsis	.	PF02705.11^K_trans^K+ potassium transporter^123-695^E:1.5e-192	.	.	COG3158^Transport of potassium into the cell (By similarity)	GO:0016021^cellular_component^integral component of membrane`GO:0005886^cellular_component^plasma membrane`GO:0015079^molecular_function^potassium ion transmembrane transporter activity`GO:0009674^molecular_function^potassium:sodium symporter activity	GO:0015079^molecular_function^potassium ion transmembrane transporter activity`GO:0071805^biological_process^potassium ion transmembrane transport`GO:0016020^cellular_component^membrane	.	.
c472_g1	c472_g1_i1	sp|Q9SCZ4|FERON_ARATH^Q9SCZ4^Q:348-1,H:586-701^51.26%ID^E:3e-31^RecName: Full=Receptor-like protein kinase FERONIA;^Eukaryota; Viridiplantae; Streptophyta; Embryophyta; Tracheophyta; Spermatophyta; Magnoliophyta; eudicotyledons; Gunneridae; Pentapetalae; rosids; malvids; Brassicales; Brassicaceae; Camelineae; Arabidopsis	.	.	c472_g1_i1|m.46	1-348[-]	sp|Q9SCZ4|FERON_ARATH^Q9SCZ4^Q:1-116,H:586-701^51.26%ID^E:2e-31^RecName: Full=Receptor-like protein kinase FERONIA;^Eukaryota; Viridiplantae; Streptophyta; Embryophyta; Tracheophyta; Spermatophyta; Magnoliophyta; eudicotyledons; Gunneridae; Pentapetalae; rosids; malvids; Brassicales; Brassicaceae; Camelineae; Arabidopsis	.	PF07714.12^Pkinase_Tyr^Protein tyrosine kinase^2-100^E:4.8e-19`PF00069.20^Pkinase^Protein kinase domain^3-111^E:2.7e-20	.	.	COG0515^Serine Threonine protein kinase	GO:0043680^cellular_component^filiform apparatus`GO:0016021^cellular_component^integral component of membrane`GO:0016020^cellular_component^membrane`GO:0005886^cellular_component^plasma membrane`GO:0009506^cellular_component^plasmodesma`GO:0005524^molecular_function^ATP binding`GO:0005515^molecular_function^protein binding`GO:0004672^molecular_function^protein kinase activity`GO:0004674^molecular…	GO:0004672^molecular_function^protein kinase activity`GO:0006468^biological_process^protein phosphorylation`GO:0005524^molecular_function^ATP binding	.	.
c473_g1	c473_g1_i1	.	.	.	.	.	.	.	.	.	.	.	.	.	.	.
c473_g1	c473_g1_i2	.	.	.	.	.	.	.	.	.	.	.	.	.	.	.
c474_g1	c474_g1_i1	.	.	.	.	.	.	.	.	.	.	.	.	.	.	.
c475_g1	c475_g1_i1	.	.	.	.	.	.	.	.	.	.	.	.	.	.	.
c476_g1	c476_g1_i1	.	.	.	.	.	.	.	.	.	.	.	.	.	.	.
c478_g1	c478_g1_i1	.	.	.	.	.	.	.	.	.	.	.	.	.	.	.
c479_g1	c479_g1_i1	sp|Q6Q3H0|DHLA_XANFL^Q6Q3H0^Q:1125-307,H:33-306^27.37%ID^E:5e-13^RecName: Full=Haloalkane dehalogenase;^Bacteria; Proteobacteria; Alphaproteobacteria; Rhizobiales; Xanthobacteraceae; Xanthobacter	.	.	c479_g1_i1|m.48	301-1449[-]	sp|P59336|DHAA_RHOSD^P59336^Q:124-374,H:27-282^28.03%ID^E:2e-13^RecName: Full=Haloalkane dehalogenase;^Bacteria; Actinobacteria; Actinobacteridae; Actinomycetales; Corynebacterineae; Nocardiaceae; Rhodococcus	.	PF12146.3^Hydrolase_4^Putative lysophospholipase^123-171^E:1.7e-07`PF12695.2^Abhydrolase_5^Alpha/beta hydrolase family^129-365^E:1.1e-14`PF12697.2^Abhydrolase_6^Alpha/beta hydrolase family^130-376^E:1.3e-28`PF00561.15^Abhydrolase_1^alpha/beta hydrolase fold^155-374^E:8.8e-14	.	.	.	GO:0018786^molecular_function^haloalkane dehalogenase activity	.	.	.
c480_g1	c480_g1_i1	.	.	.	.	.	.	.	.	.	.	.	.	.	.	.
c481_g1	c481_g1_i1	.	.	.	.	.	.	.	.	.	.	.	.	.	.	.
c482_g1	c482_g1_i1	sp|Q8RXV3|P2C59_ARATH^Q8RXV3^Q:143-577,H:1-143^79.31%ID^E:3e-75^RecName: Full=Probable protein phosphatase 2C 59;^Eukaryota; Viridiplantae; Streptophyta; Embryophyta; Tracheophyta; Spermatophyta; Magnoliophyta; eudicotyledons; Gunneridae; Pentapetalae; rosids; malvids; Brassicales; Brassicaceae; Camelineae; Arabidopsis	.	.	c482_g1_i1|m.50	2-577[+]	sp|Q8RXV3|P2C59_ARATH^Q8RXV3^Q:48-192,H:1-143^79.31%ID^E:3e-75^RecName: Full=Probable protein phosphatase 2C 59;^Eukaryota; Viridiplantae; Streptophyta; Embryophyta; Tracheophyta; Spermatophyta; Magnoliophyta; eudicotyledons; Gunneridae; Pentapetalae; rosids; malvids; Brassicales; Brassicaceae; Camelineae; Arabidopsis	.	PF00481.16^PP2C^Protein phosphatase 2C^110-192^E:2.2e-12	.	.	COG0631^Phosphatase	GO:0005886^cellular_component^plasma membrane`GO:0046872^molecular_function^metal ion binding`GO:0004722^molecular_function^protein serine/threonine phosphatase activity`GO:0042742^biological_process^defense response to bacterium`GO:0044419^biological_process^interspecies interaction between organisms`GO:0006470^biological_process^protein dephosphorylation	GO:0003824^molecular_function^catalytic activity	.	.
c482_g1	c482_g1_i2	sp|Q8RXV3|P2C59_ARATH^Q8RXV3^Q:156-590,H:1-143^79.31%ID^E:2e-75^RecName: Full=Probable protein phosphatase 2C 59;^Eukaryota; Viridiplantae; Streptophyta; Embryophyta; Tracheophyta; Spermatophyta; Magnoliophyta; eudicotyledons; Gunneridae; Pentapetalae; rosids; malvids; Brassicales; Brassicaceae; Camelineae; Arabidopsis	.	.	c482_g1_i2|m.51	156-590[+]	sp|Q8RXV3|P2C59_ARATH^Q8RXV3^Q:1-145,H:1-143^79.31%ID^E:6e-76^RecName: Full=Probable protein phosphatase 2C 59;^Eukaryota; Viridiplantae; Streptophyta; Embryophyta; Tracheophyta; Spermatophyta; Magnoliophyta; eudicotyledons; Gunneridae; Pentapetalae; rosids; malvids; Brassicales; Brassicaceae; Camelineae; Arabidopsis	.	PF00481.16^PP2C^Protein phosphatase 2C^63-145^E:9.9e-13	.	.	COG0631^Phosphatase	GO:0005886^cellular_component^plasma membrane`GO:0046872^molecular_function^metal ion binding`GO:0004722^molecular_function^protein serine/threonine phosphatase activity`GO:0042742^biological_process^defense response to bacterium`GO:0044419^biological_process^interspecies interaction between organisms`GO:0006470^biological_process^protein dephosphorylation	GO:0003824^molecular_function^catalytic activity	.	.
c483_g1	c483_g1_i1	.	.	.	.	.	.	.	.	.	.	.	.	.	.	.
c485_g1	c485_g1_i1	.	.	.	.	.	.	.	.	.	.	.	.	.	.	.
c488_g1	c488_g1_i1	sp|Q9SZP1|MYB4_ARATH^Q9SZP1^Q:672-367,H:53-170^47.46%ID^E:6e-28^RecName: Full=Transcription repressor MYB4;^Eukaryota; Viridiplantae; Streptophyta; Embryophyta; Tracheophyta; Spermatophyta; Magnoliophyta; eudicotyledons; Gunneridae; Pentapetalae; rosids; malvids; Brassicales; Brassicaceae; Camelineae; Arabidopsis	.	.	c488_g1_i1|m.52	40-672[-]	sp|Q7XBH4|MYB4_ORYSJ^Q7XBH4^Q:1-63,H:53-115^74.6%ID^E:3e-28^RecName: Full=Myb-related protein Myb4;^Eukaryota; Viridiplantae; Streptophyta; Embryophyta; Tracheophyta; Spermatophyta; Magnoliophyta; Liliopsida; Poales; Poaceae; BEP clade; Ehrhartoideae; Oryzeae; Oryza	.	PF00249.26^Myb_DNA-binding^Myb-like DNA-binding domain^16-60^E:8.5e-16`PF13921.1^Myb_DNA-bind_6^Myb-like DNA-binding domain^18-68^E:9.8e-09	.	.	COG5147^Myblike DNAbinding domain containing protein	GO:0005634^cellular_component^nucleus`GO:0003682^molecular_function^chromatin binding`GO:0003677^molecular_function^DNA binding`GO:0006355^biological_process^regulation of transcription, DNA-templated`GO:0006950^biological_process^response to stress`GO:0006351^biological_process^transcription, DNA-templated	GO:0003682^molecular_function^chromatin binding	.	.
c490_g1	c490_g1_i1	.	.	.	.	.	.	.	.	.	.	.	.	.	.	.
c491_g1	c491_g1_i1	sp|Q4A0X4|SCED2_STAS1^Q4A0X4^Q:27-317,H:1-101^66.34%ID^E:8e-25^RecName: Full=Probable transglycosylase SceD 2;^Bacteria; Firmicutes; Bacilli; Bacillales; Staphylococcus	.	.	c491_g1_i1|m.53	3-392[+]	sp|Q4A0X4|SCED2_STAS1^Q4A0X4^Q:9-130,H:1-144^59.03%ID^E:3e-41^RecName: Full=Probable transglycosylase SceD 2;^Bacteria; Firmicutes; Bacilli; Bacillales; Staphylococcus	.	.	.	.	NOG144953^	GO:0005576^cellular_component^extracellular region`GO:0016798^molecular_function^hydrolase activity, acting on glycosyl bonds	.	.	.
c492_g1	c492_g1_i1	sp|P58223|Y4837_ARATH^P58223^Q:251-781,H:300-464^35.75%ID^E:1e-21^RecName: Full=KH domain-containing protein At4g18375;^Eukaryota; Viridiplantae; Streptophyta; Embryophyta; Tracheophyta; Spermatophyta; Magnoliophyta; eudicotyledons; Gunneridae; Pentapetalae; rosids; malvids; Brassicales; Brassicaceae; Camelineae; Arabidopsis`sp|P58223|Y4837_ARATH^P58223^Q:266-760,H:26-212^31.91%ID^E:1e-12^RecName…	.	.	c492_g1_i1|m.54	2-1366[+]	sp|P58223|Y4837_ARATH^P58223^Q:84-447,H:300-604^28.84%ID^E:2e-22^RecName: Full=KH domain-containing protein At4g18375;^Eukaryota; Viridiplantae; Streptophyta; Embryophyta; Tracheophyta; Spermatophyta; Magnoliophyta; eudicotyledons; Gunneridae; Pentapetalae; rosids; malvids; Brassicales; Brassicaceae; Camelineae; Arabidopsis`sp|P58223|Y4837_ARATH^P58223^Q:89-253,H:26-212^31.91%ID^E:6e-13^RecName: …	.	PF00013.24^KH_1^KH domain^1-50^E:3.5e-07`PF13014.1^KH_3^KH domain^1-38^E:2e-06`PF00013.24^KH_1^KH domain^101-150^E:6.5e-12`PF13014.1^KH_3^KH domain^109-149^E:1.1e-11`PF00013.24^KH_1^KH domain^185-251^E:3.9e-12`PF13014.1^KH_3^KH domain^193-239^E:1.4e-06	.	.	.	GO:0005634^cellular_component^nucleus`GO:0003723^molecular_function^RNA binding	GO:0003723^molecular_function^RNA binding	.	.
c494_g1	c494_g1_i1	.	.	.	.	.	.	.	.	.	.	.	.	.	.	.
c495_g1	c495_g1_i1	.	.	.	.	.	.	.	.	.	.	.	.	.	.	.
c496_g1	c496_g1_i1	.	.	.	.	.	.	.	.	.	.	.	.	.	.	.
c497_g1	c497_g1_i1	.	.	.	.	.	.	.	.	.	.	.	.	.	.	.
c498_g1	c498_g1_i1	.	.	.	.	.	.	.	.	.	.	.	.	.	.	.
c499_g1	c499_g1_i1	.	.	.	.	.	.	.	.	.	.	.	.	.	.	.
c499_g1	c499_g1_i2	.	.	.	.	.	.	.	.	.	.	.	.	.	.	.
c500_g1	c500_g1_i1	sp|Q9LKB9|MYO6_ARATH^Q9LKB9^Q:258-1,H:327-412^81.4%ID^E:1e-41^RecName: Full=Myosin-6;^Eukaryota; Viridiplantae; Streptophyta; Embryophyta; Tracheophyta; Spermatophyta; Magnoliophyta; eudicotyledons; Gunneridae; Pentapetalae; rosids; malvids; Brassicales; Brassicaceae; Camelineae; Arabidopsis	.	.	.	.	.	.	.	.	.	COG5022^myosin heavy chain	GO:0005737^cellular_component^cytoplasm`GO:0016459^cellular_component^myosin complex`GO:0005524^molecular_function^ATP binding`GO:0003774^molecular_function^motor activity`GO:0005515^molecular_function^protein binding	.	.	.
c501_g1	c501_g1_i1	.	.	.	.	.	.	.	.	.	.	.	.	.	.	.
c502_g1	c502_g1_i1	.	.	.	.	.	.	.	.	.	.	.	.	.	.	.
c503_g1	c503_g1_i1	.	.	.	.	.	.	.	.	.	.	.	.	.	.	.
c504_g1	c504_g1_i1	.	.	.	.	.	.	.	.	.	.	.	.	.	.	.
c505_g1	c505_g1_i1	.	.	.	.	.	.	.	.	.	.	.	.	.	.	.
c507_g1	c507_g1_i1	.	.	.	.	.	.	.	.	.	.	.	.	.	.	.
c508_g1	c508_g1_i1	.	.	.	.	.	.	.	.	.	.	.	.	.	.	.
c509_g1	c509_g1_i1	.	.	.	.	.	.	.	.	.	.	.	.	.	.	.
c510_g1	c510_g1_i1	sp|O00370|LORF2_HUMAN^O00370^Q:8-664,H:599-814^30.43%ID^E:6e-22^RecName: Full=LINE-1 retrotransposable element ORF2 protein;^Eukaryota; Metazoa; Chordata; Craniata; Vertebrata; Euteleostomi; Mammalia; Eutheria; Euarchontoglires; Primates; Haplorrhini; Catarrhini; Hominidae; Homo	.	.	c510_g1_i1|m.56	2-487[+]	sp|O00370|LORF2_HUMAN^O00370^Q:3-150,H:599-741^31.76%ID^E:3e-18^RecName: Full=LINE-1 retrotransposable element ORF2 protein;^Eukaryota; Metazoa; Chordata; Craniata; Vertebrata; Euteleostomi; Mammalia; Eutheria; Euarchontoglires; Primates; Haplorrhini; Catarrhini; Hominidae; Homo	.	PF00078.22^RVT_1^Reverse transcriptase (RNA-dependent DNA polymerase)^2-150^E:2.4e-26	.	.	.	GO:0046872^molecular_function^metal ion binding`GO:0003723^molecular_function^RNA binding`GO:0003964^molecular_function^RNA-directed DNA polymerase activity`GO:0009036^molecular_function^Type II site-specific deoxyribonuclease activity`GO:0000737^biological_process^DNA catabolic process, endonucleolytic`GO:0006310^biological_process^DNA recombination`GO:0090305^biological_process^nucleic acid pho…	.	.	.
c510_g1	c510_g1_i2	sp|O00370|LORF2_HUMAN^O00370^Q:197-901,H:582-814^29.8%ID^E:1e-24^RecName: Full=LINE-1 retrotransposable element ORF2 protein;^Eukaryota; Metazoa; Chordata; Craniata; Vertebrata; Euteleostomi; Mammalia; Eutheria; Euarchontoglires; Primates; Haplorrhini; Catarrhini; Hominidae; Homo	.	.	c510_g1_i2|m.57	233-724[+]	sp|O00370|LORF2_HUMAN^O00370^Q:1-152,H:595-741^31.58%ID^E:7e-20^RecName: Full=LINE-1 retrotransposable element ORF2 protein;^Eukaryota; Metazoa; Chordata; Craniata; Vertebrata; Euteleostomi; Mammalia; Eutheria; Euarchontoglires; Primates; Haplorrhini; Catarrhini; Hominidae; Homo	.	PF00078.22^RVT_1^Reverse transcriptase (RNA-dependent DNA polymerase)^1-152^E:2.8e-26	.	.	.	GO:0046872^molecular_function^metal ion binding`GO:0003723^molecular_function^RNA binding`GO:0003964^molecular_function^RNA-directed DNA polymerase activity`GO:0009036^molecular_function^Type II site-specific deoxyribonuclease activity`GO:0000737^biological_process^DNA catabolic process, endonucleolytic`GO:0006310^biological_process^DNA recombination`GO:0090305^biological_process^nucleic acid pho…	.	.	.
c511_g1	c511_g1_i1	.	.	.	.	.	.	.	.	.	.	.	.	.	.	.
c512_g1	c512_g1_i1	.	.	.	.	.	.	.	.	.	.	.	.	.	.	.
c513_g1	c513_g1_i1	.	.	.	.	.	.	.	.	.	.	.	.	.	.	.
c514_g1	c514_g1_i1	.	.	.	c514_g1_i1|m.59	3-305[+]	.	.	PF05633.6^DUF793^Protein of unknown function (DUF793)^1-88^E:6.4e-27	.	.	.	.	.	.	.
c515_g1	c515_g1_i1	.	.	.	.	.	.	.	.	.	.	.	.	.	.	.
c516_g1	c516_g1_i1	.	.	.	.	.	.	.	.	.	.	.	.	.	.	.
c517_g1	c517_g1_i1	.	.	.	.	.	.	.	.	.	.	.	.	.	.	.
c518_g1	c518_g1_i1	.	.	.	.	.	.	.	.	.	.	.	.	.	.	.
c519_g1	c519_g1_i1	.	.	.	.	.	.	.	.	.	.	.	.	.	.	.
c520_g1	c520_g1_i1	.	.	.	.	.	.	.	.	.	.	.	.	.	.	.
c523_g1	c523_g1_i1	.	.	.	.	.	.	.	.	.	.	.	.	.	.	.
c524_g1	c524_g1_i1	.	.	.	.	.	.	.	.	.	.	.	.	.	.	.
c525_g1	c525_g1_i1	.	.	.	.	.	.	.	.	.	.	.	.	.	.	.
c526_g1	c526_g1_i1	.	.	.	.	.	.	.	.	.	.	.	.	.	.	.
c526_g1	c526_g1_i2	.	.	.	.	.	.	.	.	.	.	.	.	.	.	.
c528_g1	c528_g1_i1	.	.	.	.	.	.	.	.	.	.	.	.	.	.	.
c529_g1	c529_g1_i1	.	.	.	.	.	.	.	.	.	.	.	.	.	.	.
c530_g1	c530_g1_i1	.	.	.	.	.	.	.	.	.	.	.	.	.	.	.
c531_g1	c531_g1_i1	.	.	.	.	.	.	.	.	.	.	.	.	.	.	.
c532_g1	c532_g1_i1	.	.	.	c532_g1_i1|m.60	267-785[-]	.	.	PF05529.7^Bap31^B-cell receptor-associated protein 31-like^27-154^E:6.8e-05	.	.	.	.	.	.	.
c532_g1	c532_g1_i2	.	.	.	c532_g1_i2|m.61	1-381[-]	.	.	.	.	.	.	.	.	.	.
c533_g1	c533_g1_i1	sp|Q9LWM4|CIPK5_ORYSJ^Q9LWM4^Q:723-1,H:201-414^57.26%ID^E:2e-79^RecName: Full=CBL-interacting protein kinase 5;^Eukaryota; Viridiplantae; Streptophyta; Embryophyta; Tracheophyta; Spermatophyta; Magnoliophyta; Liliopsida; Poales; Poaceae; BEP clade; Ehrhartoideae; Oryzeae; Oryza	.	.	c533_g1_i1|m.62	1-723[-]	sp|Q9LWM4|CIPK5_ORYSJ^Q9LWM4^Q:1-241,H:201-414^57.68%ID^E:5e-81^RecName: Full=CBL-interacting protein kinase 5;^Eukaryota; Viridiplantae; Streptophyta; Embryophyta; Tracheophyta; Spermatophyta; Magnoliophyta; Liliopsida; Poales; Poaceae; BEP clade; Ehrhartoideae; Oryzeae; Oryza	.	PF00069.20^Pkinase^Protein kinase domain^1-66^E:4.7e-06`PF03822.9^NAF^NAF domain^135-196^E:4.5e-27	.	.	COG0515^Serine Threonine protein kinase	GO:0005524^molecular_function^ATP binding`GO:0004674^molecular_function^protein serine/threonine kinase activity`GO:0007165^biological_process^signal transduction	GO:0004672^molecular_function^protein kinase activity`GO:0005524^molecular_function^ATP binding`GO:0006468^biological_process^protein phosphorylation`GO:0007165^biological_process^signal transduction	.	.
c534_g1	c534_g1_i1	.	.	.	.	.	.	.	.	.	.	.	.	.	.	.
c535_g1	c535_g1_i1	.	.	.	.	.	.	.	.	.	.	.	.	.	.	.
c535_g1	c535_g1_i2	.	.	.	.	.	.	.	.	.	.	.	.	.	.	.
c537_g1	c537_g1_i1	.	.	.	.	.	.	.	.	.	.	.	.	.	.	.
c537_g1	c537_g1_i2	.	.	.	.	.	.	.	.	.	.	.	.	.	.	.
c538_g1	c538_g1_i1	.	.	.	.	.	.	.	.	.	.	.	.	.	.	.
c539_g1	c539_g1_i1	.	.	.	.	.	.	.	.	.	.	.	.	.	.	.
c540_g1	c540_g1_i1	.	.	.	.	.	.	.	.	.	.	.	.	.	.	.
c541_g1	c541_g1_i1	.	.	.	.	.	.	.	.	.	.	.	.	.	.	.
c542_g1	c542_g1_i1	.	.	.	.	.	.	.	.	.	.	.	.	.	.	.
c543_g1	c543_g1_i1	.	.	.	.	.	.	.	.	.	.	.	.	.	.	.
c549_g1	c549_g1_i1	.	.	.	.	.	.	.	.	.	.	.	.	.	.	.
c550_g1	c550_g1_i1	.	.	.	.	.	.	.	.	.	.	.	.	.	.	.
c551_g1	c551_g1_i1	.	.	.	.	.	.	.	.	.	.	.	.	.	.	.
c552_g1	c552_g1_i1	.	.	.	.	.	.	.	.	.	.	.	.	.	.	.
c553_g1	c553_g1_i1	sp|Q0VCZ3|YTHD2_BOVIN^Q0VCZ3^Q:1137-712,H:432-566^52.11%ID^E:3e-41^RecName: Full=YTH domain-containing family protein 2;^Eukaryota; Metazoa; Chordata; Craniata; Vertebrata; Euteleostomi; Mammalia; Eutheria; Laurasiatheria; Cetartiodactyla; Ruminantia; Pecora; Bovidae; Bovinae; Bos	.	.	c553_g1_i1|m.63	214-1137[-]	sp|Q0VCZ3|YTHD2_BOVIN^Q0VCZ3^Q:1-150,H:432-572^50.67%ID^E:3e-42^RecName: Full=YTH domain-containing family protein 2;^Eukaryota; Metazoa; Chordata; Craniata; Vertebrata; Euteleostomi; Mammalia; Eutheria; Laurasiatheria; Cetartiodactyla; Ruminantia; Pecora; Bovidae; Bovinae; Bos	.	PF04146.10^YTH^YT521-B-like domain^1-123^E:6e-37	.	.	.	GO:0000932^cellular_component^cytoplasmic mRNA processing body`GO:1990247^molecular_function^N6-methyladenosine-containing RNA binding`GO:0043488^biological_process^regulation of mRNA stability	.	.	.
c554_g1	c554_g1_i1	.	.	.	.	.	.	.	.	.	.	.	.	.	.	.
c555_g1	c555_g1_i1	sp|O80925|AGD7_ARATH^O80925^Q:840-4,H:1-275^68.79%ID^E:3e-117^RecName: Full=ADP-ribosylation factor GTPase-activating protein AGD7;^Eukaryota; Viridiplantae; Streptophyta; Embryophyta; Tracheophyta; Spermatophyta; Magnoliophyta; eudicotyledons; Gunneridae; Pentapetalae; rosids; malvids; Brassicales; Brassicaceae; Camelineae; Arabidopsis	.	.	c555_g1_i1|m.64	1-840[-]	sp|O80925|AGD7_ARATH^O80925^Q:1-279,H:1-275^71.99%ID^E:2e-131^RecName: Full=ADP-ribosylation factor GTPase-activating protein AGD7;^Eukaryota; Viridiplantae; Streptophyta; Embryophyta; Tracheophyta; Spermatophyta; Magnoliophyta; eudicotyledons; Gunneridae; Pentapetalae; rosids; malvids; Brassicales; Brassicaceae; Camelineae; Arabidopsis	.	PF01412.13^ArfGap^Putative GTPase activating protein for Arf^5-110^E:2.8e-34	.	.	COG5347^ankyrin repeat and PH	GO:0005829^cellular_component^cytosol`GO:0005794^cellular_component^Golgi apparatus`GO:0005634^cellular_component^nucleus`GO:0008060^molecular_function^ARF GTPase activator activity`GO:0008270^molecular_function^zinc ion binding`GO:0032312^biological_process^regulation of ARF GTPase activity`GO:0016192^biological_process^vesicle-mediated transport	GO:0008060^molecular_function^ARF GTPase activator activity`GO:0008270^molecular_function^zinc ion binding`GO:0032312^biological_process^regulation of ARF GTPase activity	.	.
c556_g1	c556_g1_i1	sp|Q99315|YG31B_YEAST^Q99315^Q:985-230,H:1196-1445^33.46%ID^E:2e-30^RecName: Full=Transposon Ty3-G Gag-Pol polyprotein;^Eukaryota; Fungi; Dikarya; Ascomycota; Saccharomycotina; Saccharomycetes; Saccharomycetales; Saccharomycetaceae; Saccharomyces	.	.	c556_g1_i1|m.66	374-847[-]	sp|P0CT40|TF29_SCHPO^P0CT40^Q:2-147,H:1057-1201^31.08%ID^E:2e-12^RecName: Full=Transposon Tf2-9 polyprotein;^Eukaryota; Fungi; Dikarya; Ascomycota; Taphrinomycotina; Schizosaccharomycetes; Schizosaccharomycetales; Schizosaccharomycetaceae; Schizosaccharomyces	.	.	.	.	.	GO:0004190^molecular_function^aspartic-type endopeptidase activity`GO:0003677^molecular_function^DNA binding`GO:0003887^molecular_function^DNA-directed DNA polymerase activity`GO:0004519^molecular_function^endonuclease activity`GO:0046872^molecular_function^metal ion binding`GO:0003723^molecular_function^RNA binding`GO:0003964^molecular_function^RNA-directed DNA polymerase activity`GO:0015074^bio…	.	.	.
c556_g1	c556_g1_i2	sp|Q99315|YG31B_YEAST^Q99315^Q:974-246,H:1196-1436^32.24%ID^E:4e-27^RecName: Full=Transposon Ty3-G Gag-Pol polyprotein;^Eukaryota; Fungi; Dikarya; Ascomycota; Saccharomycotina; Saccharomycetes; Saccharomycetales; Saccharomycetaceae; Saccharomyces	.	.	c556_g1_i2|m.67	363-836[-]	sp|P0CT40|TF29_SCHPO^P0CT40^Q:2-147,H:1057-1201^31.08%ID^E:2e-12^RecName: Full=Transposon Tf2-9 polyprotein;^Eukaryota; Fungi; Dikarya; Ascomycota; Taphrinomycotina; Schizosaccharomycetes; Schizosaccharomycetales; Schizosaccharomycetaceae; Schizosaccharomyces	.	.	.	.	.	GO:0004190^molecular_function^aspartic-type endopeptidase activity`GO:0003677^molecular_function^DNA binding`GO:0003887^molecular_function^DNA-directed DNA polymerase activity`GO:0004519^molecular_function^endonuclease activity`GO:0046872^molecular_function^metal ion binding`GO:0003723^molecular_function^RNA binding`GO:0003964^molecular_function^RNA-directed DNA polymerase activity`GO:0015074^bio…	.	.	.
c557_g1	c557_g1_i1	.	.	.	c557_g1_i1|m.68	3-785[-]	.	.	.	.	.	.	.	.	.	.
c558_g1	c558_g1_i1	.	.	.	.	.	.	.	.	.	.	.	.	.	.	.
c559_g1	c559_g1_i1	.	.	.	.	.	.	.	.	.	.	.	.	.	.	.
c561_g1	c561_g1_i1	.	.	.	.	.	.	.	.	.	.	.	.	.	.	.
c562_g1	c562_g1_i1	sp|Q9LXA8|BXL6_ARATH^Q9LXA8^Q:2-448,H:640-790^42.38%ID^E:4e-30^RecName: Full=Probable beta-D-xylosidase 6;^Eukaryota; Viridiplantae; Streptophyta; Embryophyta; Tracheophyta; Spermatophyta; Magnoliophyta; eudicotyledons; Gunneridae; Pentapetalae; rosids; malvids; Brassicales; Brassicaceae; Camelineae; Arabidopsis	.	.	c562_g1_i1|m.69	2-457[+]	sp|Q9LXA8|BXL6_ARATH^Q9LXA8^Q:1-149,H:640-790^42.38%ID^E:1e-31^RecName: Full=Probable beta-D-xylosidase 6;^Eukaryota; Viridiplantae; Streptophyta; Embryophyta; Tracheophyta; Spermatophyta; Magnoliophyta; eudicotyledons; Gunneridae; Pentapetalae; rosids; malvids; Brassicales; Brassicaceae; Camelineae; Arabidopsis	.	PF14310.1^Fn3-like^Fibronectin type III-like domain^75-141^E:8.3e-06	.	.	COG1472^hydrolase family 3	GO:0005578^cellular_component^proteinaceous extracellular matrix`GO:0005774^cellular_component^vacuolar membrane`GO:0005773^cellular_component^vacuole`GO:0009044^molecular_function^xylan 1,4-beta-xylosidase activity`GO:0005975^biological_process^carbohydrate metabolic process	.	.	.
c564_g1	c564_g1_i1	.	.	.	.	.	.	.	.	.	.	.	.	.	.	.
c565_g1	c565_g1_i1	.	.	.	.	.	.	.	.	.	.	.	.	.	.	.
c566_g1	c566_g1_i1	.	.	.	.	.	.	.	.	.	.	.	.	.	.	.
c567_g1	c567_g1_i1	.	.	.	.	.	.	.	.	.	.	.	.	.	.	.
c568_g1	c568_g1_i1	.	.	.	.	.	.	.	.	.	.	.	.	.	.	.
c569_g1	c569_g1_i1	.	.	.	.	.	.	.	.	.	.	.	.	.	.	.
c570_g1	c570_g1_i1	.	.	.	.	.	.	.	.	.	.	.	.	.	.	.
c572_g1	c572_g1_i1	.	.	.	.	.	.	.	.	.	.	.	.	.	.	.
c573_g1	c573_g1_i1	.	.	.	.	.	.	.	.	.	.	.	.	.	.	.
c574_g1	c574_g1_i1	.	.	.	.	.	.	.	.	.	.	.	.	.	.	.
c574_g1	c574_g1_i2	.	.	.	.	.	.	.	.	.	.	.	.	.	.	.
c575_g1	c575_g1_i1	sp|P10978|POLX_TOBAC^P10978^Q:119-1732,H:785-1325^37.79%ID^E:1e-117^RecName: Full=Retrovirus-related Pol polyprotein from transposon TNT 1-94;^Eukaryota; Viridiplantae; Streptophyta; Embryophyta; Tracheophyta; Spermatophyta; Magnoliophyta; eudicotyledons; Gunneridae; Pentapetalae; asterids; lamiids; Solanales; Solanaceae; Nicotianoideae; Nicotianeae; Nicotiana	.	.	c575_g1_i1|m.71	2-1750[+]	sp|P10978|POLX_TOBAC^P10978^Q:40-577,H:785-1325^37.79%ID^E:4e-119^RecName: Full=Retrovirus-related Pol polyprotein from transposon TNT 1-94;^Eukaryota; Viridiplantae; Streptophyta; Embryophyta; Tracheophyta; Spermatophyta; Magnoliophyta; eudicotyledons; Gunneridae; Pentapetalae; asterids; lamiids; Solanales; Solanaceae; Nicotianoideae; Nicotianeae; Nicotiana	.	PF07727.9^RVT_2^Reverse transcriptase (RNA-dependent DNA polymerase)^100-343^E:8.5e-99	.	.	.	GO:0004190^molecular_function^aspartic-type endopeptidase activity`GO:0004519^molecular_function^endonuclease activity`GO:0003676^molecular_function^nucleic acid binding`GO:0003964^molecular_function^RNA-directed DNA polymerase activity`GO:0008270^molecular_function^zinc ion binding`GO:0015074^biological_process^DNA integration	.	.	.
c576_g1	c576_g1_i1	.	.	.	.	.	.	.	.	.	.	.	.	.	.	.
c577_g1	c577_g1_i1	sp|P57742|PFD5_ARATH^P57742^Q:117-569,H:1-150^80.13%ID^E:2e-80^RecName: Full=Probable prefoldin subunit 5;^Eukaryota; Viridiplantae; Streptophyta; Embryophyta; Tracheophyta; Spermatophyta; Magnoliophyta; eudicotyledons; Gunneridae; Pentapetalae; rosids; malvids; Brassicales; Brassicaceae; Camelineae; Arabidopsis	.	.	c577_g1_i1|m.72	117-572[+]	sp|P57742|PFD5_ARATH^P57742^Q:1-151,H:1-150^80.13%ID^E:4e-82^RecName: Full=Probable prefoldin subunit 5;^Eukaryota; Viridiplantae; Streptophyta; Embryophyta; Tracheophyta; Spermatophyta; Magnoliophyta; eudicotyledons; Gunneridae; Pentapetalae; rosids; malvids; Brassicales; Brassicaceae; Camelineae; Arabidopsis	.	PF02996.12^Prefoldin^Prefoldin subunit^29-144^E:7.6e-29	.	.	COG1730^Molecular chaperone capable of stabilizing a range of proteins. Seems to fulfill an ATP-independent, HSP70-like function in archaeal de novo protein folding (By similarity)	GO:0005829^cellular_component^cytosol`GO:0016272^cellular_component^prefoldin complex`GO:0006457^biological_process^protein folding	GO:0051082^molecular_function^unfolded protein binding`GO:0006457^biological_process^protein folding`GO:0016272^cellular_component^prefoldin complex	.	.
c578_g1	c578_g1_i1	.	.	.	.	.	.	.	.	.	.	.	.	.	.	.
c579_g1	c579_g1_i1	.	.	.	.	.	.	.	.	.	.	.	.	.	.	.
c580_g1	c580_g1_i1	.	.	.	.	.	.	.	.	.	.	.	.	.	.	.
c581_g1	c581_g1_i1	.	.	.	.	.	.	.	.	.	.	.	.	.	.	.
c582_g1	c582_g1_i1	.	.	.	.	.	.	.	.	.	.	.	.	.	.	.
c583_g1	c583_g1_i1	.	.	.	.	.	.	.	.	.	.	.	.	.	.	.
c584_g1	c584_g1_i1	.	.	.	.	.	.	.	.	.	.	.	.	.	.	.
c585_g1	c585_g1_i1	sp|Q9C866|PPR65_ARATH^Q9C866^Q:745-194,H:362-546^54.84%ID^E:4e-61^RecName: Full=Pentatricopeptide repeat-containing protein At1g31430;^Eukaryota; Viridiplantae; Streptophyta; Embryophyta; Tracheophyta; Spermatophyta; Magnoliophyta; eudicotyledons; Gunneridae; Pentapetalae; rosids; malvids; Brassicales; Brassicaceae; Camelineae; Arabidopsis	.	.	c585_g1_i1|m.73	95-748[-]	sp|Q9C866|PPR65_ARATH^Q9C866^Q:2-198,H:362-559^52.76%ID^E:2e-62^RecName: Full=Pentatricopeptide repeat-containing protein At1g31430;^Eukaryota; Viridiplantae; Streptophyta; Embryophyta; Tracheophyta; Spermatophyta; Magnoliophyta; eudicotyledons; Gunneridae; Pentapetalae; rosids; malvids; Brassicales; Brassicaceae; Camelineae; Arabidopsis	.	PF01535.15^PPR^PPR repeat^3-16^E:0.81`PF01535.15^PPR^PPR repeat^22-48^E:0.36`PF13812.1^PPR_3^Pentatricopeptide repeat domain^57-82^E:0.48`PF01535.15^PPR^PPR repeat^58-82^E:0.002`PF01535.15^PPR^PPR repeat^130-157^E:0.32	.	.	.	.	.	.	.
c589_g1	c589_g1_i1	.	.	.	.	.	.	.	.	.	.	.	.	.	.	.
c590_g1	c590_g1_i1	.	.	.	.	.	.	.	.	.	.	.	.	.	.	.
c591_g1	c591_g1_i1	sp|Q9LI84|CML16_ARATH^Q9LI84^Q:165-476,H:1-105^74.29%ID^E:4e-48^RecName: Full=Probable calcium-binding protein CML16;^Eukaryota; Viridiplantae; Streptophyta; Embryophyta; Tracheophyta; Spermatophyta; Magnoliophyta; eudicotyledons; Gunneridae; Pentapetalae; rosids; malvids; Brassicales; Brassicaceae; Camelineae; Arabidopsis	.	.	c591_g1_i1|m.75	165-476[+]	sp|Q9LI84|CML16_ARATH^Q9LI84^Q:1-104,H:1-105^74.29%ID^E:5e-49^RecName: Full=Probable calcium-binding protein CML16;^Eukaryota; Viridiplantae; Streptophyta; Embryophyta; Tracheophyta; Spermatophyta; Magnoliophyta; eudicotyledons; Gunneridae; Pentapetalae; rosids; malvids; Brassicales; Brassicaceae; Camelineae; Arabidopsis	.	PF13499.1^EF-hand_7^EF-hand domain pair^11-70^E:7.9e-12`PF13405.1^EF-hand_6^EF-hand domain^12-40^E:0.0004`PF13202.1^EF-hand_5^EF hand^12-35^E:6.7e-05`PF13833.1^EF-hand_8^EF-hand domain pair^34-70^E:0.0031`PF13405.1^EF-hand_6^EF-hand domain^50-72^E:0.019`PF13202.1^EF-hand_5^EF hand^54-70^E:0.022`PF13405.1^EF-hand_6^EF-hand domain^86-104^E:0.0001`PF13202.1^EF-hand_5^EF hand^87-103^E:0.0098	.	.	COG5126^myosin light chain	GO:0005509^molecular_function^calcium ion binding	GO:0005509^molecular_function^calcium ion binding	.	.
c593_g1	c593_g1_i1	.	.	.	.	.	.	.	.	.	.	.	.	.	.	.
c594_g1	c594_g1_i1	.	.	.	.	.	.	.	.	.	.	.	.	.	.	.
c595_g1	c595_g1_i1	.	.	.	.	.	.	.	.	.	.	.	.	.	.	.
c597_g1	c597_g1_i1	sp|Q8GWB7|GUX6_ARATH^Q8GWB7^Q:5-274,H:445-537^64.52%ID^E:1e-31^RecName: Full=Putative glucuronosyltransferase PGSIP6;^Eukaryota; Viridiplantae; Streptophyta; Embryophyta; Tracheophyta; Spermatophyta; Magnoliophyta; eudicotyledons; Gunneridae; Pentapetalae; rosids; malvids; Brassicales; Brassicaceae; Camelineae; Arabidopsis	.	.	.	.	.	.	.	.	.	COG5597^Transferase	GO:0005768^cellular_component^endosome`GO:0005794^cellular_component^Golgi apparatus`GO:0016021^cellular_component^integral component of membrane`GO:0016020^cellular_component^membrane`GO:0005802^cellular_component^trans-Golgi network`GO:0046872^molecular_function^metal ion binding`GO:0016757^molecular_function^transferase activity, transferring glycosyl groups	.	.	.
c599_g1	c599_g1_i1	sp|Q9SJK3|AGO5_ARATH^Q9SJK3^Q:1-255,H:752-806^32.94%ID^E:7e-08^RecName: Full=Protein argonaute 5;^Eukaryota; Viridiplantae; Streptophyta; Embryophyta; Tracheophyta; Spermatophyta; Magnoliophyta; eudicotyledons; Gunneridae; Pentapetalae; rosids; malvids; Brassicales; Brassicaceae; Camelineae; Arabidopsis`sp|Q9SJK3|AGO5_ARATH^Q9SJK3^Q:333-401,H:805-827^56.52%ID^E:7e-08^RecName: Full=Protein argonau…	.	.	.	.	.	.	.	.	.	.	GO:0030529^cellular_component^ribonucleoprotein complex`GO:0046872^molecular_function^metal ion binding`GO:0003723^molecular_function^RNA binding`GO:0006952^biological_process^defense response`GO:0031047^biological_process^gene silencing by RNA`GO:0006355^biological_process^regulation of transcription, DNA-templated`GO:0006417^biological_process^regulation of translation`GO:0006351^biological_pro…	.	.	.
c601_g1	c601_g1_i1	.	.	.	.	.	.	.	.	.	.	.	.	.	.	.
c602_g1	c602_g1_i1	.	.	.	.	.	.	.	.	.	.	.	.	.	.	.
c603_g1	c603_g1_i1	.	.	.	.	.	.	.	.	.	.	.	.	.	.	.
c609_g1	c609_g1_i1	.	.	.	c609_g1_i1|m.76	1015-2148[-]	.	.	PF00168.25^C2^C2 domain^68-144^E:5.8e-11	.	.	.	.	GO:0005515^molecular_function^protein binding	.	.
c611_g1	c611_g1_i1	.	.	.	.	.	.	.	.	.	.	.	.	.	.	.
c613_g1	c613_g1_i1	.	.	.	.	.	.	.	.	.	.	.	.	.	.	.
c613_g1	c613_g1_i2	.	.	.	.	.	.	.	.	.	.	.	.	.	.	.
c614_g1	c614_g1_i1	.	.	.	.	.	.	.	.	.	.	.	.	.	.	.
c615_g1	c615_g1_i1	sp|P85194|PSBO_HELAN^P85194^Q:504-1,H:1-162^85.12%ID^E:2e-94^RecName: Full=Oxygen-evolving enhancer protein 1, chloroplastic;^Eukaryota; Viridiplantae; Streptophyta; Embryophyta; Tracheophyta; Spermatophyta; Magnoliophyta; eudicotyledons; Gunneridae; Pentapetalae; asterids; campanulids; Asterales; Asteraceae; Asteroideae; Heliantheae alliance; Heliantheae; Helianthus	.	.	c615_g1_i1|m.77	1-504[-]	sp|P85194|PSBO_HELAN^P85194^Q:1-168,H:1-162^85.12%ID^E:4e-95^RecName: Full=Oxygen-evolving enhancer protein 1, chloroplastic;^Eukaryota; Viridiplantae; Streptophyta; Embryophyta; Tracheophyta; Spermatophyta; Magnoliophyta; eudicotyledons; Gunneridae; Pentapetalae; asterids; campanulids; Asterales; Asteraceae; Asteroideae; Heliantheae alliance; Heliantheae; Helianthus	.	PF01716.13^MSP^Manganese-stabilising protein / photosystem II polypeptide^94-168^E:6.5e-24	.	.	.	GO:0009279^cellular_component^cell outer membrane`GO:0009535^cellular_component^chloroplast thylakoid membrane`GO:0019898^cellular_component^extrinsic component of membrane`GO:0016021^cellular_component^integral component of membrane`GO:0009654^cellular_component^photosystem II oxygen evolving complex`GO:0005509^molecular_function^calcium ion binding`GO:0015979^biological_process^photosynthesis`G…	GO:0005509^molecular_function^calcium ion binding`GO:0015979^biological_process^photosynthesis`GO:0042549^biological_process^photosystem II stabilization`GO:0009523^cellular_component^photosystem II`GO:0009654^cellular_component^photosystem II oxygen evolving complex`GO:0019898^cellular_component^extrinsic component of membrane	.	.
c617_g1	c617_g1_i1	.	.	.	.	.	.	.	.	.	.	.	.	.	.	.
c618_g1	c618_g1_i1	sp|Q6NQB7|B3GT7_ARATH^Q6NQB7^Q:158-1288,H:10-391^66.16%ID^E:0^RecName: Full=Beta-1,3-galactosyltransferase 7;^Eukaryota; Viridiplantae; Streptophyta; Embryophyta; Tracheophyta; Spermatophyta; Magnoliophyta; eudicotyledons; Gunneridae; Pentapetalae; rosids; malvids; Brassicales; Brassicaceae; Camelineae; Arabidopsis	.	.	c618_g1_i1|m.78	128-1297[+]	sp|Q6NQB7|B3GT7_ARATH^Q6NQB7^Q:11-387,H:10-391^66.16%ID^E:0^RecName: Full=Beta-1,3-galactosyltransferase 7;^Eukaryota; Viridiplantae; Streptophyta; Embryophyta; Tracheophyta; Spermatophyta; Magnoliophyta; eudicotyledons; Gunneridae; Pentapetalae; rosids; malvids; Brassicales; Brassicaceae; Camelineae; Arabidopsis	.	PF13334.1^DUF4094^Domain of unknown function (DUF4094)^12-89^E:2e-19`PF01762.16^Galactosyl_T^Galactosyltransferase^134-331^E:1e-47	.	.	.	GO:0005794^cellular_component^Golgi apparatus`GO:0000139^cellular_component^Golgi membrane`GO:0016021^cellular_component^integral component of membrane`GO:0048531^molecular_function^beta-1,3-galactosyltransferase activity`GO:0006486^biological_process^protein glycosylation	GO:0008378^molecular_function^galactosyltransferase activity`GO:0006486^biological_process^protein glycosylation`GO:0016020^cellular_component^membrane	.	.
c619_g1	c619_g1_i1	.	.	.	.	.	.	.	.	.	.	.	.	.	.	.
c620_g1	c620_g1_i1	sp|Q9LIR6|BAM1_ARATH^Q9LIR6^Q:1996-290,H:1-575^74.32%ID^E:0^RecName: Full=Beta-amylase 1, chloroplastic;^Eukaryota; Viridiplantae; Streptophyta; Embryophyta; Tracheophyta; Spermatophyta; Magnoliophyta; eudicotyledons; Gunneridae; Pentapetalae; rosids; malvids; Brassicales; Brassicaceae; Camelineae; Arabidopsis	.	.	c620_g1_i1|m.81	287-1996[-]	sp|Q9LIR6|BAM1_ARATH^Q9LIR6^Q:1-569,H:1-575^74.32%ID^E:0^RecName: Full=Beta-amylase 1, chloroplastic;^Eukaryota; Viridiplantae; Streptophyta; Embryophyta; Tracheophyta; Spermatophyta; Magnoliophyta; eudicotyledons; Gunneridae; Pentapetalae; rosids; malvids; Brassicales; Brassicaceae; Camelineae; Arabidopsis	.	PF01373.12^Glyco_hydro_14^Glycosyl hydrolase family 14^110-528^E:1.1e-136	.	.	NOG77898^	GO:0009507^cellular_component^chloroplast`GO:0005829^cellular_component^cytosol`GO:0005634^cellular_component^nucleus`GO:0016161^molecular_function^beta-amylase activity`GO:0009414^biological_process^response to water deprivation`GO:0005983^biological_process^starch catabolic process	GO:0016161^molecular_function^beta-amylase activity`GO:0000272^biological_process^polysaccharide catabolic process	.	.
c621_g1	c621_g1_i1	.	.	.	.	.	.	.	.	.	.	.	.	.	.	.
c622_g1	c622_g1_i1	.	.	.	.	.	.	.	.	.	.	.	.	.	.	.
c623_g1	c623_g1_i1	sp|Q41385|PSAL_SPIOL^Q41385^Q:210-1,H:1-67^58.57%ID^E:3e-17^RecName: Full=Photosystem I reaction center subunit XI, chloroplastic;^Eukaryota; Viridiplantae; Streptophyta; Embryophyta; Tracheophyta; Spermatophyta; Magnoliophyta; eudicotyledons; Gunneridae; Pentapetalae; Caryophyllales; Amaranthaceae; Chenopodioideae; Anserineae; Spinacia	.	.	c623_g1_i1|m.82	56-421[+]	.	.	.	.	.	.	.	.	.	.
c624_g1	c624_g1_i1	.	.	.	.	.	.	.	.	.	.	.	.	.	.	.
c625_g1	c625_g1_i1	.	.	.	c625_g1_i1|m.83	1-393[-]	.	.	.	.	.	.	.	.	.	.
c626_g1	c626_g1_i1	.	.	.	.	.	.	.	.	.	.	.	.	.	.	.
c627_g1	c627_g1_i1	sp|O66576|TRPD_AQUAE^O66576^Q:1313-198,H:8-340^24.41%ID^E:3e-13^RecName: Full=Anthranilate phosphoribosyltransferase;^Bacteria; Aquificae; Aquificales; Aquificaceae; Aquifex	.	.	c627_g1_i1|m.84	192-1685[-]	sp|O66576|TRPD_AQUAE^O66576^Q:125-496,H:8-340^24.41%ID^E:3e-13^RecName: Full=Anthranilate phosphoribosyltransferase;^Bacteria; Aquificae; Aquificales; Aquificaceae; Aquifex	.	.	.	.	COG0547^Anthranilate phosphoribosyltransferase	GO:0004048^molecular_function^anthranilate phosphoribosyltransferase activity`GO:0000287^molecular_function^magnesium ion binding`GO:0000162^biological_process^tryptophan biosynthetic process	.	.	.
c629_g1	c629_g1_i1	.	.	.	c629_g1_i1|m.85	90-404[+]	.	.	.	.	.	.	.	.	.	.
c630_g1	c630_g1_i1	.	.	.	.	.	.	.	.	.	.	.	.	.	.	.
c632_g1	c632_g1_i1	sp|P51823|ARF2_ORYSJ^P51823^Q:908-1378,H:24-180^69.43%ID^E:1e-76^RecName: Full=ADP-ribosylation factor 2;^Eukaryota; Viridiplantae; Streptophyta; Embryophyta; Tracheophyta; Spermatophyta; Magnoliophyta; Liliopsida; Poales; Poaceae; BEP clade; Ehrhartoideae; Oryzeae; Oryza	.	.	c632_g1_i1|m.86	94-504[+]	sp|Q9M7I9|STEP1_ARATH^Q9M7I9^Q:1-136,H:1-146^52.7%ID^E:5e-39^RecName: Full=Stress enhanced protein 1, chloroplastic;^Eukaryota; Viridiplantae; Streptophyta; Embryophyta; Tracheophyta; Spermatophyta; Magnoliophyta; eudicotyledons; Gunneridae; Pentapetalae; rosids; malvids; Brassicales; Brassicaceae; Camelineae; Arabidopsis	.	.	.	.	.	GO:0009535^cellular_component^chloroplast thylakoid membrane`GO:0016021^cellular_component^integral component of membrane`GO:0009523^cellular_component^photosystem II`GO:0016168^molecular_function^chlorophyll binding`GO:0071486^biological_process^cellular response to high light intensity`GO:0071492^biological_process^cellular response to UV-A`GO:0015979^biological_process^photosynthesis`GO:000964…	.	.	.
c633_g1	c633_g1_i1	sp|Q9LZL3|PCS1L_ARATH^Q9LZL3^Q:1390-356,H:82-445^36.29%ID^E:6e-57^RecName: Full=Aspartic proteinase PCS1;^Eukaryota; Viridiplantae; Streptophyta; Embryophyta; Tracheophyta; Spermatophyta; Magnoliophyta; eudicotyledons; Gunneridae; Pentapetalae; rosids; malvids; Brassicales; Brassicaceae; Camelineae; Arabidopsis	.	.	c633_g1_i1|m.87	350-1804[-]	sp|Q9LZL3|PCS1L_ARATH^Q9LZL3^Q:121-483,H:64-445^36.41%ID^E:3e-67^RecName: Full=Aspartic proteinase PCS1;^Eukaryota; Viridiplantae; Streptophyta; Embryophyta; Tracheophyta; Spermatophyta; Magnoliophyta; eudicotyledons; Gunneridae; Pentapetalae; rosids; malvids; Brassicales; Brassicaceae; Camelineae; Arabidopsis	.	PF14543.1^TAXi_N^Xylanase inhibitor N-terminal^131-281^E:2e-34`PF00026.18^Asp^Eukaryotic aspartyl protease^133-476^E:8.6e-14`PF14541.1^TAXi_C^Xylanase inhibitor C-terminal^320-476^E:7.1e-35	.	.	.	GO:0005783^cellular_component^endoplasmic reticulum`GO:0004190^molecular_function^aspartic-type endopeptidase activity`GO:0008233^molecular_function^peptidase activity`GO:0012501^biological_process^programmed cell death	GO:0004190^molecular_function^aspartic-type endopeptidase activity`GO:0006508^biological_process^proteolysis	.	.
c634_g1	c634_g1_i1	.	.	.	.	.	.	.	.	.	.	.	.	.	.	.
c635_g1	c635_g1_i1	.	.	.	.	.	.	.	.	.	.	.	.	.	.	.
c637_g1	c637_g1_i1	.	.	.	.	.	.	.	.	.	.	.	.	.	.	.
c638_g1	c638_g1_i1	sp|Q8RWY6|CLASP_ARATH^Q8RWY6^Q:8-655,H:1064-1297^44.4%ID^E:6e-41^RecName: Full=CLIP-associated protein;^Eukaryota; Viridiplantae; Streptophyta; Embryophyta; Tracheophyta; Spermatophyta; Magnoliophyta; eudicotyledons; Gunneridae; Pentapetalae; rosids; malvids; Brassicales; Brassicaceae; Camelineae; Arabidopsis	.	.	c638_g1_i1|m.89	2-655[+]	sp|Q8RWY6|CLASP_ARATH^Q8RWY6^Q:3-218,H:1064-1297^44.4%ID^E:5e-41^RecName: Full=CLIP-associated protein;^Eukaryota; Viridiplantae; Streptophyta; Embryophyta; Tracheophyta; Spermatophyta; Magnoliophyta; eudicotyledons; Gunneridae; Pentapetalae; rosids; malvids; Brassicales; Brassicaceae; Camelineae; Arabidopsis	.	.	.	.	NOG81443^	GO:0005938^cellular_component^cell cortex`GO:0009524^cellular_component^phragmoplast`GO:0005886^cellular_component^plasma membrane`GO:0009506^cellular_component^plasmodesma`GO:0005876^cellular_component^spindle microtubule`GO:0051010^molecular_function^microtubule plus-end binding`GO:0016049^biological_process^cell growth`GO:0043622^biological_process^cortical microtubule organization`GO:0007067^…	.	.	.
c639_g1	c639_g1_i1	sp|Q9FWR5|GCA1_ARATH^Q9FWR5^Q:98-799,H:1-234^84.19%ID^E:8e-145^RecName: Full=Gamma carbonic anhydrase 1, mitochondrial;^Eukaryota; Viridiplantae; Streptophyta; Embryophyta; Tracheophyta; Spermatophyta; Magnoliophyta; eudicotyledons; Gunneridae; Pentapetalae; rosids; malvids; Brassicales; Brassicaceae; Camelineae; Arabidopsis	.	.	c639_g1_i1|m.90	98-832[+]	sp|Q9FWR5|GCA1_ARATH^Q9FWR5^Q:1-234,H:1-234^84.19%ID^E:1e-146^RecName: Full=Gamma carbonic anhydrase 1, mitochondrial;^Eukaryota; Viridiplantae; Streptophyta; Embryophyta; Tracheophyta; Spermatophyta; Magnoliophyta; eudicotyledons; Gunneridae; Pentapetalae; rosids; malvids; Brassicales; Brassicaceae; Camelineae; Arabidopsis	.	PF00132.19^Hexapep^Bacterial transferase hexapeptide (six repeats)^55-87^E:0.00023`PF00132.19^Hexapep^Bacterial transferase hexapeptide (six repeats)^119-150^E:1.9e-05`PF14602.1^Hexapep_2^Hexapeptide repeat of succinyl-transferase^119-147^E:0.015`PF00132.19^Hexapep^Bacterial transferase hexapeptide (six repeats)^136-170^E:0.0049	.	.	COG0663^Transferase	GO:0031966^cellular_component^mitochondrial membrane`GO:0005747^cellular_component^mitochondrial respiratory chain complex I`GO:0005739^cellular_component^mitochondrion`GO:0045271^cellular_component^respiratory chain complex I`GO:0004089^molecular_function^carbonate dehydratase activity`GO:0046872^molecular_function^metal ion binding`GO:0009853^biological_process^photorespiration`GO:0070207^biolo…	.	.	.
c639_g1	c639_g1_i2	sp|Q9FWR5|GCA1_ARATH^Q9FWR5^Q:98-799,H:1-234^84.19%ID^E:6e-145^RecName: Full=Gamma carbonic anhydrase 1, mitochondrial;^Eukaryota; Viridiplantae; Streptophyta; Embryophyta; Tracheophyta; Spermatophyta; Magnoliophyta; eudicotyledons; Gunneridae; Pentapetalae; rosids; malvids; Brassicales; Brassicaceae; Camelineae; Arabidopsis	.	.	c639_g1_i2|m.91	98-832[+]	sp|Q9FWR5|GCA1_ARATH^Q9FWR5^Q:1-234,H:1-234^84.19%ID^E:1e-146^RecName: Full=Gamma carbonic anhydrase 1, mitochondrial;^Eukaryota; Viridiplantae; Streptophyta; Embryophyta; Tracheophyta; Spermatophyta; Magnoliophyta; eudicotyledons; Gunneridae; Pentapetalae; rosids; malvids; Brassicales; Brassicaceae; Camelineae; Arabidopsis	.	PF00132.19^Hexapep^Bacterial transferase hexapeptide (six repeats)^55-87^E:0.00023`PF00132.19^Hexapep^Bacterial transferase hexapeptide (six repeats)^119-150^E:1.9e-05`PF14602.1^Hexapep_2^Hexapeptide repeat of succinyl-transferase^119-147^E:0.015`PF00132.19^Hexapep^Bacterial transferase hexapeptide (six repeats)^136-170^E:0.0049	.	.	COG0663^Transferase	GO:0031966^cellular_component^mitochondrial membrane`GO:0005747^cellular_component^mitochondrial respiratory chain complex I`GO:0005739^cellular_component^mitochondrion`GO:0045271^cellular_component^respiratory chain complex I`GO:0004089^molecular_function^carbonate dehydratase activity`GO:0046872^molecular_function^metal ion binding`GO:0009853^biological_process^photorespiration`GO:0070207^biolo…	.	.	.
c640_g1	c640_g1_i1	.	.	.	c640_g1_i1|m.92	1-342[+]	.	.	PF03732.12^Retrotrans_gag^Retrotransposon gag protein^8-75^E:1.1e-07	.	.	.	.	.	.	.
c641_g1	c641_g1_i1	sp|Q8LDI5|CXXS1_ARATH^Q8LDI5^Q:1049-726,H:4-111^62.04%ID^E:1e-42^RecName: Full=Thioredoxin-like protein CXXS1;^Eukaryota; Viridiplantae; Streptophyta; Embryophyta; Tracheophyta; Spermatophyta; Magnoliophyta; eudicotyledons; Gunneridae; Pentapetalae; rosids; malvids; Brassicales; Brassicaceae; Camelineae; Arabidopsis	.	.	c641_g1_i1|m.93	705-1082[-]	sp|Q8LDI5|CXXS1_ARATH^Q8LDI5^Q:12-120,H:4-112^61.47%ID^E:3e-46^RecName: Full=Thioredoxin-like protein CXXS1;^Eukaryota; Viridiplantae; Streptophyta; Embryophyta; Tracheophyta; Spermatophyta; Magnoliophyta; eudicotyledons; Gunneridae; Pentapetalae; rosids; malvids; Brassicales; Brassicaceae; Camelineae; Arabidopsis	.	PF00085.15^Thioredoxin^Thioredoxin^16-114^E:2.7e-20	.	.	COG0526^Thioredoxin	GO:0005829^cellular_component^cytosol`GO:0003756^molecular_function^protein disulfide isomerase activity`GO:0015035^molecular_function^protein disulfide oxidoreductase activity`GO:0045454^biological_process^cell redox homeostasis`GO:0006662^biological_process^glycerol ether metabolic process`GO:0006457^biological_process^protein folding	GO:0045454^biological_process^cell redox homeostasis	.	.
c642_g1	c642_g1_i1	sp|Q59637|ODP1_PSEAE^Q59637^Q:29-1612,H:3-530^61.63%ID^E:0^RecName: Full=Pyruvate dehydrogenase E1 component;^Bacteria; Proteobacteria; Gammaproteobacteria; Pseudomonadales; Pseudomonadaceae; Pseudomonas	.	.	c642_g1_i1|m.94	14-1672[+]	sp|Q59637|ODP1_PSEAE^Q59637^Q:6-533,H:3-530^61.63%ID^E:0^RecName: Full=Pyruvate dehydrogenase E1 component;^Bacteria; Proteobacteria; Gammaproteobacteria; Pseudomonadales; Pseudomonadaceae; Pseudomonas	.	PF00456.16^Transketolase_N^Transketolase, thiamine diphosphate binding domain^100-292^E:7.2e-13`PF00456.16^Transketolase_N^Transketolase, thiamine diphosphate binding domain^358-404^E:0.00016	.	.	COG2609^Component of the pyruvate dehydrogenase (PDH) complex, that catalyzes the overall conversion of pyruvate to acetyl-CoA and CO(2) (By similarity)	GO:0004739^molecular_function^pyruvate dehydrogenase (acetyl-transferring) activity`GO:0006096^biological_process^glycolytic process	.	.	.
c642_g1	c642_g1_i2	sp|Q59637|ODP1_PSEAE^Q59637^Q:29-1798,H:3-592^61.42%ID^E:0^RecName: Full=Pyruvate dehydrogenase E1 component;^Bacteria; Proteobacteria; Gammaproteobacteria; Pseudomonadales; Pseudomonadaceae; Pseudomonas`sp|Q59637|ODP1_PSEAE^Q59637^Q:1792-2646,H:591-876^57.64%ID^E:0^RecName: Full=Pyruvate dehydrogenase E1 component;^Bacteria; Proteobacteria; Gammaproteobacteria; Pseudomonadales; Pseudomonadaceae;…	.	.	c642_g1_i2|m.97	1804-2730[+]	sp|Q59637|ODP1_PSEAE^Q59637^Q:1-281,H:595-876^57.75%ID^E:2e-111^RecName: Full=Pyruvate dehydrogenase E1 component;^Bacteria; Proteobacteria; Gammaproteobacteria; Pseudomonadales; Pseudomonadaceae; Pseudomonas	.	.	.	.	COG2609^Component of the pyruvate dehydrogenase (PDH) complex, that catalyzes the overall conversion of pyruvate to acetyl-CoA and CO(2) (By similarity)	GO:0004739^molecular_function^pyruvate dehydrogenase (acetyl-transferring) activity`GO:0006096^biological_process^glycolytic process	.	.	.
c642_g1	c642_g1_i2	sp|Q59637|ODP1_PSEAE^Q59637^Q:29-1798,H:3-592^61.42%ID^E:0^RecName: Full=Pyruvate dehydrogenase E1 component;^Bacteria; Proteobacteria; Gammaproteobacteria; Pseudomonadales; Pseudomonadaceae; Pseudomonas`sp|Q59637|ODP1_PSEAE^Q59637^Q:1792-2646,H:591-876^57.64%ID^E:0^RecName: Full=Pyruvate dehydrogenase E1 component;^Bacteria; Proteobacteria; Gammaproteobacteria; Pseudomonadales; Pseudomonadaceae;…	.	.	c642_g1_i2|m.96	14-1903[+]	sp|Q59637|ODP1_PSEAE^Q59637^Q:6-595,H:3-592^61.42%ID^E:0^RecName: Full=Pyruvate dehydrogenase E1 component;^Bacteria; Proteobacteria; Gammaproteobacteria; Pseudomonadales; Pseudomonadaceae; Pseudomonas	.	PF00456.16^Transketolase_N^Transketolase, thiamine diphosphate binding domain^100-292^E:9.4e-13`PF00456.16^Transketolase_N^Transketolase, thiamine diphosphate binding domain^358-404^E:0.00019	.	.	COG2609^Component of the pyruvate dehydrogenase (PDH) complex, that catalyzes the overall conversion of pyruvate to acetyl-CoA and CO(2) (By similarity)	GO:0004739^molecular_function^pyruvate dehydrogenase (acetyl-transferring) activity`GO:0006096^biological_process^glycolytic process	.	.	.
c642_g1	c642_g1_i2	sp|Q59637|ODP1_PSEAE^Q59637^Q:29-1798,H:3-592^61.42%ID^E:0^RecName: Full=Pyruvate dehydrogenase E1 component;^Bacteria; Proteobacteria; Gammaproteobacteria; Pseudomonadales; Pseudomonadaceae; Pseudomonas`sp|Q59637|ODP1_PSEAE^Q59637^Q:1792-2646,H:591-876^57.64%ID^E:0^RecName: Full=Pyruvate dehydrogenase E1 component;^Bacteria; Proteobacteria; Gammaproteobacteria; Pseudomonadales; Pseudomonadaceae;…	.	.	c642_g1_i2|m.95	2736-4748[+]	sp|P10802|ODP2_AZOVI^P10802^Q:3-671,H:5-630^44.08%ID^E:2e-141^RecName: Full=Dihydrolipoyllysine-residue acetyltransferase component of pyruvate dehydrogenase complex;^Bacteria; Proteobacteria; Gammaproteobacteria; Pseudomonadales; Pseudomonadaceae; Azotobacter	.	PF00364.17^Biotin_lipoyl^Biotin-requiring enzyme^2-72^E:4.1e-20`PF00364.17^Biotin_lipoyl^Biotin-requiring enzyme^136-205^E:4.7e-16`PF00364.17^Biotin_lipoyl^Biotin-requiring enzyme^251-320^E:3.8e-19`PF02817.12^E3_binding^e3 binding domain^379-414^E:1.2e-13`PF00198.18^2-oxoacid_dh^2-oxoacid dehydrogenases acyltransferase (catalytic domain)^455-671^E:1.8e-69	.	.	.	GO:0045254^cellular_component^pyruvate dehydrogenase complex`GO:0004742^molecular_function^dihydrolipoyllysine-residue acetyltransferase activity`GO:0006096^biological_process^glycolytic process	GO:0016746^molecular_function^transferase activity, transferring acyl groups`GO:0008152^biological_process^metabolic process	.	.
c643_g1	c643_g1_i1	sp|Q9LUV4|FRL4A_ARATH^Q9LUV4^Q:2006-585,H:1-477^69.14%ID^E:0^RecName: Full=FRIGIDA-like protein 4a;^Eukaryota; Viridiplantae; Streptophyta; Embryophyta; Tracheophyta; Spermatophyta; Magnoliophyta; eudicotyledons; Gunneridae; Pentapetalae; rosids; malvids; Brassicales; Brassicaceae; Camelineae; Arabidopsis	.	.	c643_g1_i1|m.99	447-2006[-]	sp|Q9LUV4|FRL4A_ARATH^Q9LUV4^Q:1-512,H:1-505^67.18%ID^E:0^RecName: Full=FRIGIDA-like protein 4a;^Eukaryota; Viridiplantae; Streptophyta; Embryophyta; Tracheophyta; Spermatophyta; Magnoliophyta; eudicotyledons; Gunneridae; Pentapetalae; rosids; malvids; Brassicales; Brassicaceae; Camelineae; Arabidopsis	.	PF07899.6^Frigida^Frigida-like protein^114-405^E:1.3e-93	.	.	.	GO:0030154^biological_process^cell differentiation`GO:0009908^biological_process^flower development	.	.	.
c643_g2	c643_g2_i1	.	.	.	.	.	.	.	.	.	.	.	.	.	.	.
c644_g1	c644_g1_i1	sp|Q8VYK7|ATG8F_ARATH^Q8VYK7^Q:626-285,H:1-115^85.22%ID^E:2e-63^RecName: Full=Autophagy-related protein 8f;^Eukaryota; Viridiplantae; Streptophyta; Embryophyta; Tracheophyta; Spermatophyta; Magnoliophyta; eudicotyledons; Gunneridae; Pentapetalae; rosids; malvids; Brassicales; Brassicaceae; Camelineae; Arabidopsis	.	.	c644_g1_i1|m.101	267-626[-]	sp|Q8VYK7|ATG8F_ARATH^Q8VYK7^Q:1-116,H:1-117^85.47%ID^E:1e-67^RecName: Full=Autophagy-related protein 8f;^Eukaryota; Viridiplantae; Streptophyta; Embryophyta; Tracheophyta; Spermatophyta; Magnoliophyta; eudicotyledons; Gunneridae; Pentapetalae; rosids; malvids; Brassicales; Brassicaceae; Camelineae; Arabidopsis	.	PF02991.11^Atg8^Autophagy protein Atg8 ubiquitin like^13-116^E:1.4e-50`PF04110.8^APG12^Ubiquitin-like autophagy protein Apg12^39-116^E:2.1e-07	.	.	.	GO:0000421^cellular_component^autophagic vacuole membrane`GO:0033110^cellular_component^Cvt vesicle membrane`GO:0005874^cellular_component^microtubule`GO:0006914^biological_process^autophagy`GO:0015031^biological_process^protein transport	GO:0000045^biological_process^autophagic vacuole assembly`GO:0005737^cellular_component^cytoplasm	.	.
c645_g1	c645_g1_i1	sp|P37272|PSY_CAPAN^P37272^Q:666-1,H:1-228^62.71%ID^E:2e-83^RecName: Full=Phytoene synthase, chloroplastic;^Eukaryota; Viridiplantae; Streptophyta; Embryophyta; Tracheophyta; Spermatophyta; Magnoliophyta; eudicotyledons; Gunneridae; Pentapetalae; asterids; lamiids; Solanales; Solanaceae; Solanoideae; Capsiceae; Capsicum	.	.	c645_g1_i1|m.102	1-666[-]	sp|P08196|PSY1_SOLLC^P08196^Q:1-222,H:1-216^65.33%ID^E:5e-93^RecName: Full=Phytoene synthase 1, chloroplastic;^Eukaryota; Viridiplantae; Streptophyta; Embryophyta; Tracheophyta; Spermatophyta; Magnoliophyta; eudicotyledons; Gunneridae; Pentapetalae; asterids; lamiids; Solanales; Solanaceae; Solanoideae; Solaneae; Solanum; Lycopersicon	.	PF00494.14^SQS_PSY^Squalene/phytoene synthase^136-221^E:6.6e-16	.	.	.	GO:0010287^cellular_component^plastoglobule`GO:0016767^molecular_function^geranylgeranyl-diphosphate geranylgeranyltransferase activity`GO:0016117^biological_process^carotenoid biosynthetic process	GO:0016740^molecular_function^transferase activity`GO:0009058^biological_process^biosynthetic process	.	.
c647_g1	c647_g1_i1	.	.	.	.	.	.	.	.	.	.	.	.	.	.	.
c648_g1	c648_g1_i1	sp|Q9FMQ1|PP376_ARATH^Q9FMQ1^Q:249-1,H:55-143^33.71%ID^E:1e-07^RecName: Full=Pentatricopeptide repeat-containing protein At5g12100, mitochondrial;^Eukaryota; Viridiplantae; Streptophyta; Embryophyta; Tracheophyta; Spermatophyta; Magnoliophyta; eudicotyledons; Gunneridae; Pentapetalae; rosids; malvids; Brassicales; Brassicaceae; Camelineae; Arabidopsis	.	.	c648_g1_i1|m.103	1-387[-]	sp|Q9FMQ1|PP376_ARATH^Q9FMQ1^Q:47-129,H:55-143^33.71%ID^E:1e-07^RecName: Full=Pentatricopeptide repeat-containing protein At5g12100, mitochondrial;^Eukaryota; Viridiplantae; Streptophyta; Embryophyta; Tracheophyta; Spermatophyta; Magnoliophyta; eudicotyledons; Gunneridae; Pentapetalae; rosids; malvids; Brassicales; Brassicaceae; Camelineae; Arabidopsis	.	PF01535.15^PPR^PPR repeat^100-126^E:0.16	.	.	.	GO:0005739^cellular_component^mitochondrion`GO:0008270^molecular_function^zinc ion binding	.	.	.
c649_g1	c649_g1_i1	.	.	.	.	.	.	.	.	.	.	.	.	.	.	.
c651_g1	c651_g1_i1	.	.	.	.	.	.	.	.	.	.	.	.	.	.	.
c652_g1	c652_g1_i1	.	.	.	.	.	.	.	.	.	.	.	.	.	.	.
c654_g1	c654_g1_i1	.	.	.	.	.	.	.	.	.	.	.	.	.	.	.
c656_g1	c656_g1_i1	.	.	.	.	.	.	.	.	.	.	.	.	.	.	.
c657_g1	c657_g1_i1	.	.	.	.	.	.	.	.	.	.	.	.	.	.	.
c658_g1	c658_g1_i1	.	.	.	.	.	.	.	.	.	.	.	.	.	.	.
c659_g1	c659_g1_i1	.	.	.	.	.	.	.	.	.	.	.	.	.	.	.
c660_g1	c660_g1_i1	.	.	.	.	.	.	.	.	.	.	.	.	.	.	.
c661_g1	c661_g1_i1	.	.	.	.	.	.	.	.	.	.	.	.	.	.	.
c662_g1	c662_g1_i1	.	.	.	.	.	.	.	.	.	.	.	.	.	.	.
c663_g1	c663_g1_i1	.	.	.	.	.	.	.	.	.	.	.	.	.	.	.
c665_g1	c665_g1_i1	.	.	.	.	.	.	.	.	.	.	.	.	.	.	.
c666_g1	c666_g1_i1	sp|Q9SB61|ZHD2_ARATH^Q9SB61^Q:5-103,H:187-219^69.7%ID^E:4e-08^RecName: Full=Zinc-finger homeodomain protein 2;^Eukaryota; Viridiplantae; Streptophyta; Embryophyta; Tracheophyta; Spermatophyta; Magnoliophyta; eudicotyledons; Gunneridae; Pentapetalae; rosids; malvids; Brassicales; Brassicaceae; Camelineae; Arabidopsis	.	.	.	.	.	.	.	.	.	.	GO:0005634^cellular_component^nucleus`GO:0003677^molecular_function^DNA binding`GO:0046872^molecular_function^metal ion binding`GO:0005515^molecular_function^protein binding`GO:0042803^molecular_function^protein homodimerization activity`GO:0009793^biological_process^embryo development ending in seed dormancy`GO:0006355^biological_process^regulation of transcription, DNA-templated`GO:0006351^biol…	.	.	.
c667_g1	c667_g1_i1	.	.	.	c667_g1_i1|m.105	32-370[-]	.	.	.	.	.	.	.	.	.	.
c667_g1	c667_g1_i2	.	.	.	.	.	.	.	.	.	.	.	.	.	.	.
c668_g1	c668_g1_i1	.	.	.	.	.	.	.	.	.	.	.	.	.	.	.
c670_g1	c670_g1_i1	.	.	.	.	.	.	.	.	.	.	.	.	.	.	.
c671_g1	c671_g1_i1	.	.	.	.	.	.	.	.	.	.	.	.	.	.	.
c673_g1	c673_g1_i1	.	.	.	.	.	.	.	.	.	.	.	.	.	.	.
c675_g1	c675_g1_i1	.	.	.	.	.	.	.	.	.	.	.	.	.	.	.
c676_g1	c676_g1_i1	.	.	.	.	.	.	.	.	.	.	.	.	.	.	.
c677_g1	c677_g1_i1	.	.	.	.	.	.	.	.	.	.	.	.	.	.	.
c681_g1	c681_g1_i1	.	.	.	.	.	.	.	.	.	.	.	.	.	.	.
c683_g1	c683_g1_i1	.	.	.	.	.	.	.	.	.	.	.	.	.	.	.
c684_g1	c684_g1_i1	.	.	.	.	.	.	.	.	.	.	.	.	.	.	.
c687_g1	c687_g1_i1	.	.	.	.	.	.	.	.	.	.	.	.	.	.	.
c689_g1	c689_g1_i1	.	.	.	.	.	.	.	.	.	.	.	.	.	.	.
c697_g1	c697_g1_i1	sp|Q9SRM9|ALMT8_ARATH^Q9SRM9^Q:2-373,H:337-462^38.1%ID^E:2e-17^RecName: Full=Aluminum-activated malate transporter 8;^Eukaryota; Viridiplantae; Streptophyta; Embryophyta; Tracheophyta; Spermatophyta; Magnoliophyta; eudicotyledons; Gunneridae; Pentapetalae; rosids; malvids; Brassicales; Brassicaceae; Camelineae; Arabidopsis	.	.	c697_g1_i1|m.106	2-439[+]	sp|Q9SRM9|ALMT8_ARATH^Q9SRM9^Q:19-113,H:356-451^42.71%ID^E:8e-17^RecName: Full=Aluminum-activated malate transporter 8;^Eukaryota; Viridiplantae; Streptophyta; Embryophyta; Tracheophyta; Spermatophyta; Magnoliophyta; eudicotyledons; Gunneridae; Pentapetalae; rosids; malvids; Brassicales; Brassicaceae; Camelineae; Arabidopsis	.	.	.	.	.	GO:0016021^cellular_component^integral component of membrane`GO:0015743^biological_process^malate transport	.	.	.
c698_g1	c698_g1_i1	.	.	.	.	.	.	.	.	.	.	.	.	.	.	.
c701_g1	c701_g1_i1	.	.	.	.	.	.	.	.	.	.	.	.	.	.	.
c701_g1	c701_g1_i2	.	.	.	.	.	.	.	.	.	.	.	.	.	.	.
c703_g1	c703_g1_i1	.	.	.	.	.	.	.	.	.	.	.	.	.	.	.
c704_g1	c704_g1_i1	.	.	.	.	.	.	.	.	.	.	.	.	.	.	.
c704_g1	c704_g1_i2	.	.	.	.	.	.	.	.	.	.	.	.	.	.	.
c705_g1	c705_g1_i1	.	.	.	.	.	.	.	.	.	.	.	.	.	.	.
c706_g1	c706_g1_i1	.	.	.	.	.	.	.	.	.	.	.	.	.	.	.
c706_g1	c706_g1_i2	.	.	.	.	.	.	.	.	.	.	.	.	.	.	.
c707_g1	c707_g1_i1	.	.	.	.	.	.	.	.	.	.	.	.	.	.	.
c708_g1	c708_g1_i1	.	.	.	.	.	.	.	.	.	.	.	.	.	.	.
c709_g1	c709_g1_i1	.	.	.	.	.	.	.	.	.	.	.	.	.	.	.
c711_g1	c711_g1_i1	.	.	.	.	.	.	.	.	.	.	.	.	.	.	.
c712_g1	c712_g1_i1	.	.	.	.	.	.	.	.	.	.	.	.	.	.	.
c713_g1	c713_g1_i1	.	.	.	.	.	.	.	.	.	.	.	.	.	.	.
c714_g1	c714_g1_i1	.	.	.	.	.	.	.	.	.	.	.	.	.	.	.
c715_g1	c715_g1_i1	.	.	.	.	.	.	.	.	.	.	.	.	.	.	.
c716_g1	c716_g1_i1	.	.	.	.	.	.	.	.	.	.	.	.	.	.	.
c717_g1	c717_g1_i1	.	.	.	.	.	.	.	.	.	.	.	.	.	.	.
c718_g1	c718_g1_i1	.	.	.	.	.	.	.	.	.	.	.	.	.	.	.
c719_g1	c719_g1_i1	.	.	.	.	.	.	.	.	.	.	.	.	.	.	.
c720_g1	c720_g1_i1	.	.	.	.	.	.	.	.	.	.	.	.	.	.	.
c721_g1	c721_g1_i1	.	.	.	.	.	.	.	.	.	.	.	.	.	.	.
c723_g1	c723_g1_i1	.	.	.	.	.	.	.	.	.	.	.	.	.	.	.
c724_g1	c724_g1_i1	.	.	.	.	.	.	.	.	.	.	.	.	.	.	.
c725_g1	c725_g1_i1	.	.	.	.	.	.	.	.	.	.	.	.	.	.	.
c727_g1	c727_g1_i1	.	.	.	.	.	.	.	.	.	.	.	.	.	.	.
c728_g1	c728_g1_i1	.	.	.	.	.	.	.	.	.	.	.	.	.	.	.
c729_g1	c729_g1_i1	.	.	.	.	.	.	.	.	.	.	.	.	.	.	.
c730_g1	c730_g1_i1	sp|Q9LRR5|DRL21_ARATH^Q9LRR5^Q:195-1,H:585-649^52.31%ID^E:1e-11^RecName: Full=Putative disease resistance protein At3g14460;^Eukaryota; Viridiplantae; Streptophyta; Embryophyta; Tracheophyta; Spermatophyta; Magnoliophyta; eudicotyledons; Gunneridae; Pentapetalae; rosids; malvids; Brassicales; Brassicaceae; Camelineae; Arabidopsis	.	.	.	.	.	.	.	.	.	.	GO:0043531^molecular_function^ADP binding`GO:0005524^molecular_function^ATP binding`GO:0006952^biological_process^defense response	.	.	.
c732_g1	c732_g1_i1	sp|P92520|M820_ARATH^P92520^Q:185-3,H:27-87^44.26%ID^E:2e-09^RecName: Full=Uncharacterized mitochondrial protein AtMg00820;^Eukaryota; Viridiplantae; Streptophyta; Embryophyta; Tracheophyta; Spermatophyta; Magnoliophyta; eudicotyledons; Gunneridae; Pentapetalae; rosids; malvids; Brassicales; Brassicaceae; Camelineae; Arabidopsis	.	.	.	.	.	.	.	.	.	KOG0017^Retrotransposon protein	GO:0005739^cellular_component^mitochondrion	.	.	.
c734_g1	c734_g1_i1	.	.	.	.	.	.	.	.	.	.	.	.	.	.	.
c735_g1	c735_g1_i1	.	.	.	c735_g1_i1|m.107	1-306[+]	.	.	.	.	.	.	.	.	.	.
c736_g1	c736_g1_i1	.	.	.	.	.	.	.	.	.	.	.	.	.	.	.
c737_g1	c737_g1_i1	.	.	.	.	.	.	.	.	.	.	.	.	.	.	.
c738_g1	c738_g1_i1	.	.	.	.	.	.	.	.	.	.	.	.	.	.	.
c739_g1	c739_g1_i1	.	.	.	.	.	.	.	.	.	.	.	.	.	.	.
c740_g1	c740_g1_i1	sp|Q9SKT6|GAUTA_ARATH^Q9SKT6^Q:357-899,H:19-198^67.4%ID^E:2e-71^RecName: Full=Probable galacturonosyltransferase 10;^Eukaryota; Viridiplantae; Streptophyta; Embryophyta; Tracheophyta; Spermatophyta; Magnoliophyta; eudicotyledons; Gunneridae; Pentapetalae; rosids; malvids; Brassicales; Brassicaceae; Camelineae; Arabidopsis	.	.	c740_g1_i1|m.108	303-899[+]	sp|Q9SKT6|GAUTA_ARATH^Q9SKT6^Q:2-199,H:3-198^65.15%ID^E:3e-75^RecName: Full=Probable galacturonosyltransferase 10;^Eukaryota; Viridiplantae; Streptophyta; Embryophyta; Tracheophyta; Spermatophyta; Magnoliophyta; eudicotyledons; Gunneridae; Pentapetalae; rosids; malvids; Brassicales; Brassicaceae; Camelineae; Arabidopsis	.	.	.	.	.	GO:0005768^cellular_component^endosome`GO:0005794^cellular_component^Golgi apparatus`GO:0000139^cellular_component^Golgi membrane`GO:0016021^cellular_component^integral component of membrane`GO:0005802^cellular_component^trans-Golgi network`GO:0047262^molecular_function^polygalacturonate 4-alpha-galacturonosyltransferase activity`GO:0045489^biological_process^pectin biosynthetic process	.	.	.
c741_g1	c741_g1_i1	.	.	.	.	.	.	.	.	.	.	.	.	.	.	.
c742_g1	c742_g1_i1	.	.	.	.	.	.	.	.	.	.	.	.	.	.	.
c743_g1	c743_g1_i1	.	.	.	.	.	.	.	.	.	.	.	.	.	.	.
c744_g1	c744_g1_i1	.	.	.	.	.	.	.	.	.	.	.	.	.	.	.
c745_g1	c745_g1_i1	.	.	.	.	.	.	.	.	.	.	.	.	.	.	.
c746_g1	c746_g1_i1	sp|P48630|FD6E1_SOYBN^P48630^Q:112-459,H:1-111^57.76%ID^E:3e-39^RecName: Full=Omega-6 fatty acid desaturase, endoplasmic reticulum isozyme 1;^Eukaryota; Viridiplantae; Streptophyta; Embryophyta; Tracheophyta; Spermatophyta; Magnoliophyta; eudicotyledons; Gunneridae; Pentapetalae; rosids; fabids; Fabales; Fabaceae; Papilionoideae; Phaseoleae; Glycine; Soja	.	.	.	.	.	.	.	.	.	.	GO:0005789^cellular_component^endoplasmic reticulum membrane`GO:0016021^cellular_component^integral component of membrane`GO:0016491^molecular_function^oxidoreductase activity`GO:0006636^biological_process^unsaturated fatty acid biosynthetic process	.	.	.
c746_g1	c746_g1_i2	sp|P48630|FD6E1_SOYBN^P48630^Q:26-358,H:6-111^60.36%ID^E:9e-40^RecName: Full=Omega-6 fatty acid desaturase, endoplasmic reticulum isozyme 1;^Eukaryota; Viridiplantae; Streptophyta; Embryophyta; Tracheophyta; Spermatophyta; Magnoliophyta; eudicotyledons; Gunneridae; Pentapetalae; rosids; fabids; Fabales; Fabaceae; Papilionoideae; Phaseoleae; Glycine; Soja	.	.	.	.	.	.	.	.	.	.	GO:0005789^cellular_component^endoplasmic reticulum membrane`GO:0016021^cellular_component^integral component of membrane`GO:0016491^molecular_function^oxidoreductase activity`GO:0006636^biological_process^unsaturated fatty acid biosynthetic process	.	.	.
c748_g1	c748_g1_i1	.	.	.	.	.	.	.	.	.	.	.	.	.	.	.
c749_g1	c749_g1_i1	sp|Q9SCV9|BGAL3_ARATH^Q9SCV9^Q:651-1,H:16-228^75.58%ID^E:8e-116^RecName: Full=Beta-galactosidase 3;^Eukaryota; Viridiplantae; Streptophyta; Embryophyta; Tracheophyta; Spermatophyta; Magnoliophyta; eudicotyledons; Gunneridae; Pentapetalae; rosids; malvids; Brassicales; Brassicaceae; Camelineae; Arabidopsis	.	.	c749_g1_i1|m.111	1-711[-]	sp|Q9SCV9|BGAL3_ARATH^Q9SCV9^Q:21-237,H:16-228^75.58%ID^E:8e-116^RecName: Full=Beta-galactosidase 3;^Eukaryota; Viridiplantae; Streptophyta; Embryophyta; Tracheophyta; Spermatophyta; Magnoliophyta; eudicotyledons; Gunneridae; Pentapetalae; rosids; malvids; Brassicales; Brassicaceae; Camelineae; Arabidopsis	.	.	.	.	COG1874^beta-galactosidase	GO:0048046^cellular_component^apoplast`GO:0004565^molecular_function^beta-galactosidase activity`GO:0030246^molecular_function^carbohydrate binding`GO:0005975^biological_process^carbohydrate metabolic process	.	.	.
c750_g1	c750_g1_i1	.	.	.	.	.	.	.	.	.	.	.	.	.	.	.
c752_g1	c752_g1_i1	.	.	.	.	.	.	.	.	.	.	.	.	.	.	.
c753_g1	c753_g1_i1	.	.	.	.	.	.	.	.	.	.	.	.	.	.	.
c753_g1	c753_g1_i2	.	.	.	.	.	.	.	.	.	.	.	.	.	.	.
c754_g1	c754_g1_i1	.	.	.	.	.	.	.	.	.	.	.	.	.	.	.
c756_g1	c756_g1_i1	sp|Q9T041|MAPT_ARATH^Q9T041^Q:432-1,H:41-195^33.97%ID^E:1e-16^RecName: Full=Microtubule-associated protein TORTIFOLIA1;^Eukaryota; Viridiplantae; Streptophyta; Embryophyta; Tracheophyta; Spermatophyta; Magnoliophyta; eudicotyledons; Gunneridae; Pentapetalae; rosids; malvids; Brassicales; Brassicaceae; Camelineae; Arabidopsis	.	.	c756_g1_i1|m.113	1-468[-]	sp|Q9T041|MAPT_ARATH^Q9T041^Q:13-156,H:41-195^33.97%ID^E:4e-19^RecName: Full=Microtubule-associated protein TORTIFOLIA1;^Eukaryota; Viridiplantae; Streptophyta; Embryophyta; Tracheophyta; Spermatophyta; Magnoliophyta; eudicotyledons; Gunneridae; Pentapetalae; rosids; malvids; Brassicales; Brassicaceae; Camelineae; Arabidopsis	.	.	.	.	.	GO:0010005^cellular_component^cortical microtubule, transverse to long axis`GO:0008017^molecular_function^microtubule binding`GO:0010031^biological_process^circumnutation`GO:0007275^biological_process^multicellular organismal development`GO:0009826^biological_process^unidimensional cell growth	.	.	.
c757_g1	c757_g1_i1	sp|Q7LHG5|YI31B_YEAST^Q7LHG5^Q:219-1,H:602-671^36.49%ID^E:3e-06^RecName: Full=Transposon Ty3-I Gag-Pol polyprotein;^Eukaryota; Fungi; Dikarya; Ascomycota; Saccharomycotina; Saccharomycetes; Saccharomycetales; Saccharomycetaceae; Saccharomyces	.	.	.	.	.	.	.	.	.	.	GO:0005737^cellular_component^cytoplasm`GO:0005634^cellular_component^nucleus`GO:0000943^cellular_component^retrotransposon nucleocapsid`GO:0004190^molecular_function^aspartic-type endopeptidase activity`GO:0005524^molecular_function^ATP binding`GO:0003677^molecular_function^DNA binding`GO:0003887^molecular_function^DNA-directed DNA polymerase activity`GO:0008233^molecular_function^peptidase acti…	.	.	.
c758_g1	c758_g1_i1	sp|Q2YT48|DNAJ_STAAB^Q2YT48^Q:204-1,H:2-69^64.71%ID^E:7e-24^RecName: Full=Chaperone protein DnaJ;^Bacteria; Firmicutes; Bacilli; Bacillales; Staphylococcus	.	.	c758_g1_i1|m.114	1-444[-]	sp|Q2JW78|DNAJ_SYNJA^Q2JW78^Q:84-147,H:4-67^70.31%ID^E:7e-25^RecName: Full=Chaperone protein DnaJ;^Bacteria; Cyanobacteria; Oscillatoriophycideae; Chroococcales; Synechococcus	.	.	.	.	COG0484^ATP binding to DnaK triggers the release of the substrate protein, thus completing the reaction cycle. Several rounds of ATP-dependent interactions between DnaJ, DnaK and GrpE are required for fully efficient folding. Also involved, together with DnaK and GrpE, in the DNA replication of plasmids through activation of initiation proteins (By similarity)	GO:0005737^cellular_component^cytoplasm`GO:0005524^molecular_function^ATP binding`GO:0008270^molecular_function^zinc ion binding`GO:0006260^biological_process^DNA replication`GO:0006457^biological_process^protein folding`GO:0009408^biological_process^response to heat	.	.	.
c759_g1	c759_g1_i1	.	.	.	.	.	.	.	.	.	.	.	.	.	.	.
c760_g1	c760_g1_i1	.	.	.	.	.	.	.	.	.	.	.	.	.	.	.
c761_g1	c761_g1_i1	sp|Q94CH6|EXL3_ARATH^Q94CH6^Q:1107-115,H:33-363^57.83%ID^E:3e-138^RecName: Full=GDSL esterase/lipase EXL3;^Eukaryota; Viridiplantae; Streptophyta; Embryophyta; Tracheophyta; Spermatophyta; Magnoliophyta; eudicotyledons; Gunneridae; Pentapetalae; rosids; malvids; Brassicales; Brassicaceae; Camelineae; Arabidopsis	.	.	c761_g1_i1|m.115	109-1290[-]	sp|Q94CH6|EXL3_ARATH^Q94CH6^Q:46-392,H:18-363^56.61%ID^E:2e-139^RecName: Full=GDSL esterase/lipase EXL3;^Eukaryota; Viridiplantae; Streptophyta; Embryophyta; Tracheophyta; Spermatophyta; Magnoliophyta; eudicotyledons; Gunneridae; Pentapetalae; rosids; malvids; Brassicales; Brassicaceae; Camelineae; Arabidopsis	.	.	.	.	COG3240^GDSL esterase lipase	GO:0005576^cellular_component^extracellular region`GO:0016298^molecular_function^lipase activity`GO:0016042^biological_process^lipid catabolic process	.	.	.
c763_g1	c763_g1_i1	.	.	.	.	.	.	.	.	.	.	.	.	.	.	.
c764_g1	c764_g1_i1	.	.	.	.	.	.	.	.	.	.	.	.	.	.	.
c766_g1	c766_g1_i1	.	.	.	.	.	.	.	.	.	.	.	.	.	.	.
c767_g1	c767_g1_i1	.	.	.	.	.	.	.	.	.	.	.	.	.	.	.
c768_g1	c768_g1_i1	.	.	.	.	.	.	.	.	.	.	.	.	.	.	.
c768_g1	c768_g1_i2	.	.	.	.	.	.	.	.	.	.	.	.	.	.	.
c770_g1	c770_g1_i1	.	.	.	.	.	.	.	.	.	.	.	.	.	.	.
c772_g1	c772_g1_i1	.	.	.	.	.	.	.	.	.	.	.	.	.	.	.
c773_g1	c773_g1_i1	.	.	.	.	.	.	.	.	.	.	.	.	.	.	.
c774_g1	c774_g1_i1	.	.	.	.	.	.	.	.	.	.	.	.	.	.	.
c775_g1	c775_g1_i1	.	.	.	.	.	.	.	.	.	.	.	.	.	.	.
c776_g1	c776_g1_i1	.	.	.	.	.	.	.	.	.	.	.	.	.	.	.
c777_g1	c777_g1_i1	sp|B9DHT4|ARIA_ARATH^B9DHT4^Q:1-726,H:459-700^67.77%ID^E:3e-107^RecName: Full=ARM REPEAT PROTEIN INTERACTING WITH ABF2;^Eukaryota; Viridiplantae; Streptophyta; Embryophyta; Tracheophyta; Spermatophyta; Magnoliophyta; eudicotyledons; Gunneridae; Pentapetalae; rosids; malvids; Brassicales; Brassicaceae; Camelineae; Arabidopsis	.	.	c777_g1_i1|m.116	1-753[+]	sp|B9DHT4|ARIA_ARATH^B9DHT4^Q:1-242,H:459-700^67.77%ID^E:5e-109^RecName: Full=ARM REPEAT PROTEIN INTERACTING WITH ABF2;^Eukaryota; Viridiplantae; Streptophyta; Embryophyta; Tracheophyta; Spermatophyta; Magnoliophyta; eudicotyledons; Gunneridae; Pentapetalae; rosids; malvids; Brassicales; Brassicaceae; Camelineae; Arabidopsis	.	.	.	.	COG5064^importin subunit alpha	GO:0005634^cellular_component^nucleus`GO:0005886^cellular_component^plasma membrane`GO:0005515^molecular_function^protein binding`GO:0010187^biological_process^negative regulation of seed germination`GO:0016567^biological_process^protein ubiquitination`GO:0009737^biological_process^response to abscisic acid`GO:0009651^biological_process^response to salt stress	.	.	.
c778_g1	c778_g1_i1	.	.	.	.	.	.	.	.	.	.	.	.	.	.	.
c779_g1	c779_g1_i1	.	.	.	.	.	.	.	.	.	.	.	.	.	.	.
c781_g1	c781_g1_i1	.	.	.	.	.	.	.	.	.	.	.	.	.	.	.
c782_g1	c782_g1_i1	.	.	.	.	.	.	.	.	.	.	.	.	.	.	.
c784_g1	c784_g1_i1	.	.	.	.	.	.	.	.	.	.	.	.	.	.	.
c786_g1	c786_g1_i1	.	.	.	.	.	.	.	.	.	.	.	.	.	.	.
c787_g1	c787_g1_i1	.	.	.	.	.	.	.	.	.	.	.	.	.	.	.
c789_g1	c789_g1_i1	.	.	.	.	.	.	.	.	.	.	.	.	.	.	.
c791_g1	c791_g1_i1	sp|B0VBM6|ATP6_ACIBY^B0VBM6^Q:3-737,H:47-291^95.92%ID^E:5e-164^RecName: Full=ATP synthase subunit a;^Bacteria; Proteobacteria; Gammaproteobacteria; Pseudomonadales; Moraxellaceae; Acinetobacter; Acinetobacter calcoaceticus/baumannii complex	.	.	c791_g1_i1|m.117	3-740[+]	sp|B0VBM6|ATP6_ACIBY^B0VBM6^Q:1-245,H:47-291^95.92%ID^E:9e-168^RecName: Full=ATP synthase subunit a;^Bacteria; Proteobacteria; Gammaproteobacteria; Pseudomonadales; Moraxellaceae; Acinetobacter; Acinetobacter calcoaceticus/baumannii complex	.	.	.	.	COG0356^it plays a direct role in the translocation of protons across the membrane (By similarity)	GO:0016021^cellular_component^integral component of membrane`GO:0005886^cellular_component^plasma membrane`GO:0045263^cellular_component^proton-transporting ATP synthase complex, coupling factor F(o)`GO:0046933^molecular_function^proton-transporting ATP synthase activity, rotational mechanism`GO:0042777^biological_process^plasma membrane ATP synthesis coupled proton transport	.	.	.
c792_g1	c792_g1_i1	.	.	.	.	.	.	.	.	.	.	.	.	.	.	.
c793_g1	c793_g1_i1	.	.	.	.	.	.	.	.	.	.	.	.	.	.	.
c794_g1	c794_g1_i1	.	.	.	.	.	.	.	.	.	.	.	.	.	.	.
c796_g1	c796_g1_i1	.	.	.	.	.	.	.	.	.	.	.	.	.	.	.
c798_g1	c798_g1_i1	sp|Q7LHG5|YI31B_YEAST^Q7LHG5^Q:136-552,H:1090-1228^36.17%ID^E:1e-20^RecName: Full=Transposon Ty3-I Gag-Pol polyprotein;^Eukaryota; Fungi; Dikarya; Ascomycota; Saccharomycotina; Saccharomycetes; Saccharomycetales; Saccharomycetaceae; Saccharomyces	.	.	.	.	.	.	.	.	.	.	GO:0005737^cellular_component^cytoplasm`GO:0005634^cellular_component^nucleus`GO:0000943^cellular_component^retrotransposon nucleocapsid`GO:0004190^molecular_function^aspartic-type endopeptidase activity`GO:0005524^molecular_function^ATP binding`GO:0003677^molecular_function^DNA binding`GO:0003887^molecular_function^DNA-directed DNA polymerase activity`GO:0008233^molecular_function^peptidase acti…	.	.	.
c799_g1	c799_g1_i1	.	.	.	.	.	.	.	.	.	.	.	.	.	.	.
c800_g1	c800_g1_i1	.	.	.	.	.	.	.	.	.	.	.	.	.	.	.
c801_g1	c801_g1_i1	sp|Q9ZV88|BEH4_ARATH^Q9ZV88^Q:158-1120,H:1-325^66.77%ID^E:3e-101^RecName: Full=BES1/BZR1 homolog protein 4;^Eukaryota; Viridiplantae; Streptophyta; Embryophyta; Tracheophyta; Spermatophyta; Magnoliophyta; eudicotyledons; Gunneridae; Pentapetalae; rosids; malvids; Brassicales; Brassicaceae; Camelineae; Arabidopsis	.	.	c801_g1_i1|m.121	158-1123[+]	sp|Q9ZV88|BEH4_ARATH^Q9ZV88^Q:1-321,H:1-325^66.77%ID^E:4e-115^RecName: Full=BES1/BZR1 homolog protein 4;^Eukaryota; Viridiplantae; Streptophyta; Embryophyta; Tracheophyta; Spermatophyta; Magnoliophyta; eudicotyledons; Gunneridae; Pentapetalae; rosids; malvids; Brassicales; Brassicaceae; Camelineae; Arabidopsis	.	.	.	.	.	GO:0006355^biological_process^regulation of transcription, DNA-templated	.	.	.
c801_g1	c801_g1_i2	sp|Q9ZV88|BEH4_ARATH^Q9ZV88^Q:158-1120,H:1-325^66.77%ID^E:8e-101^RecName: Full=BES1/BZR1 homolog protein 4;^Eukaryota; Viridiplantae; Streptophyta; Embryophyta; Tracheophyta; Spermatophyta; Magnoliophyta; eudicotyledons; Gunneridae; Pentapetalae; rosids; malvids; Brassicales; Brassicaceae; Camelineae; Arabidopsis	.	.	c801_g1_i2|m.122	158-1123[+]	sp|Q9ZV88|BEH4_ARATH^Q9ZV88^Q:1-321,H:1-325^66.77%ID^E:4e-115^RecName: Full=BES1/BZR1 homolog protein 4;^Eukaryota; Viridiplantae; Streptophyta; Embryophyta; Tracheophyta; Spermatophyta; Magnoliophyta; eudicotyledons; Gunneridae; Pentapetalae; rosids; malvids; Brassicales; Brassicaceae; Camelineae; Arabidopsis	.	.	.	.	.	GO:0006355^biological_process^regulation of transcription, DNA-templated	.	.	.
c802_g1	c802_g1_i1	.	.	.	.	.	.	.	.	.	.	.	.	.	.	.
c803_g1	c803_g1_i1	.	.	.	.	.	.	.	.	.	.	.	.	.	.	.
c806_g1	c806_g1_i1	.	.	.	.	.	.	.	.	.	.	.	.	.	.	.
c808_g1	c808_g1_i1	.	.	.	.	.	.	.	.	.	.	.	.	.	.	.
c809_g1	c809_g1_i1	.	.	.	.	.	.	.	.	.	.	.	.	.	.	.
c811_g1	c811_g1_i1	.	.	.	.	.	.	.	.	.	.	.	.	.	.	.
c813_g1	c813_g1_i1	.	.	.	.	.	.	.	.	.	.	.	.	.	.	.
c814_g1	c814_g1_i1	.	.	.	.	.	.	.	.	.	.	.	.	.	.	.
c815_g1	c815_g1_i1	.	.	.	.	.	.	.	.	.	.	.	.	.	.	.
c817_g1	c817_g1_i1	.	.	.	.	.	.	.	.	.	.	.	.	.	.	.
c819_g1	c819_g1_i1	sp|Q9M205|CCU22_ARATH^Q9M205^Q:1-333,H:9-120^72.32%ID^E:7e-51^RecName: Full=Cyclin-U2-2;^Eukaryota; Viridiplantae; Streptophyta; Embryophyta; Tracheophyta; Spermatophyta; Magnoliophyta; eudicotyledons; Gunneridae; Pentapetalae; rosids; malvids; Brassicales; Brassicaceae; Camelineae; Arabidopsis	.	.	c819_g1_i1|m.123	1-333[+]	sp|Q9M205|CCU22_ARATH^Q9M205^Q:1-111,H:9-120^72.32%ID^E:6e-51^RecName: Full=Cyclin-U2-2;^Eukaryota; Viridiplantae; Streptophyta; Embryophyta; Tracheophyta; Spermatophyta; Magnoliophyta; eudicotyledons; Gunneridae; Pentapetalae; rosids; malvids; Brassicales; Brassicaceae; Camelineae; Arabidopsis	.	.	.	.	.	GO:0007049^biological_process^cell cycle`GO:0051301^biological_process^cell division`GO:0000079^biological_process^regulation of cyclin-dependent protein serine/threonine kinase activity	.	.	.
c824_g1	c824_g1_i1	.	.	.	.	.	.	.	.	.	.	.	.	.	.	.
c826_g1	c826_g1_i1	.	.	.	.	.	.	.	.	.	.	.	.	.	.	.
c827_g1	c827_g1_i1	.	.	.	.	.	.	.	.	.	.	.	.	.	.	.
c828_g1	c828_g1_i1	.	.	.	.	.	.	.	.	.	.	.	.	.	.	.
c829_g1	c829_g1_i1	.	.	.	.	.	.	.	.	.	.	.	.	.	.	.
c830_g1	c830_g1_i1	.	.	.	.	.	.	.	.	.	.	.	.	.	.	.
c831_g1	c831_g1_i1	.	.	.	.	.	.	.	.	.	.	.	.	.	.	.
c833_g1	c833_g1_i1	.	.	.	.	.	.	.	.	.	.	.	.	.	.	.
c834_g1	c834_g1_i1	sp|Q9FLS0|FB253_ARATH^Q9FLS0^Q:279-1352,H:27-396^30.53%ID^E:2e-46^RecName: Full=F-box protein At5g07610;^Eukaryota; Viridiplantae; Streptophyta; Embryophyta; Tracheophyta; Spermatophyta; Magnoliophyta; eudicotyledons; Gunneridae; Pentapetalae; rosids; malvids; Brassicales; Brassicaceae; Camelineae; Arabidopsis	.	.	c834_g1_i1|m.124	117-1421[+]	sp|Q9FLS0|FB253_ARATH^Q9FLS0^Q:55-412,H:27-396^30.53%ID^E:2e-49^RecName: Full=F-box protein At5g07610;^Eukaryota; Viridiplantae; Streptophyta; Embryophyta; Tracheophyta; Spermatophyta; Magnoliophyta; eudicotyledons; Gunneridae; Pentapetalae; rosids; malvids; Brassicales; Brassicaceae; Camelineae; Arabidopsis	.	.	.	.	.	.	.	.	.
c834_g1	c834_g1_i1	sp|Q9FLS0|FB253_ARATH^Q9FLS0^Q:279-1352,H:27-396^30.53%ID^E:2e-46^RecName: Full=F-box protein At5g07610;^Eukaryota; Viridiplantae; Streptophyta; Embryophyta; Tracheophyta; Spermatophyta; Magnoliophyta; eudicotyledons; Gunneridae; Pentapetalae; rosids; malvids; Brassicales; Brassicaceae; Camelineae; Arabidopsis	.	.	c834_g1_i1|m.126	1676-2143[-]	sp|P33543|TMKL1_ARATH^P33543^Q:2-146,H:495-651^33.54%ID^E:9e-21^RecName: Full=Putative kinase-like protein TMKL1;^Eukaryota; Viridiplantae; Streptophyta; Embryophyta; Tracheophyta; Spermatophyta; Magnoliophyta; eudicotyledons; Gunneridae; Pentapetalae; rosids; malvids; Brassicales; Brassicaceae; Camelineae; Arabidopsis	.	.	.	.	COG0515^Serine Threonine protein kinase	GO:0016021^cellular_component^integral component of membrane`GO:0005886^cellular_component^plasma membrane`GO:0009506^cellular_component^plasmodesma`GO:0005524^molecular_function^ATP binding`GO:0004672^molecular_function^protein kinase activity	.	.	.
c835_g1	c835_g1_i1	.	.	.	.	.	.	.	.	.	.	.	.	.	.	.
c836_g1	c836_g1_i1	.	.	.	.	.	.	.	.	.	.	.	.	.	.	.
c837_g1	c837_g1_i1	.	.	.	.	.	.	.	.	.	.	.	.	.	.	.
c839_g1	c839_g1_i1	.	.	.	.	.	.	.	.	.	.	.	.	.	.	.
c840_g1	c840_g1_i1	.	.	.	.	.	.	.	.	.	.	.	.	.	.	.
c841_g1	c841_g1_i1	.	.	.	.	.	.	.	.	.	.	.	.	.	.	.
c842_g1	c842_g1_i1	.	.	.	.	.	.	.	.	.	.	.	.	.	.	.
c843_g1	c843_g1_i1	.	.	.	.	.	.	.	.	.	.	.	.	.	.	.
c844_g1	c844_g1_i1	.	.	.	.	.	.	.	.	.	.	.	.	.	.	.
c849_g1	c849_g1_i1	sp|C0LGQ9|Y4294_ARATH^C0LGQ9^Q:3249-121,H:1-1037^66.29%ID^E:0^RecName: Full=Probable LRR receptor-like serine/threonine-protein kinase At4g20940;^Eukaryota; Viridiplantae; Streptophyta; Embryophyta; Tracheophyta; Spermatophyta; Magnoliophyta; eudicotyledons; Gunneridae; Pentapetalae; rosids; malvids; Brassicales; Brassicaceae; Camelineae; Arabidopsis	.	.	c849_g1_i1|m.128	118-3303[-]	sp|C0LGQ9|Y4294_ARATH^C0LGQ9^Q:19-1061,H:1-1037^67.65%ID^E:0^RecName: Full=Probable LRR receptor-like serine/threonine-protein kinase At4g20940;^Eukaryota; Viridiplantae; Streptophyta; Embryophyta; Tracheophyta; Spermatophyta; Magnoliophyta; eudicotyledons; Gunneridae; Pentapetalae; rosids; malvids; Brassicales; Brassicaceae; Camelineae; Arabidopsis	.	.	.	.	.	GO:0016021^cellular_component^integral component of membrane`GO:0005886^cellular_component^plasma membrane`GO:0005524^molecular_function^ATP binding`GO:0004674^molecular_function^protein serine/threonine kinase activity	.	.	.
c851_g1	c851_g1_i1	.	.	.	c851_g1_i1|m.130	2-478[+]	.	.	.	.	.	.	.	.	.	.
c854_g1	c854_g1_i1	.	.	.	c854_g1_i1|m.131	3-305[+]	.	.	.	.	.	.	.	.	.	.
c855_g1	c855_g1_i1	.	.	.	c855_g1_i1|m.132	372-827[+]	.	.	.	.	.	.	.	.	.	.
c855_g1	c855_g1_i2	.	.	.	c855_g1_i2|m.134	372-710[+]	.	.	.	.	.	.	.	.	.	.
c856_g1	c856_g1_i1	.	.	.	.	.	.	.	.	.	.	.	.	.	.	.
c859_g1	c859_g1_i1	.	.	.	.	.	.	.	.	.	.	.	.	.	.	.
c860_g1	c860_g1_i1	.	.	.	.	.	.	.	.	.	.	.	.	.	.	.
c861_g1	c861_g1_i1	sp|Q9C5U0|AHK4_ARATH^Q9C5U0^Q:1900-374,H:568-1075^59.92%ID^E:0^RecName: Full=Histidine kinase 4;^Eukaryota; Viridiplantae; Streptophyta; Embryophyta; Tracheophyta; Spermatophyta; Magnoliophyta; eudicotyledons; Gunneridae; Pentapetalae; rosids; malvids; Brassicales; Brassicaceae; Camelineae; Arabidopsis	.	.	c861_g1_i1|m.136	359-1900[-]	sp|Q9C5U0|AHK4_ARATH^Q9C5U0^Q:1-509,H:568-1075^59.92%ID^E:0^RecName: Full=Histidine kinase 4;^Eukaryota; Viridiplantae; Streptophyta; Embryophyta; Tracheophyta; Spermatophyta; Magnoliophyta; eudicotyledons; Gunneridae; Pentapetalae; rosids; malvids; Brassicales; Brassicaceae; Camelineae; Arabidopsis	.	.	.	.	COG0784^response regulator	GO:0005783^cellular_component^endoplasmic reticulum`GO:0016021^cellular_component^integral component of membrane`GO:0005886^cellular_component^plasma membrane`GO:0005524^molecular_function^ATP binding`GO:0019955^molecular_function^cytokine binding`GO:0009884^molecular_function^cytokinin receptor activity`GO:0019899^molecular_function^enzyme binding`GO:0005034^molecular_function^osmosensor activit…	.	.	.
c862_g1	c862_g1_i1	.	.	.	.	.	.	.	.	.	.	.	.	.	.	.
c864_g1	c864_g1_i1	sp|Q9FG77|WRKY2_ARATH^Q9FG77^Q:2-145,H:501-548^89.58%ID^E:8e-22^RecName: Full=Probable WRKY transcription factor 2;^Eukaryota; Viridiplantae; Streptophyta; Embryophyta; Tracheophyta; Spermatophyta; Magnoliophyta; eudicotyledons; Gunneridae; Pentapetalae; rosids; malvids; Brassicales; Brassicaceae; Camelineae; Arabidopsis	.	.	c864_g1_i1|m.138	2-373[+]	sp|Q9FG77|WRKY2_ARATH^Q9FG77^Q:1-49,H:501-549^89.8%ID^E:1e-22^RecName: Full=Probable WRKY transcription factor 2;^Eukaryota; Viridiplantae; Streptophyta; Embryophyta; Tracheophyta; Spermatophyta; Magnoliophyta; eudicotyledons; Gunneridae; Pentapetalae; rosids; malvids; Brassicales; Brassicaceae; Camelineae; Arabidopsis	.	.	.	.	.	GO:0005634^cellular_component^nucleus`GO:0043565^molecular_function^sequence-specific DNA binding`GO:0003700^molecular_function^sequence-specific DNA binding transcription factor activity`GO:0030010^biological_process^establishment of cell polarity`GO:0009942^biological_process^longitudinal axis specification`GO:0006355^biological_process^regulation of transcription, DNA-templated`GO:0006351^biol…	.	.	.
c865_g1	c865_g1_i1	sp|Q9SZN7|HIP26_ARATH^Q9SZN7^Q:463-17,H:24-153^36.42%ID^E:1e-19^RecName: Full=Heavy metal-associated isoprenylated plant protein 26;^Eukaryota; Viridiplantae; Streptophyta; Embryophyta; Tracheophyta; Spermatophyta; Magnoliophyta; eudicotyledons; Gunneridae; Pentapetalae; rosids; malvids; Brassicales; Brassicaceae; Camelineae; Arabidopsis	.	.	c865_g1_i1|m.140	14-514[-]	sp|Q9SZN7|HIP26_ARATH^Q9SZN7^Q:18-166,H:24-153^36.42%ID^E:1e-19^RecName: Full=Heavy metal-associated isoprenylated plant protein 26;^Eukaryota; Viridiplantae; Streptophyta; Embryophyta; Tracheophyta; Spermatophyta; Magnoliophyta; eudicotyledons; Gunneridae; Pentapetalae; rosids; malvids; Brassicales; Brassicaceae; Camelineae; Arabidopsis	.	.	.	.	.	GO:0031965^cellular_component^nuclear membrane`GO:0005886^cellular_component^plasma membrane`GO:0009506^cellular_component^plasmodesma`GO:0046872^molecular_function^metal ion binding`GO:0005515^molecular_function^protein binding`GO:0010286^biological_process^heat acclimation`GO:0030001^biological_process^metal ion transport	.	.	.
c866_g1	c866_g1_i1	.	.	.	.	.	.	.	.	.	.	.	.	.	.	.
c867_g1	c867_g1_i1	.	.	.	.	.	.	.	.	.	.	.	.	.	.	.
c871_g1	c871_g1_i1	.	.	.	.	.	.	.	.	.	.	.	.	.	.	.
c875_g1	c875_g1_i1	.	.	.	c875_g1_i1|m.141	283-594[-]	.	.	.	.	.	.	.	.	.	.
c876_g1	c876_g1_i1	.	.	.	.	.	.	.	.	.	.	.	.	.	.	.
c877_g1	c877_g1_i1	.	.	.	.	.	.	.	.	.	.	.	.	.	.	.
c880_g1	c880_g1_i1	.	.	.	.	.	.	.	.	.	.	.	.	.	.	.
c881_g1	c881_g1_i1	.	.	.	.	.	.	.	.	.	.	.	.	.	.	.
c885_g1	c885_g1_i1	sp|Q9SVC6|PUB22_ARATH^Q9SVC6^Q:2-157,H:384-435^69.23%ID^E:3e-18^RecName: Full=E3 ubiquitin-protein ligase PUB22;^Eukaryota; Viridiplantae; Streptophyta; Embryophyta; Tracheophyta; Spermatophyta; Magnoliophyta; eudicotyledons; Gunneridae; Pentapetalae; rosids; malvids; Brassicales; Brassicaceae; Camelineae; Arabidopsis	.	.	.	.	.	.	.	.	.	.	GO:0005829^cellular_component^cytosol`GO:0000151^cellular_component^ubiquitin ligase complex`GO:0004842^molecular_function^ubiquitin-protein transferase activity`GO:0006952^biological_process^defense response`GO:0051865^biological_process^protein autoubiquitination`GO:0016567^biological_process^protein ubiquitination`GO:0002679^biological_process^respiratory burst involved in defense response`GO:…	.	.	.
c887_g1	c887_g1_i1	.	.	.	.	.	.	.	.	.	.	.	.	.	.	.
c888_g1	c888_g1_i1	.	.	.	.	.	.	.	.	.	.	.	.	.	.	.
c889_g1	c889_g1_i1	.	.	.	.	.	.	.	.	.	.	.	.	.	.	.
c891_g1	c891_g1_i1	.	.	.	.	.	.	.	.	.	.	.	.	.	.	.
c892_g1	c892_g1_i1	.	.	.	.	.	.	.	.	.	.	.	.	.	.	.
c895_g1	c895_g1_i1	.	.	.	c895_g1_i1|m.143	425-757[-]	.	.	.	.	.	.	.	.	.	.
c895_g1	c895_g1_i1	.	.	.	c895_g1_i1|m.142	2-412[-]	.	.	.	.	.	.	.	.	.	.
c895_g1	c895_g1_i2	.	.	.	c895_g1_i2|m.145	84-440[-]	.	.	.	.	.	.	.	.	.	.
c895_g1	c895_g1_i2	.	.	.	c895_g1_i2|m.146	453-785[-]	.	.	.	.	.	.	.	.	.	.
c896_g1	c896_g1_i1	.	.	.	.	.	.	.	.	.	.	.	.	.	.	.
c897_g1	c897_g1_i1	.	.	.	.	.	.	.	.	.	.	.	.	.	.	.
c898_g1	c898_g1_i1	.	.	.	.	.	.	.	.	.	.	.	.	.	.	.
c899_g1	c899_g1_i1	.	.	.	.	.	.	.	.	.	.	.	.	.	.	.
c901_g1	c901_g1_i1	.	.	.	.	.	.	.	.	.	.	.	.	.	.	.
c903_g1	c903_g1_i1	sp|Q8VZJ9|CRCK2_ARATH^Q8VZJ9^Q:1380-268,H:48-407^61.93%ID^E:2e-158^RecName: Full=Calmodulin-binding receptor-like cytoplasmic kinase 2;^Eukaryota; Viridiplantae; Streptophyta; Embryophyta; Tracheophyta; Spermatophyta; Magnoliophyta; eudicotyledons; Gunneridae; Pentapetalae; rosids; malvids; Brassicales; Brassicaceae; Camelineae; Arabidopsis	.	.	c903_g1_i1|m.148	262-1578[-]	sp|Q8VZJ9|CRCK2_ARATH^Q8VZJ9^Q:31-437,H:6-407^58.31%ID^E:6e-165^RecName: Full=Calmodulin-binding receptor-like cytoplasmic kinase 2;^Eukaryota; Viridiplantae; Streptophyta; Embryophyta; Tracheophyta; Spermatophyta; Magnoliophyta; eudicotyledons; Gunneridae; Pentapetalae; rosids; malvids; Brassicales; Brassicaceae; Camelineae; Arabidopsis	.	.	.	.	COG0515^Serine Threonine protein kinase	GO:0005737^cellular_component^cytoplasm`GO:0005524^molecular_function^ATP binding`GO:0004674^molecular_function^protein serine/threonine kinase activity`GO:0009555^biological_process^pollen development	.	.	.
c905_g1	c905_g1_i1	sp|Q9M1J1|FIS1A_ARATH^Q9M1J1^Q:168-422,H:34-118^71.76%ID^E:4e-35^RecName: Full=Mitochondrial fission 1 protein A;^Eukaryota; Viridiplantae; Streptophyta; Embryophyta; Tracheophyta; Spermatophyta; Magnoliophyta; eudicotyledons; Gunneridae; Pentapetalae; rosids; malvids; Brassicales; Brassicaceae; Camelineae; Arabidopsis	.	.	.	.	.	.	.	.	.	.	GO:0009507^cellular_component^chloroplast`GO:0016021^cellular_component^integral component of membrane`GO:0005741^cellular_component^mitochondrial outer membrane`GO:0005739^cellular_component^mitochondrion`GO:0005778^cellular_component^peroxisomal membrane`GO:0005777^cellular_component^peroxisome`GO:0005515^molecular_function^protein binding`GO:0000266^biological_process^mitochondrial fission`GO:…	.	.	.
c905_g1	c905_g1_i2	sp|Q9M1J1|FIS1A_ARATH^Q9M1J1^Q:395-517,H:78-118^75.61%ID^E:2e-23^RecName: Full=Mitochondrial fission 1 protein A;^Eukaryota; Viridiplantae; Streptophyta; Embryophyta; Tracheophyta; Spermatophyta; Magnoliophyta; eudicotyledons; Gunneridae; Pentapetalae; rosids; malvids; Brassicales; Brassicaceae; Camelineae; Arabidopsis`sp|Q9M1J1|FIS1A_ARATH^Q9M1J1^Q:168-299,H:34-77^68.18%ID^E:2e-23^RecName: Full=…	.	.	.	.	.	.	.	.	.	.	GO:0009507^cellular_component^chloroplast`GO:0016021^cellular_component^integral component of membrane`GO:0005741^cellular_component^mitochondrial outer membrane`GO:0005739^cellular_component^mitochondrion`GO:0005778^cellular_component^peroxisomal membrane`GO:0005777^cellular_component^peroxisome`GO:0005515^molecular_function^protein binding`GO:0000266^biological_process^mitochondrial fission`GO:…	.	.	.
c907_g1	c907_g1_i1	.	.	.	.	.	.	.	.	.	.	.	.	.	.	.
c908_g1	c908_g1_i1	sp|P61166|TM258_MOUSE^P61166^Q:147-302,H:3-54^40.38%ID^E:3e-06^RecName: Full=Transmembrane protein 258;^Eukaryota; Metazoa; Chordata; Craniata; Vertebrata; Euteleostomi; Mammalia; Eutheria; Euarchontoglires; Glires; Rodentia; Sciurognathi; Muroidea; Muridae; Murinae; Mus; Mus	.	.	.	.	.	.	.	.	.	.	GO:0016021^cellular_component^integral component of membrane	.	.	.
c909_g1	c909_g1_i1	.	.	.	.	.	.	.	.	.	.	.	.	.	.	.
c910_g1	c910_g1_i1	.	.	.	.	.	.	.	.	.	.	.	.	.	.	.
c912_g1	c912_g1_i1	.	.	.	.	.	.	.	.	.	.	.	.	.	.	.
c913_g1	c913_g1_i1	.	.	.	.	.	.	.	.	.	.	.	.	.	.	.
c917_g1	c917_g1_i1	.	.	.	.	.	.	.	.	.	.	.	.	.	.	.
c918_g1	c918_g1_i1	.	.	.	.	.	.	.	.	.	.	.	.	.	.	.
c919_g1	c919_g1_i1	.	.	.	.	.	.	.	.	.	.	.	.	.	.	.
c920_g1	c920_g1_i1	.	.	.	.	.	.	.	.	.	.	.	.	.	.	.
c921_g1	c921_g1_i1	.	.	.	.	.	.	.	.	.	.	.	.	.	.	.
c923_g1	c923_g1_i1	sp|Q9FIT9|HS217_ARATH^Q9FIT9^Q:76-597,H:7-185^47.51%ID^E:6e-48^RecName: Full=21.7 kDa class VI heat shock protein;^Eukaryota; Viridiplantae; Streptophyta; Embryophyta; Tracheophyta; Spermatophyta; Magnoliophyta; eudicotyledons; Gunneridae; Pentapetalae; rosids; malvids; Brassicales; Brassicaceae; Camelineae; Arabidopsis	.	.	c923_g1_i1|m.149	70-645[+]	sp|Q9FIT9|HS217_ARATH^Q9FIT9^Q:3-176,H:7-185^47.51%ID^E:6e-51^RecName: Full=21.7 kDa class VI heat shock protein;^Eukaryota; Viridiplantae; Streptophyta; Embryophyta; Tracheophyta; Spermatophyta; Magnoliophyta; eudicotyledons; Gunneridae; Pentapetalae; rosids; malvids; Brassicales; Brassicaceae; Camelineae; Arabidopsis	.	.	.	.	.	GO:0005737^cellular_component^cytoplasm`GO:0006950^biological_process^response to stress	.	.	.
c924_g1	c924_g1_i1	.	.	.	.	.	.	.	.	.	.	.	.	.	.	.
c925_g1	c925_g1_i1	.	.	.	.	.	.	.	.	.	.	.	.	.	.	.
c928_g1	c928_g1_i1	.	.	.	.	.	.	.	.	.	.	.	.	.	.	.
c929_g1	c929_g1_i1	.	.	.	.	.	.	.	.	.	.	.	.	.	.	.
c930_g1	c930_g1_i1	.	.	.	.	.	.	.	.	.	.	.	.	.	.	.
c932_g1	c932_g1_i1	.	.	.	.	.	.	.	.	.	.	.	.	.	.	.
c933_g1	c933_g1_i1	sp|O82363|PP203_ARATH^O82363^Q:635-3,H:94-313^42.86%ID^E:5e-56^RecName: Full=Pentatricopeptide repeat-containing protein At2g46050, mitochondrial;^Eukaryota; Viridiplantae; Streptophyta; Embryophyta; Tracheophyta; Spermatophyta; Magnoliophyta; eudicotyledons; Gunneridae; Pentapetalae; rosids; malvids; Brassicales; Brassicaceae; Camelineae; Arabidopsis`sp|O82363|PP203_ARATH^O82363^Q:635-9,H:200-41…	.	.	c933_g1_i1|m.150	3-635[-]	sp|O82363|PP203_ARATH^O82363^Q:1-211,H:94-313^42.86%ID^E:4e-56^RecName: Full=Pentatricopeptide repeat-containing protein At2g46050, mitochondrial;^Eukaryota; Viridiplantae; Streptophyta; Embryophyta; Tracheophyta; Spermatophyta; Magnoliophyta; eudicotyledons; Gunneridae; Pentapetalae; rosids; malvids; Brassicales; Brassicaceae; Camelineae; Arabidopsis`sp|O82363|PP203_ARATH^O82363^Q:1-209,H:200-41…	.	.	.	.	.	GO:0005739^cellular_component^mitochondrion	.	.	.
c934_g1	c934_g1_i1	.	.	.	.	.	.	.	.	.	.	.	.	.	.	.
c936_g1	c936_g1_i1	.	.	.	.	.	.	.	.	.	.	.	.	.	.	.
c936_g1	c936_g1_i2	sp|P93290|M240_ARATH^P93290^Q:127-243,H:1-39^51.28%ID^E:2e-06^RecName: Full=Uncharacterized mitochondrial protein AtMg00240;^Eukaryota; Viridiplantae; Streptophyta; Embryophyta; Tracheophyta; Spermatophyta; Magnoliophyta; eudicotyledons; Gunneridae; Pentapetalae; rosids; malvids; Brassicales; Brassicaceae; Camelineae; Arabidopsis	.	.	.	.	.	.	.	.	.	KOG0017^Retrotransposon protein	GO:0005739^cellular_component^mitochondrion	.	.	.
c937_g1	c937_g1_i1	.	.	.	.	.	.	.	.	.	.	.	.	.	.	.
c938_g1	c938_g1_i1	.	.	.	.	.	.	.	.	.	.	.	.	.	.	.
c944_g1	c944_g1_i1	.	.	.	.	.	.	.	.	.	.	.	.	.	.	.
c946_g1	c946_g1_i1	.	.	.	.	.	.	.	.	.	.	.	.	.	.	.
c947_g1	c947_g1_i1	.	.	.	.	.	.	.	.	.	.	.	.	.	.	.
c948_g1	c948_g1_i1	.	.	.	.	.	.	.	.	.	.	.	.	.	.	.
c954_g1	c954_g1_i1	.	.	.	.	.	.	.	.	.	.	.	.	.	.	.
c955_g1	c955_g1_i1	.	.	.	.	.	.	.	.	.	.	.	.	.	.	.
c956_g1	c956_g1_i1	.	.	.	.	.	.	.	.	.	.	.	.	.	.	.
c957_g1	c957_g1_i1	.	.	.	.	.	.	.	.	.	.	.	.	.	.	.
c959_g1	c959_g1_i1	.	.	.	.	.	.	.	.	.	.	.	.	.	.	.
c960_g1	c960_g1_i1	sp|C0LGL4|Y2289_ARATH^C0LGL4^Q:94-285,H:682-745^78.12%ID^E:3e-28^RecName: Full=Probable LRR receptor-like serine/threonine-protein kinase At2g28960;^Eukaryota; Viridiplantae; Streptophyta; Embryophyta; Tracheophyta; Spermatophyta; Magnoliophyta; eudicotyledons; Gunneridae; Pentapetalae; rosids; malvids; Brassicales; Brassicaceae; Camelineae; Arabidopsis	.	.	.	.	.	.	.	.	.	COG0515^Serine Threonine protein kinase	GO:0016021^cellular_component^integral component of membrane`GO:0005524^molecular_function^ATP binding`GO:0004674^molecular_function^protein serine/threonine kinase activity	.	.	.
c962_g1	c962_g1_i1	.	.	.	.	.	.	.	.	.	.	.	.	.	.	.
c965_g1	c965_g1_i1	.	.	.	.	.	.	.	.	.	.	.	.	.	.	.
c965_g1	c965_g1_i2	.	.	.	.	.	.	.	.	.	.	.	.	.	.	.
c968_g1	c968_g1_i1	.	.	.	.	.	.	.	.	.	.	.	.	.	.	.
c969_g1	c969_g1_i1	.	.	.	.	.	.	.	.	.	.	.	.	.	.	.
c970_g1	c970_g1_i1	.	.	.	.	.	.	.	.	.	.	.	.	.	.	.
c971_g1	c971_g1_i1	.	.	.	.	.	.	.	.	.	.	.	.	.	.	.
c974_g1	c974_g1_i1	.	.	.	.	.	.	.	.	.	.	.	.	.	.	.
c975_g1	c975_g1_i1	.	.	.	.	.	.	.	.	.	.	.	.	.	.	.
c977_g1	c977_g1_i1	.	.	.	.	.	.	.	.	.	.	.	.	.	.	.
c978_g1	c978_g1_i1	.	.	.	.	.	.	.	.	.	.	.	.	.	.	.
c979_g1	c979_g1_i1	.	.	.	.	.	.	.	.	.	.	.	.	.	.	.
c980_g1	c980_g1_i1	.	.	.	.	.	.	.	.	.	.	.	.	.	.	.
c982_g1	c982_g1_i1	.	.	.	.	.	.	.	.	.	.	.	.	.	.	.
c983_g1	c983_g1_i1	.	.	.	.	.	.	.	.	.	.	.	.	.	.	.
c984_g1	c984_g1_i1	.	.	.	.	.	.	.	.	.	.	.	.	.	.	.
c985_g1	c985_g1_i1	.	.	.	.	.	.	.	.	.	.	.	.	.	.	.
c986_g1	c986_g1_i1	.	.	.	.	.	.	.	.	.	.	.	.	.	.	.
c990_g1	c990_g1_i1	.	.	.	.	.	.	.	.	.	.	.	.	.	.	.
c991_g1	c991_g1_i1	.	.	.	.	.	.	.	.	.	.	.	.	.	.	.
c992_g1	c992_g1_i1	.	.	.	.	.	.	.	.	.	.	.	.	.	.	.
c993_g1	c993_g1_i1	.	.	.	.	.	.	.	.	.	.	.	.	.	.	.
c993_g1	c993_g1_i2	.	.	.	.	.	.	.	.	.	.	.	.	.	.	.
c994_g1	c994_g1_i1	.	.	.	.	.	.	.	.	.	.	.	.	.	.	.
c995_g1	c995_g1_i1	sp|O95714|HERC2_HUMAN^O95714^Q:1-462,H:574-733^39.13%ID^E:7e-23^RecName: Full=E3 ubiquitin-protein ligase HERC2;^Eukaryota; Metazoa; Chordata; Craniata; Vertebrata; Euteleostomi; Mammalia; Eutheria; Euarchontoglires; Primates; Haplorrhini; Catarrhini; Hominidae; Homo`sp|O95714|HERC2_HUMAN^O95714^Q:1-447,H:3122-3272^39.47%ID^E:1e-20^RecName: Full=E3 ubiquitin-protein ligase HERC2;^Eukaryota; Metaz…	.	.	c995_g1_i1|m.152	1-1806[+]	sp|O95714|HERC2_HUMAN^O95714^Q:1-154,H:574-733^39.13%ID^E:2e-23^RecName: Full=E3 ubiquitin-protein ligase HERC2;^Eukaryota; Metazoa; Chordata; Craniata; Vertebrata; Euteleostomi; Mammalia; Eutheria; Euarchontoglires; Primates; Haplorrhini; Catarrhini; Hominidae; Homo`sp|O95714|HERC2_HUMAN^O95714^Q:1-149,H:3122-3272^39.47%ID^E:1e-21^RecName: Full=E3 ubiquitin-protein ligase HERC2;^Eukaryota; Metaz…	.	.	.	.	COG5021^e3 ubiquitin protein ligase	GO:0005814^cellular_component^centriole`GO:0005737^cellular_component^cytoplasm`GO:0005743^cellular_component^mitochondrial inner membrane`GO:0005634^cellular_component^nucleus`GO:0005085^molecular_function^guanyl-nucleotide exchange factor activity`GO:0020037^molecular_function^heme binding`GO:0005515^molecular_function^protein binding`GO:0032183^molecular_function^SUMO binding`GO:0031625^molecu…	.	.	.
c996_g1	c996_g1_i1	.	.	.	.	.	.	.	.	.	.	.	.	.	.	.
c999_g1	c999_g1_i1	.	.	.	.	.	.	.	.	.	.	.	.	.	.	.
c1000_g1	c1000_g1_i1	sp|Q8VZF6|EDR2L_ARATH^Q8VZF6^Q:680-114,H:535-719^49.74%ID^E:4e-49^RecName: Full=Protein ENHANCED DISEASE RESISTANCE 2-like;^Eukaryota; Viridiplantae; Streptophyta; Embryophyta; Tracheophyta; Spermatophyta; Magnoliophyta; eudicotyledons; Gunneridae; Pentapetalae; rosids; malvids; Brassicales; Brassicaceae; Camelineae; Arabidopsis	.	.	c1000_g1_i1|m.153	111-680[-]	sp|Q8VZF6|EDR2L_ARATH^Q8VZF6^Q:1-189,H:535-719^49.74%ID^E:5e-56^RecName: Full=Protein ENHANCED DISEASE RESISTANCE 2-like;^Eukaryota; Viridiplantae; Streptophyta; Embryophyta; Tracheophyta; Spermatophyta; Magnoliophyta; eudicotyledons; Gunneridae; Pentapetalae; rosids; malvids; Brassicales; Brassicaceae; Camelineae; Arabidopsis	.	PF07059.7^DUF1336^Protein of unknown function (DUF1336)^1-176^E:4.1e-60	.	.	.	GO:0008289^molecular_function^lipid binding	.	.	.
c1000_g2	c1000_g2_i1	.	.	.	c1000_g2_i1|m.154	281-1324[+]	.	.	PF13837.1^Myb_DNA-bind_4^Myb/SANT-like DNA-binding domain^118-214^E:1.5e-19`PF10545.4^MADF_DNA_bdg^Alcohol dehydrogenase transcription factor Myb/SANT-like^140-212^E:3.2e-07	.	.	.	.	.	.	.
c1003_g1	c1003_g1_i1	sp|A7RP64|PNO1_NEMVE^A7RP64^Q:237-827,H:42-238^59.9%ID^E:4e-86^RecName: Full=RNA-binding protein pno1;^Eukaryota; Metazoa; Cnidaria; Anthozoa; Hexacorallia; Actiniaria; Edwardsiidae; Nematostella	.	.	c1003_g1_i1|m.155	165-830[+]	sp|A7RP64|PNO1_NEMVE^A7RP64^Q:25-221,H:42-238^59.9%ID^E:4e-88^RecName: Full=RNA-binding protein pno1;^Eukaryota; Metazoa; Cnidaria; Anthozoa; Hexacorallia; Actiniaria; Edwardsiidae; Nematostella	.	PF00013.24^KH_1^KH domain^147-192^E:2.9e-07	.	.	COG1094^Required for 40S ribosome biogenesis. Involved in nucleolar processing of pre-18S ribosomal RNA and ribosome assembly (By similarity)	GO:0005730^cellular_component^nucleolus`GO:0003723^molecular_function^RNA binding	GO:0003723^molecular_function^RNA binding	.	.
c1004_g1	c1004_g1_i1	.	.	.	.	.	.	.	.	.	.	.	.	.	.	.
c1005_g1	c1005_g1_i1	sp|Q9LXD9|PME51_ARATH^Q9LXD9^Q:598-2,H:33-242^51.43%ID^E:1e-46^RecName: Full=Probable pectinesterase/pectinesterase inhibitor 51;^Eukaryota; Viridiplantae; Streptophyta; Embryophyta; Tracheophyta; Spermatophyta; Magnoliophyta; eudicotyledons; Gunneridae; Pentapetalae; rosids; malvids; Brassicales; Brassicaceae; Camelineae; Arabidopsis	.	.	c1005_g1_i1|m.156	2-679[-]	sp|Q9LXD9|PME51_ARATH^Q9LXD9^Q:28-226,H:33-242^51.9%ID^E:6e-58^RecName: Full=Probable pectinesterase/pectinesterase inhibitor 51;^Eukaryota; Viridiplantae; Streptophyta; Embryophyta; Tracheophyta; Spermatophyta; Magnoliophyta; eudicotyledons; Gunneridae; Pentapetalae; rosids; malvids; Brassicales; Brassicaceae; Camelineae; Arabidopsis	.	PF04043.10^PMEI^Plant invertase/pectin methylesterase inhibitor^33-178^E:7.6e-22	.	.	COG4677^pectinesterase	GO:0005618^cellular_component^cell wall`GO:0005576^cellular_component^extracellular region`GO:0045330^molecular_function^aspartyl esterase activity`GO:0004857^molecular_function^enzyme inhibitor activity`GO:0030599^molecular_function^pectinesterase activity`GO:0042545^biological_process^cell wall modification`GO:0045490^biological_process^pectin catabolic process	GO:0004857^molecular_function^enzyme inhibitor activity`GO:0030599^molecular_function^pectinesterase activity	.	.
c1006_g1	c1006_g1_i1	.	.	.	.	.	.	.	.	.	.	.	.	.	.	.
c1007_g1	c1007_g1_i1	.	.	.	.	.	.	.	.	.	.	.	.	.	.	.
c1008_g1	c1008_g1_i1	.	.	.	.	.	.	.	.	.	.	.	.	.	.	.
c1008_g1	c1008_g1_i2	.	.	.	.	.	.	.	.	.	.	.	.	.	.	.
c1009_g1	c1009_g1_i1	.	.	.	c1009_g1_i1|m.157	2-349[+]	.	.	.	.	.	.	.	.	.	.
c1011_g1	c1011_g1_i1	.	.	.	.	.	.	.	.	.	.	.	.	.	.	.
c1012_g1	c1012_g1_i1	.	.	.	.	.	.	.	.	.	.	.	.	.	.	.
c1013_g1	c1013_g1_i1	.	.	.	.	.	.	.	.	.	.	.	.	.	.	.
c1015_g1	c1015_g1_i1	.	.	.	.	.	.	.	.	.	.	.	.	.	.	.
c1017_g1	c1017_g1_i1	.	.	.	.	.	.	.	.	.	.	.	.	.	.	.
c1018_g1	c1018_g1_i1	.	.	.	.	.	.	.	.	.	.	.	.	.	.	.
c1020_g1	c1020_g1_i1	.	.	.	.	.	.	.	.	.	.	.	.	.	.	.
c1021_g1	c1021_g1_i1	.	.	.	.	.	.	.	.	.	.	.	.	.	.	.
c1023_g1	c1023_g1_i1	.	.	.	.	.	.	.	.	.	.	.	.	.	.	.
c1023_g1	c1023_g1_i2	.	.	.	.	.	.	.	.	.	.	.	.	.	.	.
c1025_g1	c1025_g1_i1	.	.	.	.	.	.	.	.	.	.	.	.	.	.	.
c1027_g1	c1027_g1_i1	.	.	.	c1027_g1_i1|m.158	3-590[+]	.	.	PF06749.7^DUF1218^Protein of unknown function (DUF1218)^68-163^E:1.4e-26	.	.	.	.	.	.	.
c1031_g1	c1031_g1_i1	.	.	.	.	.	.	.	.	.	.	.	.	.	.	.
c1032_g1	c1032_g1_i1	.	.	.	.	.	.	.	.	.	.	.	.	.	.	.
c1032_g1	c1032_g1_i2	.	.	.	.	.	.	.	.	.	.	.	.	.	.	.
c1033_g1	c1033_g1_i1	sp|E2IHE0|CLDS_CISCR^E2IHE0^Q:1-660,H:598-807^40%ID^E:4e-40^RecName: Full=Copal-8-ol diphosphate hydratase, chloroplastic;^Eukaryota; Viridiplantae; Streptophyta; Embryophyta; Tracheophyta; Spermatophyta; Magnoliophyta; eudicotyledons; Gunneridae; Pentapetalae; rosids; malvids; Malvales; Cistaceae; Cistus	.	.	c1033_g1_i1|m.159	1-666[+]	sp|E2IHE0|CLDS_CISCR^E2IHE0^Q:1-220,H:598-807^40%ID^E:4e-40^RecName: Full=Copal-8-ol diphosphate hydratase, chloroplastic;^Eukaryota; Viridiplantae; Streptophyta; Embryophyta; Tracheophyta; Spermatophyta; Magnoliophyta; eudicotyledons; Gunneridae; Pentapetalae; rosids; malvids; Malvales; Cistaceae; Cistus	.	PF03936.11^Terpene_synth_C^Terpene synthase family, metal binding domain^1-182^E:2.6e-15	.	.	.	GO:0009507^cellular_component^chloroplast`GO:0000287^molecular_function^magnesium ion binding`GO:0010333^molecular_function^terpene synthase activity`GO:0006952^biological_process^defense response`GO:0033385^biological_process^geranylgeranyl diphosphate metabolic process`GO:0016114^biological_process^terpenoid biosynthetic process	GO:0000287^molecular_function^magnesium ion binding`GO:0010333^molecular_function^terpene synthase activity`GO:0016829^molecular_function^lyase activity	.	.
c1033_g1	c1033_g1_i2	sp|O04408|KSA_PEA^O04408^Q:27-440,H:663-800^39.86%ID^E:4e-28^RecName: Full=Ent-copalyl diphosphate synthase, chloroplastic;^Eukaryota; Viridiplantae; Streptophyta; Embryophyta; Tracheophyta; Spermatophyta; Magnoliophyta; eudicotyledons; Gunneridae; Pentapetalae; rosids; fabids; Fabales; Fabaceae; Papilionoideae; Fabeae; Pisum	.	.	.	.	.	.	.	.	.	.	GO:0009507^cellular_component^chloroplast`GO:0009905^molecular_function^ent-copalyl diphosphate synthase activity`GO:0000287^molecular_function^magnesium ion binding`GO:0010333^molecular_function^terpene synthase activity`GO:0009686^biological_process^gibberellin biosynthetic process	.	.	.
c1035_g1	c1035_g1_i1	.	.	.	.	.	.	.	.	.	.	.	.	.	.	.
c1036_g1	c1036_g1_i1	.	.	.	.	.	.	.	.	.	.	.	.	.	.	.
c1037_g1	c1037_g1_i1	.	.	.	.	.	.	.	.	.	.	.	.	.	.	.
c1038_g1	c1038_g1_i1	.	.	.	.	.	.	.	.	.	.	.	.	.	.	.
c1038_g1	c1038_g1_i2	.	.	.	.	.	.	.	.	.	.	.	.	.	.	.
c1039_g1	c1039_g1_i1	.	.	.	.	.	.	.	.	.	.	.	.	.	.	.
c1041_g1	c1041_g1_i1	.	.	.	.	.	.	.	.	.	.	.	.	.	.	.
c1041_g1	c1041_g1_i2	.	.	.	.	.	.	.	.	.	.	.	.	.	.	.
c1042_g1	c1042_g1_i1	.	.	.	.	.	.	.	.	.	.	.	.	.	.	.
c1043_g1	c1043_g1_i1	.	.	.	.	.	.	.	.	.	.	.	.	.	.	.
c1045_g1	c1045_g1_i1	.	.	.	.	.	.	.	.	.	.	.	.	.	.	.
c1048_g1	c1048_g1_i1	sp|O65790|C81F1_ARATH^O65790^Q:215-718,H:49-218^40.8%ID^E:4e-32^RecName: Full=Cytochrome P450 81F1;^Eukaryota; Viridiplantae; Streptophyta; Embryophyta; Tracheophyta; Spermatophyta; Magnoliophyta; eudicotyledons; Gunneridae; Pentapetalae; rosids; malvids; Brassicales; Brassicaceae; Camelineae; Arabidopsis	.	.	c1048_g1_i1|m.161	407-739[+]	sp|P93147|C81E1_GLYEC^P93147^Q:1-106,H:115-220^35.51%ID^E:3e-13^RecName: Full=Isoflavone 2'-hydroxylase;^Eukaryota; Viridiplantae; Streptophyta; Embryophyta; Tracheophyta; Spermatophyta; Magnoliophyta; eudicotyledons; Gunneridae; Pentapetalae; rosids; fabids; Fabales; Fabaceae; Papilionoideae; Galegeae; Glycyrrhiza	.	.	.	.	.	GO:0016020^cellular_component^membrane`GO:0020037^molecular_function^heme binding`GO:0005506^molecular_function^iron ion binding`GO:0033773^molecular_function^isoflavone 2'-hydroxylase activity	.	.	.
c1050_g1	c1050_g1_i1	.	.	.	.	.	.	.	.	.	.	.	.	.	.	.
c1051_g1	c1051_g1_i1	sp|Q6V4H0|10HGO_CATRO^Q6V4H0^Q:197-3,H:30-94^80%ID^E:3e-34^RecName: Full=8-hydroxygeraniol dehydrogenase;^Eukaryota; Viridiplantae; Streptophyta; Embryophyta; Tracheophyta; Spermatophyta; Magnoliophyta; eudicotyledons; Gunneridae; Pentapetalae; asterids; lamiids; Gentianales; Apocynaceae; Rauvolfioideae; Vinceae; Catharanthus	.	.	.	.	.	.	.	.	.	.	GO:0016491^molecular_function^oxidoreductase activity`GO:0008270^molecular_function^zinc ion binding	.	.	.
c1052_g1	c1052_g1_i1	.	.	.	.	.	.	.	.	.	.	.	.	.	.	.
c1053_g1	c1053_g1_i1	.	.	.	.	.	.	.	.	.	.	.	.	.	.	.
c1055_g1	c1055_g1_i1	.	.	.	.	.	.	.	.	.	.	.	.	.	.	.
c1056_g1	c1056_g1_i1	.	.	.	.	.	.	.	.	.	.	.	.	.	.	.
c1057_g1	c1057_g1_i1	.	.	.	.	.	.	.	.	.	.	.	.	.	.	.
c1058_g1	c1058_g1_i1	.	.	.	.	.	.	.	.	.	.	.	.	.	.	.
c1059_g1	c1059_g1_i1	.	.	.	.	.	.	.	.	.	.	.	.	.	.	.
c1060_g1	c1060_g1_i1	.	.	.	.	.	.	.	.	.	.	.	.	.	.	.
c1061_g1	c1061_g1_i1	.	.	.	.	.	.	.	.	.	.	.	.	.	.	.
c1062_g1	c1062_g1_i1	.	.	.	.	.	.	.	.	.	.	.	.	.	.	.
c1063_g1	c1063_g1_i1	sp|P50699|TLPH_ARATH^P50699^Q:167-817,H:20-242^50.45%ID^E:1e-67^RecName: Full=Thaumatin-like protein;^Eukaryota; Viridiplantae; Streptophyta; Embryophyta; Tracheophyta; Spermatophyta; Magnoliophyta; eudicotyledons; Gunneridae; Pentapetalae; rosids; malvids; Brassicales; Brassicaceae; Camelineae; Arabidopsis	.	.	c1063_g1_i1|m.162	2-931[+]	sp|P28493|PR5_ARATH^P28493^Q:33-267,H:5-238^51.25%ID^E:2e-76^RecName: Full=Pathogenesis-related protein 5;^Eukaryota; Viridiplantae; Streptophyta; Embryophyta; Tracheophyta; Spermatophyta; Magnoliophyta; eudicotyledons; Gunneridae; Pentapetalae; rosids; malvids; Brassicales; Brassicaceae; Camelineae; Arabidopsis	.	PF00314.12^Thaumatin^Thaumatin family^63-267^E:5e-80	.	.	NOG70012^	GO:0048046^cellular_component^apoplast`GO:0005618^cellular_component^cell wall`GO:0005773^cellular_component^vacuole`GO:0031540^biological_process^regulation of anthocyanin biosynthetic process`GO:0046686^biological_process^response to cadmium ion`GO:0010224^biological_process^response to UV-B`GO:0009615^biological_process^response to virus`GO:0009627^biological_process^systemic acquired resistan…	.	.	.
c1065_g1	c1065_g1_i1	.	.	.	.	.	.	.	.	.	.	.	.	.	.	.
c1066_g1	c1066_g1_i1	.	.	.	.	.	.	.	.	.	.	.	.	.	.	.
c1067_g1	c1067_g1_i1	.	.	.	.	.	.	.	.	.	.	.	.	.	.	.
c1071_g1	c1071_g1_i1	.	.	.	.	.	.	.	.	.	.	.	.	.	.	.
c1073_g1	c1073_g1_i1	.	.	.	.	.	.	.	.	.	.	.	.	.	.	.
c1074_g1	c1074_g1_i1	.	.	.	.	.	.	.	.	.	.	.	.	.	.	.
c1076_g1	c1076_g1_i1	.	.	.	.	.	.	.	.	.	.	.	.	.	.	.
c1077_g1	c1077_g1_i1	.	.	.	.	.	.	.	.	.	.	.	.	.	.	.
c1078_g1	c1078_g1_i1	.	.	.	.	.	.	.	.	.	.	.	.	.	.	.
c1078_g1	c1078_g1_i2	.	.	.	.	.	.	.	.	.	.	.	.	.	.	.
c1080_g1	c1080_g1_i1	.	.	.	.	.	.	.	.	.	.	.	.	.	.	.
c1081_g1	c1081_g1_i1	.	.	.	.	.	.	.	.	.	.	.	.	.	.	.
c1082_g1	c1082_g1_i1	.	.	.	.	.	.	.	.	.	.	.	.	.	.	.
c1083_g1	c1083_g1_i1	.	.	.	.	.	.	.	.	.	.	.	.	.	.	.
c1085_g1	c1085_g1_i1	.	.	.	.	.	.	.	.	.	.	.	.	.	.	.
c1085_g2	c1085_g2_i1	.	.	.	.	.	.	.	.	.	.	.	.	.	.	.
c1086_g1	c1086_g1_i1	.	.	.	.	.	.	.	.	.	.	.	.	.	.	.
c1088_g1	c1088_g1_i1	sp|B9DFG5|PTI13_ARATH^B9DFG5^Q:277-585,H:20-125^50%ID^E:2e-24^RecName: Full=PTI1-like tyrosine-protein kinase 3;^Eukaryota; Viridiplantae; Streptophyta; Embryophyta; Tracheophyta; Spermatophyta; Magnoliophyta; eudicotyledons; Gunneridae; Pentapetalae; rosids; malvids; Brassicales; Brassicaceae; Camelineae; Arabidopsis	.	.	.	.	.	.	.	.	.	COG0515^Serine Threonine protein kinase	GO:0005886^cellular_component^plasma membrane`GO:0005524^molecular_function^ATP binding`GO:0004715^molecular_function^non-membrane spanning protein tyrosine kinase activity`GO:0019901^molecular_function^protein kinase binding	.	.	.
c1089_g1	c1089_g1_i1	.	.	.	.	.	.	.	.	.	.	.	.	.	.	.
c1090_g1	c1090_g1_i1	.	.	.	.	.	.	.	.	.	.	.	.	.	.	.
c1093_g1	c1093_g1_i1	.	.	.	.	.	.	.	.	.	.	.	.	.	.	.
c1095_g1	c1095_g1_i1	.	.	.	c1095_g1_i1|m.164	3-383[+]	.	.	.	.	.	.	.	.	.	.
c1097_g1	c1097_g1_i1	.	.	.	.	.	.	.	.	.	.	.	.	.	.	.
c1098_g1	c1098_g1_i1	.	.	.	.	.	.	.	.	.	.	.	.	.	.	.
c1099_g1	c1099_g1_i1	.	.	.	.	.	.	.	.	.	.	.	.	.	.	.
c1100_g1	c1100_g1_i1	.	.	.	.	.	.	.	.	.	.	.	.	.	.	.
c1102_g1	c1102_g1_i1	.	.	.	.	.	.	.	.	.	.	.	.	.	.	.
c1103_g1	c1103_g1_i1	.	.	.	.	.	.	.	.	.	.	.	.	.	.	.
c1104_g1	c1104_g1_i1	.	.	.	.	.	.	.	.	.	.	.	.	.	.	.
c1107_g1	c1107_g1_i1	.	.	.	.	.	.	.	.	.	.	.	.	.	.	.
c1109_g1	c1109_g1_i1	.	.	.	.	.	.	.	.	.	.	.	.	.	.	.
c1110_g1	c1110_g1_i1	.	.	.	.	.	.	.	.	.	.	.	.	.	.	.
c1111_g1	c1111_g1_i1	sp|Q9FNP8|RS193_ARATH^Q9FNP8^Q:109-531,H:1-141^87.23%ID^E:1e-86^RecName: Full=40S ribosomal protein S19-3;^Eukaryota; Viridiplantae; Streptophyta; Embryophyta; Tracheophyta; Spermatophyta; Magnoliophyta; eudicotyledons; Gunneridae; Pentapetalae; rosids; malvids; Brassicales; Brassicaceae; Camelineae; Arabidopsis	.	.	c1111_g1_i1|m.166	109-543[+]	sp|Q9FNP8|RS193_ARATH^Q9FNP8^Q:1-141,H:1-141^87.23%ID^E:8e-89^RecName: Full=40S ribosomal protein S19-3;^Eukaryota; Viridiplantae; Streptophyta; Embryophyta; Tracheophyta; Spermatophyta; Magnoliophyta; eudicotyledons; Gunneridae; Pentapetalae; rosids; malvids; Brassicales; Brassicaceae; Camelineae; Arabidopsis	.	PF01090.14^Ribosomal_S19e^Ribosomal protein S19e^6-140^E:3.6e-57	.	.	COG2238^Ribosomal protein	GO:0005829^cellular_component^cytosol`GO:0022626^cellular_component^cytosolic ribosome`GO:0022627^cellular_component^cytosolic small ribosomal subunit`GO:0005773^cellular_component^vacuole`GO:0003735^molecular_function^structural constituent of ribosome`GO:0006412^biological_process^translation	GO:0003735^molecular_function^structural constituent of ribosome`GO:0006412^biological_process^translation`GO:0005622^cellular_component^intracellular`GO:0005840^cellular_component^ribosome	.	.
c1112_g1	c1112_g1_i1	.	.	.	.	.	.	.	.	.	.	.	.	.	.	.
c1113_g1	c1113_g1_i1	.	.	.	.	.	.	.	.	.	.	.	.	.	.	.
c1115_g1	c1115_g1_i1	.	.	.	.	.	.	.	.	.	.	.	.	.	.	.
c1116_g1	c1116_g1_i1	.	.	.	.	.	.	.	.	.	.	.	.	.	.	.
c1116_g1	c1116_g1_i2	.	.	.	.	.	.	.	.	.	.	.	.	.	.	.
c1117_g1	c1117_g1_i1	.	.	.	.	.	.	.	.	.	.	.	.	.	.	.
c1117_g1	c1117_g1_i2	.	.	.	.	.	.	.	.	.	.	.	.	.	.	.
c1118_g1	c1118_g1_i1	.	.	.	.	.	.	.	.	.	.	.	.	.	.	.
c1119_g1	c1119_g1_i1	.	.	.	.	.	.	.	.	.	.	.	.	.	.	.
c1121_g1	c1121_g1_i1	.	.	.	.	.	.	.	.	.	.	.	.	.	.	.
c1124_g1	c1124_g1_i1	.	.	.	.	.	.	.	.	.	.	.	.	.	.	.
c1125_g1	c1125_g1_i1	.	.	.	.	.	.	.	.	.	.	.	.	.	.	.
c1126_g1	c1126_g1_i1	.	.	.	.	.	.	.	.	.	.	.	.	.	.	.
c1127_g1	c1127_g1_i1	sp|Q41238|LOX16_SOLTU^Q41238^Q:588-1,H:602-798^72.08%ID^E:4e-101^RecName: Full=Linoleate 9S-lipoxygenase 6;^Eukaryota; Viridiplantae; Streptophyta; Embryophyta; Tracheophyta; Spermatophyta; Magnoliophyta; eudicotyledons; Gunneridae; Pentapetalae; asterids; lamiids; Solanales; Solanaceae; Solanoideae; Solaneae; Solanum	.	.	c1127_g1_i1|m.168	1-588[-]	sp|Q41238|LOX16_SOLTU^Q41238^Q:1-196,H:602-798^72.08%ID^E:4e-101^RecName: Full=Linoleate 9S-lipoxygenase 6;^Eukaryota; Viridiplantae; Streptophyta; Embryophyta; Tracheophyta; Spermatophyta; Magnoliophyta; eudicotyledons; Gunneridae; Pentapetalae; asterids; lamiids; Solanales; Solanaceae; Solanoideae; Solaneae; Solanum	.	PF00305.14^Lipoxygenase^Lipoxygenase^2-195^E:2e-91	.	.	.	GO:0005737^cellular_component^cytoplasm`GO:0005506^molecular_function^iron ion binding`GO:0016165^molecular_function^linoleate 13S-lipoxygenase activity`GO:0031408^biological_process^oxylipin biosynthetic process	GO:0016702^molecular_function^oxidoreductase activity, acting on single donors with incorporation of molecular oxygen, incorporation of two atoms of oxygen`GO:0046872^molecular_function^metal ion binding`GO:0055114^biological_process^oxidation-reduction process	.	.
c1128_g1	c1128_g1_i1	.	.	.	.	.	.	.	.	.	.	.	.	.	.	.
c1128_g1	c1128_g1_i2	.	.	.	.	.	.	.	.	.	.	.	.	.	.	.
c1131_g1	c1131_g1_i1	.	.	.	c1131_g1_i1|m.170	167-541[+]	.	.	.	.	.	.	.	.	.	.
c1134_g1	c1134_g1_i1	.	.	.	.	.	.	.	.	.	.	.	.	.	.	.
c1135_g1	c1135_g1_i1	sp|Q8H0W0|LPA3_ARATH^Q8H0W0^Q:132-1103,H:35-358^76.23%ID^E:2e-166^RecName: Full=Protein LOW PSII ACCUMULATION 3, chloroplastic;^Eukaryota; Viridiplantae; Streptophyta; Embryophyta; Tracheophyta; Spermatophyta; Magnoliophyta; eudicotyledons; Gunneridae; Pentapetalae; rosids; malvids; Brassicales; Brassicaceae; Camelineae; Arabidopsis	.	.	c1135_g1_i1|m.171	3-1106[+]	sp|Q8H0W0|LPA3_ARATH^Q8H0W0^Q:44-367,H:35-358^76.23%ID^E:2e-177^RecName: Full=Protein LOW PSII ACCUMULATION 3, chloroplastic;^Eukaryota; Viridiplantae; Streptophyta; Embryophyta; Tracheophyta; Spermatophyta; Magnoliophyta; eudicotyledons; Gunneridae; Pentapetalae; rosids; malvids; Brassicales; Brassicaceae; Camelineae; Arabidopsis	.	PF09353.5^DUF1995^Domain of unknown function (DUF1995)^61-324^E:1.7e-50	.	.	.	GO:0009507^cellular_component^chloroplast`GO:0009570^cellular_component^chloroplast stroma`GO:0009535^cellular_component^chloroplast thylakoid membrane`GO:0009571^cellular_component^proplastid stroma`GO:0010207^biological_process^photosystem II assembly	.	.	.
c1136_g1	c1136_g1_i1	.	.	.	.	.	.	.	.	.	.	.	.	.	.	.
c1140_g1	c1140_g1_i1	.	.	.	c1140_g1_i1|m.172	176-523[+]	.	.	.	.	.	.	.	.	.	.
c1141_g1	c1141_g1_i1	.	.	.	.	.	.	.	.	.	.	.	.	.	.	.
c1145_g1	c1145_g1_i1	.	.	.	.	.	.	.	.	.	.	.	.	.	.	.
c1146_g1	c1146_g1_i1	.	.	.	.	.	.	.	.	.	.	.	.	.	.	.
c1147_g1	c1147_g1_i1	.	.	.	.	.	.	.	.	.	.	.	.	.	.	.
c1151_g1	c1151_g1_i1	.	.	.	.	.	.	.	.	.	.	.	.	.	.	.
c1152_g1	c1152_g1_i1	.	.	.	.	.	.	.	.	.	.	.	.	.	.	.
c1153_g1	c1153_g1_i1	.	.	.	.	.	.	.	.	.	.	.	.	.	.	.
c1153_g1	c1153_g1_i2	.	.	.	.	.	.	.	.	.	.	.	.	.	.	.
c1155_g1	c1155_g1_i1	.	.	.	.	.	.	.	.	.	.	.	.	.	.	.
c1158_g1	c1158_g1_i1	.	.	.	.	.	.	.	.	.	.	.	.	.	.	.
c1161_g1	c1161_g1_i1	.	.	.	.	.	.	.	.	.	.	.	.	.	.	.
c1163_g1	c1163_g1_i1	.	.	.	.	.	.	.	.	.	.	.	.	.	.	.
c1164_g1	c1164_g1_i1	.	.	.	.	.	.	.	.	.	.	.	.	.	.	.
c1168_g1	c1168_g1_i1	.	.	.	.	.	.	.	.	.	.	.	.	.	.	.
c1171_g1	c1171_g1_i1	.	.	.	.	.	.	.	.	.	.	.	.	.	.	.
c1172_g1	c1172_g1_i1	.	.	.	.	.	.	.	.	.	.	.	.	.	.	.
c1173_g1	c1173_g1_i1	.	.	.	.	.	.	.	.	.	.	.	.	.	.	.
c1175_g1	c1175_g1_i1	.	.	.	c1175_g1_i1|m.173	91-420[+]	.	.	.	.	.	.	.	.	.	.
c1177_g1	c1177_g1_i1	.	.	.	.	.	.	.	.	.	.	.	.	.	.	.
c1178_g1	c1178_g1_i1	.	.	.	c1178_g1_i1|m.174	3-518[-]	.	.	.	.	.	.	.	.	.	.
c1179_g1	c1179_g1_i1	.	.	.	.	.	.	.	.	.	.	.	.	.	.	.
c1179_g1	c1179_g1_i2	.	.	.	.	.	.	.	.	.	.	.	.	.	.	.
c1188_g1	c1188_g1_i1	.	.	.	.	.	.	.	.	.	.	.	.	.	.	.
c1189_g1	c1189_g1_i1	.	.	.	.	.	.	.	.	.	.	.	.	.	.	.
c1190_g1	c1190_g1_i1	.	.	.	.	.	.	.	.	.	.	.	.	.	.	.
c1192_g1	c1192_g1_i1	.	.	.	.	.	.	.	.	.	.	.	.	.	.	.
c1192_g1	c1192_g1_i2	.	.	.	.	.	.	.	.	.	.	.	.	.	.	.
c1194_g1	c1194_g1_i1	.	.	.	.	.	.	.	.	.	.	.	.	.	.	.
c1197_g1	c1197_g1_i1	.	.	.	.	.	.	.	.	.	.	.	.	.	.	.
c1199_g1	c1199_g1_i1	.	.	.	.	.	.	.	.	.	.	.	.	.	.	.
c1202_g1	c1202_g1_i1	.	.	.	.	.	.	.	.	.	.	.	.	.	.	.
c1203_g1	c1203_g1_i1	.	.	.	.	.	.	.	.	.	.	.	.	.	.	.
c1204_g1	c1204_g1_i1	.	.	.	.	.	.	.	.	.	.	.	.	.	.	.
c1205_g1	c1205_g1_i1	.	.	.	.	.	.	.	.	.	.	.	.	.	.	.
c1206_g1	c1206_g1_i1	.	.	.	.	.	.	.	.	.	.	.	.	.	.	.
c1208_g1	c1208_g1_i1	.	.	.	.	.	.	.	.	.	.	.	.	.	.	.
c1208_g1	c1208_g1_i2	.	.	.	.	.	.	.	.	.	.	.	.	.	.	.
c1209_g1	c1209_g1_i1	.	.	.	.	.	.	.	.	.	.	.	.	.	.	.
c1210_g1	c1210_g1_i1	.	.	.	.	.	.	.	.	.	.	.	.	.	.	.
c1212_g1	c1212_g1_i1	.	.	.	.	.	.	.	.	.	.	.	.	.	.	.
c1213_g1	c1213_g1_i1	.	.	.	.	.	.	.	.	.	.	.	.	.	.	.
c1214_g1	c1214_g1_i1	.	.	.	.	.	.	.	.	.	.	.	.	.	.	.
c1215_g1	c1215_g1_i1	.	.	.	.	.	.	.	.	.	.	.	.	.	.	.
c1216_g1	c1216_g1_i1	.	.	.	.	.	.	.	.	.	.	.	.	.	.	.
c1217_g1	c1217_g1_i1	.	.	.	.	.	.	.	.	.	.	.	.	.	.	.
c1220_g1	c1220_g1_i1	.	.	.	.	.	.	.	.	.	.	.	.	.	.	.
c1221_g1	c1221_g1_i1	.	.	.	.	.	.	.	.	.	.	.	.	.	.	.
c1222_g1	c1222_g1_i1	.	.	.	.	.	.	.	.	.	.	.	.	.	.	.
c1225_g1	c1225_g1_i1	.	.	.	.	.	.	.	.	.	.	.	.	.	.	.
c1227_g1	c1227_g1_i1	.	.	.	.	.	.	.	.	.	.	.	.	.	.	.
c1229_g1	c1229_g1_i1	.	.	.	.	.	.	.	.	.	.	.	.	.	.	.
c1231_g1	c1231_g1_i1	.	.	.	.	.	.	.	.	.	.	.	.	.	.	.
c1232_g1	c1232_g1_i1	.	.	.	.	.	.	.	.	.	.	.	.	.	.	.
c1235_g1	c1235_g1_i1	.	.	.	.	.	.	.	.	.	.	.	.	.	.	.
c1238_g1	c1238_g1_i1	.	.	.	.	.	.	.	.	.	.	.	.	.	.	.
c1239_g1	c1239_g1_i1	.	.	.	.	.	.	.	.	.	.	.	.	.	.	.
c1241_g1	c1241_g1_i1	.	.	.	.	.	.	.	.	.	.	.	.	.	.	.
c1245_g1	c1245_g1_i1	.	.	.	.	.	.	.	.	.	.	.	.	.	.	.
c1246_g1	c1246_g1_i1	.	.	.	.	.	.	.	.	.	.	.	.	.	.	.
c1248_g1	c1248_g1_i1	.	.	.	.	.	.	.	.	.	.	.	.	.	.	.
c1253_g1	c1253_g1_i1	.	.	.	.	.	.	.	.	.	.	.	.	.	.	.
c1254_g1	c1254_g1_i1	.	.	.	.	.	.	.	.	.	.	.	.	.	.	.
c1257_g1	c1257_g1_i1	.	.	.	.	.	.	.	.	.	.	.	.	.	.	.
c1258_g1	c1258_g1_i1	.	.	.	c1258_g1_i1|m.175	111-443[-]	.	.	.	.	.	.	.	.	.	.
c1259_g1	c1259_g1_i1	.	.	.	.	.	.	.	.	.	.	.	.	.	.	.
c1260_g1	c1260_g1_i1	.	.	.	.	.	.	.	.	.	.	.	.	.	.	.
c1260_g1	c1260_g1_i2	.	.	.	c1260_g1_i2|m.176	3-410[-]	.	.	PF12819.2^Malectin_like^Carbohydrate-binding protein of the ER^81-136^E:3e-07	.	.	.	.	.	.	.
c1263_g1	c1263_g1_i1	.	.	.	.	.	.	.	.	.	.	.	.	.	.	.
c1264_g1	c1264_g1_i1	.	.	.	.	.	.	.	.	.	.	.	.	.	.	.
c1265_g1	c1265_g1_i1	.	.	.	.	.	.	.	.	.	.	.	.	.	.	.
c1268_g1	c1268_g1_i1	sp|O23039|ZIP5_ARATH^O23039^Q:323-3,H:29-134^61.68%ID^E:6e-38^RecName: Full=Zinc transporter 5;^Eukaryota; Viridiplantae; Streptophyta; Embryophyta; Tracheophyta; Spermatophyta; Magnoliophyta; eudicotyledons; Gunneridae; Pentapetalae; rosids; malvids; Brassicales; Brassicaceae; Camelineae; Arabidopsis	.	.	c1268_g1_i1|m.177	3-524[-]	sp|O23039|ZIP5_ARATH^O23039^Q:68-174,H:29-134^61.68%ID^E:5e-38^RecName: Full=Zinc transporter 5;^Eukaryota; Viridiplantae; Streptophyta; Embryophyta; Tracheophyta; Spermatophyta; Magnoliophyta; eudicotyledons; Gunneridae; Pentapetalae; rosids; malvids; Brassicales; Brassicaceae; Camelineae; Arabidopsis	.	PF02535.17^Zip^ZIP Zinc transporter^87-172^E:4.9e-15	.	.	.	GO:0016021^cellular_component^integral component of membrane`GO:0005886^cellular_component^plasma membrane`GO:0005385^molecular_function^zinc ion transmembrane transporter activity	GO:0046873^molecular_function^metal ion transmembrane transporter activity`GO:0030001^biological_process^metal ion transport`GO:0055085^biological_process^transmembrane transport`GO:0016020^cellular_component^membrane	.	.
c1269_g1	c1269_g1_i1	.	.	.	.	.	.	.	.	.	.	.	.	.	.	.
c1270_g1	c1270_g1_i1	.	.	.	.	.	.	.	.	.	.	.	.	.	.	.
c1272_g1	c1272_g1_i1	.	.	.	.	.	.	.	.	.	.	.	.	.	.	.
c1276_g1	c1276_g1_i1	.	.	.	.	.	.	.	.	.	.	.	.	.	.	.
c1278_g1	c1278_g1_i1	.	.	.	.	.	.	.	.	.	.	.	.	.	.	.
c1279_g1	c1279_g1_i1	.	.	.	.	.	.	.	.	.	.	.	.	.	.	.
c1281_g1	c1281_g1_i1	.	.	.	.	.	.	.	.	.	.	.	.	.	.	.
c1282_g1	c1282_g1_i1	.	.	.	.	.	.	.	.	.	.	.	.	.	.	.
c1284_g1	c1284_g1_i1	.	.	.	.	.	.	.	.	.	.	.	.	.	.	.
c1285_g1	c1285_g1_i1	.	.	.	.	.	.	.	.	.	.	.	.	.	.	.
c1288_g1	c1288_g1_i1	.	.	.	.	.	.	.	.	.	.	.	.	.	.	.
c1290_g1	c1290_g1_i1	.	.	.	.	.	.	.	.	.	.	.	.	.	.	.
c1292_g1	c1292_g1_i1	.	.	.	.	.	.	.	.	.	.	.	.	.	.	.
c1293_g1	c1293_g1_i1	.	.	.	.	.	.	.	.	.	.	.	.	.	.	.
c1294_g1	c1294_g1_i1	sp|Q69RI8|HAK14_ORYSJ^Q69RI8^Q:84-1,H:507-534^64.29%ID^E:7e-09^RecName: Full=Probable potassium transporter 14;^Eukaryota; Viridiplantae; Streptophyta; Embryophyta; Tracheophyta; Spermatophyta; Magnoliophyta; Liliopsida; Poales; Poaceae; BEP clade; Ehrhartoideae; Oryzeae; Oryza`sp|Q69RI8|HAK14_ORYSJ^Q69RI8^Q:251-162,H:481-510^56.67%ID^E:7e-09^RecName: Full=Probable potassium transporter 14;^Eukar…	.	.	.	.	.	.	.	.	.	COG3158^Transport of potassium into the cell (By similarity)	GO:0016021^cellular_component^integral component of membrane`GO:0015079^molecular_function^potassium ion transmembrane transporter activity	.	.	.
c1295_g1	c1295_g1_i1	.	.	.	.	.	.	.	.	.	.	.	.	.	.	.
c1296_g1	c1296_g1_i1	sp|Q5EAF6|FB336_ARATH^Q5EAF6^Q:773-60,H:55-285^33.06%ID^E:4e-20^RecName: Full=Probable F-box protein At5g04010;^Eukaryota; Viridiplantae; Streptophyta; Embryophyta; Tracheophyta; Spermatophyta; Magnoliophyta; eudicotyledons; Gunneridae; Pentapetalae; rosids; malvids; Brassicales; Brassicaceae; Camelineae; Arabidopsis	.	.	c1296_g1_i1|m.178	39-824[-]	sp|Q5EAF6|FB336_ARATH^Q5EAF6^Q:18-255,H:55-285^34.16%ID^E:8e-31^RecName: Full=Probable F-box protein At5g04010;^Eukaryota; Viridiplantae; Streptophyta; Embryophyta; Tracheophyta; Spermatophyta; Magnoliophyta; eudicotyledons; Gunneridae; Pentapetalae; rosids; malvids; Brassicales; Brassicaceae; Camelineae; Arabidopsis	.	PF00646.28^F-box^F-box domain^17-57^E:0.00046	.	.	.	.	GO:0005515^molecular_function^protein binding	.	.
c1297_g1	c1297_g1_i1	.	.	.	c1297_g1_i1|m.180	1-357[-]	.	.	PF03732.12^Retrotrans_gag^Retrotransposon gag protein^17-100^E:6.1e-05`PF14223.1^UBN2^gag-polypeptide of LTR copia-type^26-116^E:1.1e-18`PF14227.1^UBN2_2^gag-polypeptide of LTR copia-type^26-113^E:9.8e-12	.	.	.	.	.	.	.
c1300_g1	c1300_g1_i1	.	.	.	.	.	.	.	.	.	.	.	.	.	.	.
c1301_g1	c1301_g1_i1	.	.	.	.	.	.	.	.	.	.	.	.	.	.	.
c1304_g1	c1304_g1_i1	.	.	.	.	.	.	.	.	.	.	.	.	.	.	.
c1305_g1	c1305_g1_i1	.	.	.	.	.	.	.	.	.	.	.	.	.	.	.
c1306_g1	c1306_g1_i1	.	.	.	.	.	.	.	.	.	.	.	.	.	.	.
c1307_g1	c1307_g1_i1	.	.	.	.	.	.	.	.	.	.	.	.	.	.	.
c1310_g1	c1310_g1_i1	.	.	.	.	.	.	.	.	.	.	.	.	.	.	.
c1311_g1	c1311_g1_i1	.	.	.	.	.	.	.	.	.	.	.	.	.	.	.
c1313_g1	c1313_g1_i1	.	.	.	c1313_g1_i1|m.181	2-349[+]	sp|P10713|CON10_NEUCR^P10713^Q:69-112,H:35-75^63.64%ID^E:1e-06^RecName: Full=Conidiation-specific protein 10;^Eukaryota; Fungi; Dikarya; Ascomycota; Pezizomycotina; Sordariomycetes; Sordariomycetidae; Sordariales; Sordariaceae; Neurospora	.	PF10685.4^KGG^Stress-induced bacterial acidophilic repeat motif^69-90^E:3e-11	.	.	NOG127224^Fibronectin type iii domain protein	GO:0048315^biological_process^conidium formation`GO:0030435^biological_process^sporulation resulting in formation of a cellular spore	.	.	.
c1314_g1	c1314_g1_i1	.	.	.	c1314_g1_i1|m.182	334-705[-]	.	.	.	.	.	.	.	.	.	.
c1315_g1	c1315_g1_i1	sp|Q43068|C82A1_PEA^Q43068^Q:260-3,H:396-481^65.12%ID^E:8e-37^RecName: Full=Cytochrome P450 82A1;^Eukaryota; Viridiplantae; Streptophyta; Embryophyta; Tracheophyta; Spermatophyta; Magnoliophyta; eudicotyledons; Gunneridae; Pentapetalae; rosids; fabids; Fabales; Fabaceae; Papilionoideae; Fabeae; Pisum	.	.	.	.	.	.	.	.	.	.	GO:0016020^cellular_component^membrane`GO:0020037^molecular_function^heme binding`GO:0005506^molecular_function^iron ion binding`GO:0004497^molecular_function^monooxygenase activity`GO:0016705^molecular_function^oxidoreductase activity, acting on paired donors, with incorporation or reduction of molecular oxygen	.	.	.
c1316_g1	c1316_g1_i1	.	.	.	.	.	.	.	.	.	.	.	.	.	.	.
c1317_g1	c1317_g1_i1	.	.	.	.	.	.	.	.	.	.	.	.	.	.	.
c1318_g1	c1318_g1_i1	.	.	.	.	.	.	.	.	.	.	.	.	.	.	.
c1319_g1	c1319_g1_i1	.	.	.	.	.	.	.	.	.	.	.	.	.	.	.
c1321_g1	c1321_g1_i1	.	.	.	.	.	.	.	.	.	.	.	.	.	.	.
c1321_g1	c1321_g1_i2	.	.	.	.	.	.	.	.	.	.	.	.	.	.	.
c1321_g1	c1321_g1_i3	.	.	.	.	.	.	.	.	.	.	.	.	.	.	.
c1325_g1	c1325_g1_i1	.	.	.	.	.	.	.	.	.	.	.	.	.	.	.
c1327_g1	c1327_g1_i1	sp|F4J9M5|CHR12_ARATH^F4J9M5^Q:423-1,H:250-387^60.56%ID^E:8e-37^RecName: Full=Probable ATP-dependent DNA helicase CHR12;^Eukaryota; Viridiplantae; Streptophyta; Embryophyta; Tracheophyta; Spermatophyta; Magnoliophyta; eudicotyledons; Gunneridae; Pentapetalae; rosids; malvids; Brassicales; Brassicaceae; Camelineae; Arabidopsis	.	.	c1327_g1_i1|m.183	1-423[-]	sp|F4J9M5|CHR12_ARATH^F4J9M5^Q:1-141,H:250-387^60.56%ID^E:1e-42^RecName: Full=Probable ATP-dependent DNA helicase CHR12;^Eukaryota; Viridiplantae; Streptophyta; Embryophyta; Tracheophyta; Spermatophyta; Magnoliophyta; eudicotyledons; Gunneridae; Pentapetalae; rosids; malvids; Brassicales; Brassicaceae; Camelineae; Arabidopsis	.	.	.	.	.	GO:0005524^molecular_function^ATP binding`GO:0003677^molecular_function^DNA binding`GO:0004386^molecular_function^helicase activity	.	.	.
c1328_g1	c1328_g1_i1	.	.	.	.	.	.	.	.	.	.	.	.	.	.	.
c1328_g1	c1328_g1_i2	.	.	.	.	.	.	.	.	.	.	.	.	.	.	.
c1333_g1	c1333_g1_i1	.	.	.	.	.	.	.	.	.	.	.	.	.	.	.
c1334_g1	c1334_g1_i1	.	.	.	.	.	.	.	.	.	.	.	.	.	.	.
c1335_g1	c1335_g1_i1	.	.	.	.	.	.	.	.	.	.	.	.	.	.	.
c1337_g1	c1337_g1_i1	.	.	.	.	.	.	.	.	.	.	.	.	.	.	.
c1340_g1	c1340_g1_i1	sp|Q336M2|CDKE1_ORYSJ^Q336M2^Q:672-280,H:346-475^57.78%ID^E:2e-31^RecName: Full=Cyclin-dependent kinase E-1;^Eukaryota; Viridiplantae; Streptophyta; Embryophyta; Tracheophyta; Spermatophyta; Magnoliophyta; Liliopsida; Poales; Poaceae; BEP clade; Ehrhartoideae; Oryzeae; Oryza	.	.	.	.	.	.	.	.	.	COG0515^Serine Threonine protein kinase	GO:0005524^molecular_function^ATP binding`GO:0004693^molecular_function^cyclin-dependent protein serine/threonine kinase activity`GO:0008353^molecular_function^RNA polymerase II carboxy-terminal domain kinase activity	.	.	.
c1340_g1	c1340_g1_i2	sp|Q336M2|CDKE1_ORYSJ^Q336M2^Q:1641-280,H:13-475^76.71%ID^E:0^RecName: Full=Cyclin-dependent kinase E-1;^Eukaryota; Viridiplantae; Streptophyta; Embryophyta; Tracheophyta; Spermatophyta; Magnoliophyta; Liliopsida; Poales; Poaceae; BEP clade; Ehrhartoideae; Oryzeae; Oryza	.	.	c1340_g1_i2|m.186	277-1704[-]	sp|Q336M2|CDKE1_ORYSJ^Q336M2^Q:19-475,H:10-475^76.65%ID^E:0^RecName: Full=Cyclin-dependent kinase E-1;^Eukaryota; Viridiplantae; Streptophyta; Embryophyta; Tracheophyta; Spermatophyta; Magnoliophyta; Liliopsida; Poales; Poaceae; BEP clade; Ehrhartoideae; Oryzeae; Oryza	.	PF00069.20^Pkinase^Protein kinase domain^29-336^E:5.8e-66`PF07714.12^Pkinase_Tyr^Protein tyrosine kinase^31-236^E:8.9e-33	.	.	COG0515^Serine Threonine protein kinase	GO:0005524^molecular_function^ATP binding`GO:0004693^molecular_function^cyclin-dependent protein serine/threonine kinase activity`GO:0008353^molecular_function^RNA polymerase II carboxy-terminal domain kinase activity	GO:0004672^molecular_function^protein kinase activity`GO:0005524^molecular_function^ATP binding`GO:0006468^biological_process^protein phosphorylation	.	.
c1341_g1	c1341_g1_i1	sp|P09189|HSP7C_PETHY^P09189^Q:252-1,H:429-512^52.38%ID^E:9e-22^RecName: Full=Heat shock cognate 70 kDa protein;^Eukaryota; Viridiplantae; Streptophyta; Embryophyta; Tracheophyta; Spermatophyta; Magnoliophyta; eudicotyledons; Gunneridae; Pentapetalae; asterids; lamiids; Solanales; Solanaceae; Petunioideae; Petunia	.	.	.	.	.	.	.	.	.	.	GO:0005524^molecular_function^ATP binding`GO:0006950^biological_process^response to stress	.	.	.
c1344_g1	c1344_g1_i1	.	.	.	.	.	.	.	.	.	.	.	.	.	.	.
c1345_g1	c1345_g1_i1	.	.	.	.	.	.	.	.	.	.	.	.	.	.	.
c1346_g1	c1346_g1_i1	sp|Q9LVM0|Y5830_ARATH^Q9LVM0^Q:646-2,H:416-630^70.83%ID^E:2e-109^RecName: Full=Probable inactive receptor kinase At5g58300;^Eukaryota; Viridiplantae; Streptophyta; Embryophyta; Tracheophyta; Spermatophyta; Magnoliophyta; eudicotyledons; Gunneridae; Pentapetalae; rosids; malvids; Brassicales; Brassicaceae; Camelineae; Arabidopsis	.	.	c1346_g1_i1|m.189	2-646[-]	sp|Q9LVM0|Y5830_ARATH^Q9LVM0^Q:1-215,H:416-630^70.83%ID^E:2e-109^RecName: Full=Probable inactive receptor kinase At5g58300;^Eukaryota; Viridiplantae; Streptophyta; Embryophyta; Tracheophyta; Spermatophyta; Magnoliophyta; eudicotyledons; Gunneridae; Pentapetalae; rosids; malvids; Brassicales; Brassicaceae; Camelineae; Arabidopsis	.	PF00069.20^Pkinase^Protein kinase domain^4-209^E:3e-27`PF07714.12^Pkinase_Tyr^Protein tyrosine kinase^7-210^E:5.1e-24	.	.	COG0515^Serine Threonine protein kinase	GO:0016021^cellular_component^integral component of membrane`GO:0005886^cellular_component^plasma membrane`GO:0005524^molecular_function^ATP binding`GO:0004672^molecular_function^protein kinase activity	GO:0004672^molecular_function^protein kinase activity`GO:0005524^molecular_function^ATP binding`GO:0006468^biological_process^protein phosphorylation	.	.
c1348_g1	c1348_g1_i1	.	.	.	.	.	.	.	.	.	.	.	.	.	.	.
c1350_g1	c1350_g1_i1	.	.	.	.	.	.	.	.	.	.	.	.	.	.	.
c1351_g1	c1351_g1_i1	.	.	.	.	.	.	.	.	.	.	.	.	.	.	.
c1352_g1	c1352_g1_i1	.	.	.	.	.	.	.	.	.	.	.	.	.	.	.
c1354_g1	c1354_g1_i1	.	.	.	.	.	.	.	.	.	.	.	.	.	.	.
c1354_g1	c1354_g1_i2	.	.	.	.	.	.	.	.	.	.	.	.	.	.	.
c1356_g1	c1356_g1_i1	.	.	.	.	.	.	.	.	.	.	.	.	.	.	.
c1357_g1	c1357_g1_i1	.	.	.	.	.	.	.	.	.	.	.	.	.	.	.
c1358_g1	c1358_g1_i1	.	.	.	.	.	.	.	.	.	.	.	.	.	.	.
c1360_g1	c1360_g1_i1	.	.	.	.	.	.	.	.	.	.	.	.	.	.	.
c1363_g1	c1363_g1_i1	sp|P20825|POL2_DROME^P20825^Q:255-7,H:276-358^57.83%ID^E:2e-27^RecName: Full=Retrovirus-related Pol polyprotein from transposon 297;^Eukaryota; Metazoa; Ecdysozoa; Arthropoda; Hexapoda; Insecta; Pterygota; Neoptera; Endopterygota; Diptera; Brachycera; Muscomorpha; Ephydroidea; Drosophilidae; Drosophila; Sophophora	.	.	.	.	.	.	.	.	.	.	GO:0004190^molecular_function^aspartic-type endopeptidase activity`GO:0004519^molecular_function^endonuclease activity`GO:0003723^molecular_function^RNA binding`GO:0003964^molecular_function^RNA-directed DNA polymerase activity`GO:0015074^biological_process^DNA integration	.	.	.
c1364_g1	c1364_g1_i1	.	.	.	.	.	.	.	.	.	.	.	.	.	.	.
c1365_g1	c1365_g1_i1	.	.	.	.	.	.	.	.	.	.	.	.	.	.	.
c1369_g1	c1369_g1_i1	.	.	.	.	.	.	.	.	.	.	.	.	.	.	.
c1369_g1	c1369_g1_i2	.	.	.	.	.	.	.	.	.	.	.	.	.	.	.
c1371_g1	c1371_g1_i1	sp|P32437|YVYE_BACSU^P32437^Q:1-225,H:105-179^40.79%ID^E:3e-08^RecName: Full=IMPACT family member YvyE;^Bacteria; Firmicutes; Bacilli; Bacillales; Bacillaceae; Bacillus	.	.	.	.	.	.	.	.	.	COG1739^protein family UPF0029, Impact, N-terminal protein	.	.	.	.
c1372_g1	c1372_g1_i1	.	.	.	.	.	.	.	.	.	.	.	.	.	.	.
c1374_g1	c1374_g1_i1	.	.	.	.	.	.	.	.	.	.	.	.	.	.	.
c1374_g2	c1374_g2_i1	.	.	.	.	.	.	.	.	.	.	.	.	.	.	.
c1375_g1	c1375_g1_i1	.	.	.	.	.	.	.	.	.	.	.	.	.	.	.
c1377_g1	c1377_g1_i1	.	.	.	.	.	.	.	.	.	.	.	.	.	.	.
c1378_g1	c1378_g1_i1	.	.	.	.	.	.	.	.	.	.	.	.	.	.	.
c1379_g1	c1379_g1_i1	.	.	.	.	.	.	.	.	.	.	.	.	.	.	.
c1380_g1	c1380_g1_i1	.	.	.	.	.	.	.	.	.	.	.	.	.	.	.
c1381_g1	c1381_g1_i1	.	.	.	.	.	.	.	.	.	.	.	.	.	.	.
c1384_g1	c1384_g1_i1	.	.	.	.	.	.	.	.	.	.	.	.	.	.	.
c1386_g1	c1386_g1_i1	sp|C0LGP4|Y3475_ARATH^C0LGP4^Q:3-203,H:498-566^47.83%ID^E:5e-06^RecName: Full=Probable LRR receptor-like serine/threonine-protein kinase At3g47570;^Eukaryota; Viridiplantae; Streptophyta; Embryophyta; Tracheophyta; Spermatophyta; Magnoliophyta; eudicotyledons; Gunneridae; Pentapetalae; rosids; malvids; Brassicales; Brassicaceae; Camelineae; Arabidopsis	.	.	.	.	.	.	.	.	.	COG4886^leucine Rich Repeat	GO:0016021^cellular_component^integral component of membrane`GO:0005886^cellular_component^plasma membrane`GO:0005524^molecular_function^ATP binding`GO:0004674^molecular_function^protein serine/threonine kinase activity	.	.	.
c1387_g1	c1387_g1_i1	.	.	.	.	.	.	.	.	.	.	.	.	.	.	.
c1389_g1	c1389_g1_i1	.	.	.	.	.	.	.	.	.	.	.	.	.	.	.
c1390_g1	c1390_g1_i1	.	.	.	.	.	.	.	.	.	.	.	.	.	.	.
c1392_g1	c1392_g1_i1	sp|A6QLM0|TM189_BOVIN^A6QLM0^Q:3-236,H:185-261^34.62%ID^E:2e-06^RecName: Full=Transmembrane protein 189;^Eukaryota; Metazoa; Chordata; Craniata; Vertebrata; Euteleostomi; Mammalia; Eutheria; Laurasiatheria; Cetartiodactyla; Ruminantia; Pecora; Bovidae; Bovinae; Bos	.	.	.	.	.	.	.	.	.	NOG119330^Cullin family	GO:0005789^cellular_component^endoplasmic reticulum membrane`GO:0016021^cellular_component^integral component of membrane	.	.	.
c1393_g1	c1393_g1_i1	.	.	.	.	.	.	.	.	.	.	.	.	.	.	.
c1394_g1	c1394_g1_i1	.	.	.	.	.	.	.	.	.	.	.	.	.	.	.
c1397_g1	c1397_g1_i1	.	.	.	.	.	.	.	.	.	.	.	.	.	.	.
c1398_g1	c1398_g1_i1	.	.	.	.	.	.	.	.	.	.	.	.	.	.	.
c1399_g1	c1399_g1_i1	sp|O04567|Y1719_ARATH^O04567^Q:89-268,H:103-162^51.67%ID^E:4e-09^RecName: Full=Probable inactive receptor kinase At1g27190;^Eukaryota; Viridiplantae; Streptophyta; Embryophyta; Tracheophyta; Spermatophyta; Magnoliophyta; eudicotyledons; Gunneridae; Pentapetalae; rosids; malvids; Brassicales; Brassicaceae; Camelineae; Arabidopsis	.	.	.	.	.	.	.	.	.	COG0515^Serine Threonine protein kinase	GO:0016021^cellular_component^integral component of membrane`GO:0005634^cellular_component^nucleus`GO:0005886^cellular_component^plasma membrane`GO:0005524^molecular_function^ATP binding`GO:0004672^molecular_function^protein kinase activity	.	.	.
c1402_g1	c1402_g1_i1	.	.	.	.	.	.	.	.	.	.	.	.	.	.	.
c1403_g1	c1403_g1_i1	.	.	.	.	.	.	.	.	.	.	.	.	.	.	.
c1406_g1	c1406_g1_i1	.	.	.	.	.	.	.	.	.	.	.	.	.	.	.
c1408_g1	c1408_g1_i1	.	.	.	.	.	.	.	.	.	.	.	.	.	.	.
c1411_g1	c1411_g1_i1	.	.	.	.	.	.	.	.	.	.	.	.	.	.	.
c1412_g1	c1412_g1_i1	.	.	.	.	.	.	.	.	.	.	.	.	.	.	.
c1414_g1	c1414_g1_i1	.	.	.	.	.	.	.	.	.	.	.	.	.	.	.
c1416_g1	c1416_g1_i1	.	.	.	.	.	.	.	.	.	.	.	.	.	.	.
c1416_g1	c1416_g1_i2	.	.	.	.	.	.	.	.	.	.	.	.	.	.	.
c1420_g1	c1420_g1_i1	.	.	.	.	.	.	.	.	.	.	.	.	.	.	.
c1421_g1	c1421_g1_i1	.	.	.	.	.	.	.	.	.	.	.	.	.	.	.
c1422_g1	c1422_g1_i1	.	.	.	.	.	.	.	.	.	.	.	.	.	.	.
c1423_g1	c1423_g1_i1	.	.	.	.	.	.	.	.	.	.	.	.	.	.	.
c1425_g1	c1425_g1_i1	sp|Q8R344|CCD12_MOUSE^Q8R344^Q:323-544,H:58-135^46.43%ID^E:1e-10^RecName: Full=Coiled-coil domain-containing protein 12;^Eukaryota; Metazoa; Chordata; Craniata; Vertebrata; Euteleostomi; Mammalia; Eutheria; Euarchontoglires; Glires; Rodentia; Sciurognathi; Muroidea; Muridae; Murinae; Mus; Mus	.	.	c1425_g1_i1|m.192	146-622[+]	sp|Q8R344|CCD12_MOUSE^Q8R344^Q:9-142,H:11-144^37.5%ID^E:8e-14^RecName: Full=Coiled-coil domain-containing protein 12;^Eukaryota; Metazoa; Chordata; Craniata; Vertebrata; Euteleostomi; Mammalia; Eutheria; Euarchontoglires; Glires; Rodentia; Sciurognathi; Muroidea; Muridae; Murinae; Mus; Mus	.	PF08315.7^cwf18^cwf18 pre-mRNA splicing factor^8-140^E:1.4e-29	.	.	NOG146899^	.	.	.	.
c1426_g1	c1426_g1_i1	.	.	.	.	.	.	.	.	.	.	.	.	.	.	.
c1427_g1	c1427_g1_i1	.	.	.	.	.	.	.	.	.	.	.	.	.	.	.
c1428_g1	c1428_g1_i1	.	.	.	.	.	.	.	.	.	.	.	.	.	.	.
c1430_g1	c1430_g1_i1	.	.	.	.	.	.	.	.	.	.	.	.	.	.	.
c1432_g1	c1432_g1_i1	.	.	.	.	.	.	.	.	.	.	.	.	.	.	.
c1433_g1	c1433_g1_i1	.	.	.	.	.	.	.	.	.	.	.	.	.	.	.
c1436_g1	c1436_g1_i1	.	.	.	.	.	.	.	.	.	.	.	.	.	.	.
c1437_g1	c1437_g1_i1	.	.	.	.	.	.	.	.	.	.	.	.	.	.	.
c1443_g1	c1443_g1_i1	.	.	.	.	.	.	.	.	.	.	.	.	.	.	.
c1445_g1	c1445_g1_i1	.	.	.	.	.	.	.	.	.	.	.	.	.	.	.
c1448_g1	c1448_g1_i1	.	.	.	.	.	.	.	.	.	.	.	.	.	.	.
c1450_g1	c1450_g1_i1	.	.	.	.	.	.	.	.	.	.	.	.	.	.	.
c1451_g1	c1451_g1_i1	.	.	.	.	.	.	.	.	.	.	.	.	.	.	.
c1454_g1	c1454_g1_i1	.	.	.	.	.	.	.	.	.	.	.	.	.	.	.
c1455_g1	c1455_g1_i1	.	.	.	.	.	.	.	.	.	.	.	.	.	.	.
c1456_g1	c1456_g1_i1	.	.	.	.	.	.	.	.	.	.	.	.	.	.	.
c1457_g1	c1457_g1_i1	.	.	.	.	.	.	.	.	.	.	.	.	.	.	.
c1459_g1	c1459_g1_i1	.	.	.	.	.	.	.	.	.	.	.	.	.	.	.
c1460_g1	c1460_g1_i1	.	.	.	.	.	.	.	.	.	.	.	.	.	.	.
c1461_g1	c1461_g1_i1	sp|P04323|POL3_DROME^P04323^Q:1-261,H:539-625^44.83%ID^E:1e-14^RecName: Full=Retrovirus-related Pol polyprotein from transposon 17.6;^Eukaryota; Metazoa; Ecdysozoa; Arthropoda; Hexapoda; Insecta; Pterygota; Neoptera; Endopterygota; Diptera; Brachycera; Muscomorpha; Ephydroidea; Drosophilidae; Drosophila; Sophophora	.	.	c1461_g1_i1|m.194	1-744[+]	sp|P04323|POL3_DROME^P04323^Q:1-87,H:539-625^44.83%ID^E:1e-14^RecName: Full=Retrovirus-related Pol polyprotein from transposon 17.6;^Eukaryota; Metazoa; Ecdysozoa; Arthropoda; Hexapoda; Insecta; Pterygota; Neoptera; Endopterygota; Diptera; Brachycera; Muscomorpha; Ephydroidea; Drosophilidae; Drosophila; Sophophora	.	.	.	.	.	GO:0004190^molecular_function^aspartic-type endopeptidase activity`GO:0004519^molecular_function^endonuclease activity`GO:0003723^molecular_function^RNA binding`GO:0003964^molecular_function^RNA-directed DNA polymerase activity`GO:0015074^biological_process^DNA integration	.	.	.
c1463_g1	c1463_g1_i1	.	.	.	.	.	.	.	.	.	.	.	.	.	.	.
c1465_g1	c1465_g1_i1	.	.	.	.	.	.	.	.	.	.	.	.	.	.	.
c1466_g1	c1466_g1_i1	.	.	.	.	.	.	.	.	.	.	.	.	.	.	.
c1467_g1	c1467_g1_i1	.	.	.	.	.	.	.	.	.	.	.	.	.	.	.
c1468_g1	c1468_g1_i1	.	.	.	.	.	.	.	.	.	.	.	.	.	.	.
c1469_g1	c1469_g1_i1	.	.	.	.	.	.	.	.	.	.	.	.	.	.	.
c1471_g1	c1471_g1_i1	.	.	.	.	.	.	.	.	.	.	.	.	.	.	.
c1472_g1	c1472_g1_i1	.	.	.	.	.	.	.	.	.	.	.	.	.	.	.
c1478_g1	c1478_g1_i1	.	.	.	.	.	.	.	.	.	.	.	.	.	.	.
c1479_g1	c1479_g1_i1	.	.	.	.	.	.	.	.	.	.	.	.	.	.	.
c1482_g1	c1482_g1_i1	.	.	.	.	.	.	.	.	.	.	.	.	.	.	.
c1482_g1	c1482_g1_i2	.	.	.	.	.	.	.	.	.	.	.	.	.	.	.
c1483_g1	c1483_g1_i1	.	.	.	.	.	.	.	.	.	.	.	.	.	.	.
c1484_g1	c1484_g1_i1	.	.	.	.	.	.	.	.	.	.	.	.	.	.	.
c1485_g1	c1485_g1_i1	.	.	.	.	.	.	.	.	.	.	.	.	.	.	.
c1486_g1	c1486_g1_i1	sp|Q93ZS4|NIK3_ARATH^Q93ZS4^Q:2-532,H:292-468^77.4%ID^E:5e-88^RecName: Full=Protein NSP-INTERACTING KINASE 3;^Eukaryota; Viridiplantae; Streptophyta; Embryophyta; Tracheophyta; Spermatophyta; Magnoliophyta; eudicotyledons; Gunneridae; Pentapetalae; rosids; malvids; Brassicales; Brassicaceae; Camelineae; Arabidopsis	.	.	c1486_g1_i1|m.196	2-544[+]	sp|Q93ZS4|NIK3_ARATH^Q93ZS4^Q:1-177,H:292-468^77.4%ID^E:5e-88^RecName: Full=Protein NSP-INTERACTING KINASE 3;^Eukaryota; Viridiplantae; Streptophyta; Embryophyta; Tracheophyta; Spermatophyta; Magnoliophyta; eudicotyledons; Gunneridae; Pentapetalae; rosids; malvids; Brassicales; Brassicaceae; Camelineae; Arabidopsis	.	PF00069.20^Pkinase^Protein kinase domain^11-167^E:4.7e-31`PF07714.12^Pkinase_Tyr^Protein tyrosine kinase^12-167^E:6.9e-28	.	.	COG0515^Serine Threonine protein kinase	GO:0016021^cellular_component^integral component of membrane`GO:0005886^cellular_component^plasma membrane`GO:0005524^molecular_function^ATP binding`GO:0004674^molecular_function^protein serine/threonine kinase activity`GO:0006952^biological_process^defense response`GO:0016032^biological_process^viral process	GO:0004672^molecular_function^protein kinase activity`GO:0005524^molecular_function^ATP binding`GO:0006468^biological_process^protein phosphorylation	.	.
c1487_g1	c1487_g1_i1	.	.	.	.	.	.	.	.	.	.	.	.	.	.	.
c1488_g1	c1488_g1_i1	.	.	.	.	.	.	.	.	.	.	.	.	.	.	.
c1490_g1	c1490_g1_i1	.	.	.	.	.	.	.	.	.	.	.	.	.	.	.
c1491_g1	c1491_g1_i1	.	.	.	.	.	.	.	.	.	.	.	.	.	.	.
c1492_g1	c1492_g1_i1	.	.	.	.	.	.	.	.	.	.	.	.	.	.	.
c1493_g1	c1493_g1_i1	.	.	.	.	.	.	.	.	.	.	.	.	.	.	.
c1496_g1	c1496_g1_i1	.	.	.	.	.	.	.	.	.	.	.	.	.	.	.
c1497_g1	c1497_g1_i1	.	.	.	.	.	.	.	.	.	.	.	.	.	.	.
c1497_g1	c1497_g1_i2	.	.	.	.	.	.	.	.	.	.	.	.	.	.	.
c1498_g1	c1498_g1_i1	.	.	.	.	.	.	.	.	.	.	.	.	.	.	.
c1498_g2	c1498_g2_i1	.	.	.	.	.	.	.	.	.	.	.	.	.	.	.
c1499_g1	c1499_g1_i1	.	.	.	.	.	.	.	.	.	.	.	.	.	.	.
c1500_g1	c1500_g1_i1	sp|Q40636|EXPA2_ORYSJ^Q40636^Q:645-217,H:109-251^79.02%ID^E:3e-79^RecName: Full=Expansin-A2;^Eukaryota; Viridiplantae; Streptophyta; Embryophyta; Tracheophyta; Spermatophyta; Magnoliophyta; Liliopsida; Poales; Poaceae; BEP clade; Ehrhartoideae; Oryzeae; Oryza	.	.	c1500_g1_i1|m.197	205-645[-]	sp|Q40636|EXPA2_ORYSJ^Q40636^Q:1-143,H:109-251^79.02%ID^E:3e-80^RecName: Full=Expansin-A2;^Eukaryota; Viridiplantae; Streptophyta; Embryophyta; Tracheophyta; Spermatophyta; Magnoliophyta; Liliopsida; Poales; Poaceae; BEP clade; Ehrhartoideae; Oryzeae; Oryza	.	PF03330.13^DPBB_1^Rare lipoprotein A (RlpA)-like double-psi beta-barrel^13-41^E:1.1e-08`PF01357.16^Pollen_allerg_1^Pollen allergen^52-129^E:6.1e-29	.	.	.	GO:0005618^cellular_component^cell wall`GO:0005576^cellular_component^extracellular region`GO:0016020^cellular_component^membrane`GO:0009664^biological_process^plant-type cell wall organization	.	.	.
c1501_g1	c1501_g1_i1	sp|P46665|HAT14_ARATH^P46665^Q:385-179,H:240-305^57.97%ID^E:9e-21^RecName: Full=Homeobox-leucine zipper protein HAT14;^Eukaryota; Viridiplantae; Streptophyta; Embryophyta; Tracheophyta; Spermatophyta; Magnoliophyta; eudicotyledons; Gunneridae; Pentapetalae; rosids; malvids; Brassicales; Brassicaceae; Camelineae; Arabidopsis	.	.	c1501_g1_i1|m.198	83-385[-]	sp|P46665|HAT14_ARATH^P46665^Q:1-69,H:240-305^57.97%ID^E:4e-21^RecName: Full=Homeobox-leucine zipper protein HAT14;^Eukaryota; Viridiplantae; Streptophyta; Embryophyta; Tracheophyta; Spermatophyta; Magnoliophyta; eudicotyledons; Gunneridae; Pentapetalae; rosids; malvids; Brassicales; Brassicaceae; Camelineae; Arabidopsis	.	PF02183.13^HALZ^Homeobox associated leucine zipper^6-41^E:2e-12	.	.	.	GO:0005634^cellular_component^nucleus`GO:0043565^molecular_function^sequence-specific DNA binding`GO:0003700^molecular_function^sequence-specific DNA binding transcription factor activity`GO:0006351^biological_process^transcription, DNA-templated	GO:0003700^molecular_function^sequence-specific DNA binding transcription factor activity`GO:0043565^molecular_function^sequence-specific DNA binding`GO:0006355^biological_process^regulation of transcription, DNA-templated`GO:0005634^cellular_component^nucleus	.	.
c1504_g1	c1504_g1_i1	sp|Q9SKZ2|CAF1G_ARATH^Q9SKZ2^Q:177-1,H:2-60^64.41%ID^E:1e-20^RecName: Full=Probable CCR4-associated factor 1 homolog 7;^Eukaryota; Viridiplantae; Streptophyta; Embryophyta; Tracheophyta; Spermatophyta; Magnoliophyta; eudicotyledons; Gunneridae; Pentapetalae; rosids; malvids; Brassicales; Brassicaceae; Camelineae; Arabidopsis	.	.	.	.	.	.	.	.	.	COG5228^Ccr4-not transcription complex, subunit	GO:0005737^cellular_component^cytoplasm`GO:0005634^cellular_component^nucleus`GO:0046872^molecular_function^metal ion binding`GO:0004535^molecular_function^poly(A)-specific ribonuclease activity`GO:0003723^molecular_function^RNA binding`GO:0006355^biological_process^regulation of transcription, DNA-templated`GO:0006351^biological_process^transcription, DNA-templated	.	.	.
c1505_g1	c1505_g1_i1	sp|Q9SAK5|APL_ARATH^Q9SAK5^Q:11-133,H:130-170^85.37%ID^E:7e-16^RecName: Full=Myb family transcription factor APL;^Eukaryota; Viridiplantae; Streptophyta; Embryophyta; Tracheophyta; Spermatophyta; Magnoliophyta; eudicotyledons; Gunneridae; Pentapetalae; rosids; malvids; Brassicales; Brassicaceae; Camelineae; Arabidopsis	.	.	c1505_g1_i1|m.199	2-451[+]	sp|Q9SAK5|APL_ARATH^Q9SAK5^Q:4-44,H:130-170^85.37%ID^E:4e-16^RecName: Full=Myb family transcription factor APL;^Eukaryota; Viridiplantae; Streptophyta; Embryophyta; Tracheophyta; Spermatophyta; Magnoliophyta; eudicotyledons; Gunneridae; Pentapetalae; rosids; malvids; Brassicales; Brassicaceae; Camelineae; Arabidopsis	.	PF14379.1^Myb_CC_LHEQLE^MYB-CC type transfactor, LHEQLE motif^1-44^E:7.8e-23	.	.	.	GO:0005634^cellular_component^nucleus`GO:0003682^molecular_function^chromatin binding`GO:0003677^molecular_function^DNA binding`GO:0003700^molecular_function^sequence-specific DNA binding transcription factor activity`GO:0010088^biological_process^phloem development`GO:0006355^biological_process^regulation of transcription, DNA-templated`GO:0006351^biological_process^transcription, DNA-templated`…	.	.	.
c1506_g1	c1506_g1_i1	.	.	.	.	.	.	.	.	.	.	.	.	.	.	.
c1507_g1	c1507_g1_i1	.	.	.	.	.	.	.	.	.	.	.	.	.	.	.
c1508_g1	c1508_g1_i1	.	.	.	c1508_g1_i1|m.200	3-398[-]	.	.	.	.	.	.	.	.	.	.
c1509_g1	c1509_g1_i1	.	.	.	.	.	.	.	.	.	.	.	.	.	.	.
c1510_g1	c1510_g1_i1	.	.	.	.	.	.	.	.	.	.	.	.	.	.	.
c1511_g1	c1511_g1_i1	.	.	.	.	.	.	.	.	.	.	.	.	.	.	.
c1513_g1	c1513_g1_i1	.	.	.	.	.	.	.	.	.	.	.	.	.	.	.
c1514_g1	c1514_g1_i1	.	.	.	.	.	.	.	.	.	.	.	.	.	.	.
c1515_g1	c1515_g1_i1	.	.	.	.	.	.	.	.	.	.	.	.	.	.	.
c1516_g1	c1516_g1_i1	.	.	.	.	.	.	.	.	.	.	.	.	.	.	.
c1517_g1	c1517_g1_i1	.	.	.	.	.	.	.	.	.	.	.	.	.	.	.
c1520_g1	c1520_g1_i1	.	.	.	.	.	.	.	.	.	.	.	.	.	.	.
c1521_g1	c1521_g1_i1	.	.	.	.	.	.	.	.	.	.	.	.	.	.	.
c1523_g1	c1523_g1_i1	.	.	.	.	.	.	.	.	.	.	.	.	.	.	.
c1523_g1	c1523_g1_i2	.	.	.	.	.	.	.	.	.	.	.	.	.	.	.
c1525_g1	c1525_g1_i1	sp|Q6YUU5|MDR_ORYSJ^Q6YUU5^Q:49-333,H:649-743^49.47%ID^E:3e-26^RecName: Full=Putative multidrug resistance protein;^Eukaryota; Viridiplantae; Streptophyta; Embryophyta; Tracheophyta; Spermatophyta; Magnoliophyta; Liliopsida; Poales; Poaceae; BEP clade; Ehrhartoideae; Oryzeae; Oryza	.	.	c1525_g1_i1|m.202	1-333[+]	sp|Q6YUU5|MDR_ORYSJ^Q6YUU5^Q:17-111,H:649-743^49.47%ID^E:2e-26^RecName: Full=Putative multidrug resistance protein;^Eukaryota; Viridiplantae; Streptophyta; Embryophyta; Tracheophyta; Spermatophyta; Magnoliophyta; Liliopsida; Poales; Poaceae; BEP clade; Ehrhartoideae; Oryzeae; Oryza	.	.	.	.	COG1132^(ABC) transporter	GO:0016021^cellular_component^integral component of membrane`GO:0005886^cellular_component^plasma membrane`GO:0005524^molecular_function^ATP binding`GO:0042626^molecular_function^ATPase activity, coupled to transmembrane movement of substances`GO:0010329^molecular_function^auxin efflux transmembrane transporter activity`GO:0010541^biological_process^acropetal auxin transport`GO:0010315^biological…	.	.	.
c1526_g1	c1526_g1_i1	.	.	.	.	.	.	.	.	.	.	.	.	.	.	.
c1527_g1	c1527_g1_i1	.	.	.	.	.	.	.	.	.	.	.	.	.	.	.
c1527_g1	c1527_g1_i2	.	.	.	.	.	.	.	.	.	.	.	.	.	.	.
c1533_g1	c1533_g1_i1	.	.	.	.	.	.	.	.	.	.	.	.	.	.	.
c1534_g1	c1534_g1_i1	.	.	.	.	.	.	.	.	.	.	.	.	.	.	.
c1534_g1	c1534_g1_i2	.	.	.	.	.	.	.	.	.	.	.	.	.	.	.
c1535_g1	c1535_g1_i1	.	.	.	.	.	.	.	.	.	.	.	.	.	.	.
c1537_g1	c1537_g1_i1	.	.	.	.	.	.	.	.	.	.	.	.	.	.	.
c1539_g1	c1539_g1_i1	.	.	.	.	.	.	.	.	.	.	.	.	.	.	.
c1540_g1	c1540_g1_i1	.	.	.	.	.	.	.	.	.	.	.	.	.	.	.
c1541_g1	c1541_g1_i1	sp|Q9LMA1|FMO1_ARATH^Q9LMA1^Q:369-1,H:380-502^68.29%ID^E:2e-57^RecName: Full=Probable flavin-containing monooxygenase 1;^Eukaryota; Viridiplantae; Streptophyta; Embryophyta; Tracheophyta; Spermatophyta; Magnoliophyta; eudicotyledons; Gunneridae; Pentapetalae; rosids; malvids; Brassicales; Brassicaceae; Camelineae; Arabidopsis	.	.	c1541_g1_i1|m.203	1-369[-]	sp|Q9LMA1|FMO1_ARATH^Q9LMA1^Q:1-123,H:380-502^68.29%ID^E:2e-57^RecName: Full=Probable flavin-containing monooxygenase 1;^Eukaryota; Viridiplantae; Streptophyta; Embryophyta; Tracheophyta; Spermatophyta; Magnoliophyta; eudicotyledons; Gunneridae; Pentapetalae; rosids; malvids; Brassicales; Brassicaceae; Camelineae; Arabidopsis	.	PF00743.14^FMO-like^Flavin-binding monooxygenase-like^38-117^E:2.4e-07	.	.	COG2072^Monooxygenase	GO:0050660^molecular_function^flavin adenine dinucleotide binding`GO:0004499^molecular_function^N,N-dimethylaniline monooxygenase activity`GO:0050661^molecular_function^NADP binding`GO:0071456^biological_process^cellular response to hypoxia`GO:0009870^biological_process^defense response signaling pathway, resistance gene-dependent`GO:0010204^biological_process^defense response signaling pathway, …	GO:0004499^molecular_function^N,N-dimethylaniline monooxygenase activity`GO:0050660^molecular_function^flavin adenine dinucleotide binding`GO:0050661^molecular_function^NADP binding`GO:0055114^biological_process^oxidation-reduction process	.	.
c1542_g1	c1542_g1_i1	.	.	.	.	.	.	.	.	.	.	.	.	.	.	.
c1543_g1	c1543_g1_i1	.	.	.	.	.	.	.	.	.	.	.	.	.	.	.
c1544_g1	c1544_g1_i1	.	.	.	.	.	.	.	.	.	.	.	.	.	.	.
c1545_g1	c1545_g1_i1	sp|Q7PC87|AB34G_ARATH^Q7PC87^Q:2-388,H:337-465^79.84%ID^E:5e-67^RecName: Full=ABC transporter G family member 34;^Eukaryota; Viridiplantae; Streptophyta; Embryophyta; Tracheophyta; Spermatophyta; Magnoliophyta; eudicotyledons; Gunneridae; Pentapetalae; rosids; malvids; Brassicales; Brassicaceae; Camelineae; Arabidopsis`sp|Q7PC87|AB34G_ARATH^Q7PC87^Q:23-313,H:1003-1103^32.35%ID^E:9e-10^RecName: Fu…	.	.	c1545_g1_i1|m.204	2-388[+]	sp|Q7PC87|AB34G_ARATH^Q7PC87^Q:1-129,H:337-465^79.84%ID^E:4e-67^RecName: Full=ABC transporter G family member 34;^Eukaryota; Viridiplantae; Streptophyta; Embryophyta; Tracheophyta; Spermatophyta; Magnoliophyta; eudicotyledons; Gunneridae; Pentapetalae; rosids; malvids; Brassicales; Brassicaceae; Camelineae; Arabidopsis`sp|Q7PC87|AB34G_ARATH^Q7PC87^Q:8-104,H:1003-1103^32.35%ID^E:8e-10^RecName: Ful…	.	.	.	.	COG1131^(ABC) transporter	GO:0016021^cellular_component^integral component of membrane`GO:0005886^cellular_component^plasma membrane`GO:0005524^molecular_function^ATP binding`GO:0016887^molecular_function^ATPase activity`GO:0006810^biological_process^transport	.	.	.
c1545_g2	c1545_g2_i1	sp|Q7PC84|AB39G_ARATH^Q7PC84^Q:261-1,H:461-547^60.92%ID^E:5e-33^RecName: Full=ABC transporter G family member 39;^Eukaryota; Viridiplantae; Streptophyta; Embryophyta; Tracheophyta; Spermatophyta; Magnoliophyta; eudicotyledons; Gunneridae; Pentapetalae; rosids; malvids; Brassicales; Brassicaceae; Camelineae; Arabidopsis	.	.	.	.	.	.	.	.	.	COG1131^(ABC) transporter	GO:0016021^cellular_component^integral component of membrane`GO:0005886^cellular_component^plasma membrane`GO:0005524^molecular_function^ATP binding`GO:0016887^molecular_function^ATPase activity`GO:0006855^biological_process^drug transmembrane transport`GO:0000302^biological_process^response to reactive oxygen species	.	.	.
c1546_g1	c1546_g1_i1	.	.	.	.	.	.	.	.	.	.	.	.	.	.	.
c1547_g1	c1547_g1_i1	.	.	.	.	.	.	.	.	.	.	.	.	.	.	.
c1548_g1	c1548_g1_i1	.	.	.	.	.	.	.	.	.	.	.	.	.	.	.
c1549_g1	c1549_g1_i1	.	.	.	.	.	.	.	.	.	.	.	.	.	.	.
c1549_g1	c1549_g1_i2	.	.	.	.	.	.	.	.	.	.	.	.	.	.	.
c1550_g1	c1550_g1_i1	.	.	.	.	.	.	.	.	.	.	.	.	.	.	.
c1551_g1	c1551_g1_i1	.	.	.	.	.	.	.	.	.	.	.	.	.	.	.
c1551_g1	c1551_g1_i2	.	.	.	.	.	.	.	.	.	.	.	.	.	.	.
c1553_g1	c1553_g1_i1	.	.	.	.	.	.	.	.	.	.	.	.	.	.	.
c1554_g1	c1554_g1_i1	.	.	.	.	.	.	.	.	.	.	.	.	.	.	.
c1555_g1	c1555_g1_i1	.	.	.	.	.	.	.	.	.	.	.	.	.	.	.
c1556_g1	c1556_g1_i1	.	.	.	.	.	.	.	.	.	.	.	.	.	.	.
c1557_g1	c1557_g1_i1	.	.	.	.	.	.	.	.	.	.	.	.	.	.	.
c1558_g1	c1558_g1_i1	.	.	.	.	.	.	.	.	.	.	.	.	.	.	.
c1560_g1	c1560_g1_i1	sp|Q9FI66|DIR3_ARATH^Q9FI66^Q:707-255,H:37-191^50.97%ID^E:5e-45^RecName: Full=Dirigent protein 3;^Eukaryota; Viridiplantae; Streptophyta; Embryophyta; Tracheophyta; Spermatophyta; Magnoliophyta; eudicotyledons; Gunneridae; Pentapetalae; rosids; malvids; Brassicales; Brassicaceae; Camelineae; Arabidopsis	.	.	c1560_g1_i1|m.206	252-818[-]	sp|Q9FI66|DIR3_ARATH^Q9FI66^Q:38-188,H:37-191^50.97%ID^E:2e-46^RecName: Full=Dirigent protein 3;^Eukaryota; Viridiplantae; Streptophyta; Embryophyta; Tracheophyta; Spermatophyta; Magnoliophyta; eudicotyledons; Gunneridae; Pentapetalae; rosids; malvids; Brassicales; Brassicaceae; Camelineae; Arabidopsis	.	PF03018.9^Dirigent^Dirigent-like protein^45-187^E:4.6e-48	.	.	.	GO:0048046^cellular_component^apoplast	.	.	.
c1561_g1	c1561_g1_i1	.	.	.	.	.	.	.	.	.	.	.	.	.	.	.
c1562_g1	c1562_g1_i1	.	.	.	.	.	.	.	.	.	.	.	.	.	.	.
c1563_g1	c1563_g1_i1	.	.	.	.	.	.	.	.	.	.	.	.	.	.	.
c1564_g1	c1564_g1_i1	.	.	.	.	.	.	.	.	.	.	.	.	.	.	.
c1565_g1	c1565_g1_i1	.	.	.	.	.	.	.	.	.	.	.	.	.	.	.
c1567_g1	c1567_g1_i1	.	.	.	.	.	.	.	.	.	.	.	.	.	.	.
c1569_g1	c1569_g1_i1	.	.	.	.	.	.	.	.	.	.	.	.	.	.	.
c1570_g1	c1570_g1_i1	.	.	.	.	.	.	.	.	.	.	.	.	.	.	.
c1571_g1	c1571_g1_i1	.	.	.	.	.	.	.	.	.	.	.	.	.	.	.
c1572_g1	c1572_g1_i1	.	.	.	.	.	.	.	.	.	.	.	.	.	.	.
c1573_g1	c1573_g1_i1	.	.	.	.	.	.	.	.	.	.	.	.	.	.	.
c1574_g1	c1574_g1_i1	.	.	.	.	.	.	.	.	.	.	.	.	.	.	.
c1575_g1	c1575_g1_i1	.	.	.	.	.	.	.	.	.	.	.	.	.	.	.
c1576_g1	c1576_g1_i1	.	.	.	c1576_g1_i1|m.207	33-335[+]	.	.	.	.	.	.	.	.	.	.
c1577_g1	c1577_g1_i1	.	.	.	.	.	.	.	.	.	.	.	.	.	.	.
c1580_g1	c1580_g1_i1	.	.	.	.	.	.	.	.	.	.	.	.	.	.	.
c1582_g1	c1582_g1_i1	sp|P10978|POLX_TOBAC^P10978^Q:4-294,H:504-600^36.08%ID^E:5e-13^RecName: Full=Retrovirus-related Pol polyprotein from transposon TNT 1-94;^Eukaryota; Viridiplantae; Streptophyta; Embryophyta; Tracheophyta; Spermatophyta; Magnoliophyta; eudicotyledons; Gunneridae; Pentapetalae; asterids; lamiids; Solanales; Solanaceae; Nicotianoideae; Nicotianeae; Nicotiana	.	.	.	.	.	.	.	.	.	.	GO:0004190^molecular_function^aspartic-type endopeptidase activity`GO:0004519^molecular_function^endonuclease activity`GO:0003676^molecular_function^nucleic acid binding`GO:0003964^molecular_function^RNA-directed DNA polymerase activity`GO:0008270^molecular_function^zinc ion binding`GO:0015074^biological_process^DNA integration	.	.	.
c1583_g1	c1583_g1_i1	.	.	.	.	.	.	.	.	.	.	.	.	.	.	.
c1584_g1	c1584_g1_i1	.	.	.	.	.	.	.	.	.	.	.	.	.	.	.
c1584_g2	c1584_g2_i1	.	.	.	c1584_g2_i1|m.208	540-1121[+]	sp|Q9FHP3|FB300_ARATH^Q9FHP3^Q:9-178,H:33-202^26.14%ID^E:5e-08^RecName: Full=F-box protein At5g65850;^Eukaryota; Viridiplantae; Streptophyta; Embryophyta; Tracheophyta; Spermatophyta; Magnoliophyta; eudicotyledons; Gunneridae; Pentapetalae; rosids; malvids; Brassicales; Brassicaceae; Camelineae; Arabidopsis	.	PF00646.28^F-box^F-box domain^8-46^E:1.6e-06	.	.	.	.	GO:0005515^molecular_function^protein binding	.	.
c1585_g1	c1585_g1_i1	.	.	.	.	.	.	.	.	.	.	.	.	.	.	.
c1586_g1	c1586_g1_i1	.	.	.	.	.	.	.	.	.	.	.	.	.	.	.
c1587_g1	c1587_g1_i1	.	.	.	.	.	.	.	.	.	.	.	.	.	.	.
c1588_g1	c1588_g1_i1	.	.	.	.	.	.	.	.	.	.	.	.	.	.	.
c1588_g1	c1588_g1_i2	.	.	.	.	.	.	.	.	.	.	.	.	.	.	.
c1589_g1	c1589_g1_i1	sp|Q8W453|DIRL1_ARATH^Q8W453^Q:350-156,H:36-102^41.79%ID^E:4e-11^RecName: Full=Putative lipid-transfer protein DIR1;^Eukaryota; Viridiplantae; Streptophyta; Embryophyta; Tracheophyta; Spermatophyta; Magnoliophyta; eudicotyledons; Gunneridae; Pentapetalae; rosids; malvids; Brassicales; Brassicaceae; Camelineae; Arabidopsis	.	.	.	.	.	.	.	.	.	.	GO:0048046^cellular_component^apoplast`GO:0005783^cellular_component^endoplasmic reticulum`GO:0009506^cellular_component^plasmodesma`GO:0005504^molecular_function^fatty acid binding`GO:0005515^molecular_function^protein binding`GO:0043621^molecular_function^protein self-association`GO:0008270^molecular_function^zinc ion binding`GO:0006869^biological_process^lipid transport`GO:0009862^biological_p…	.	.	.
c1590_g1	c1590_g1_i1	sp|Q9M9W8|PLDP2_ARATH^Q9M9W8^Q:294-1,H:824-920^72.45%ID^E:2e-41^RecName: Full=Phospholipase D p2;^Eukaryota; Viridiplantae; Streptophyta; Embryophyta; Tracheophyta; Spermatophyta; Magnoliophyta; eudicotyledons; Gunneridae; Pentapetalae; rosids; malvids; Brassicales; Brassicaceae; Camelineae; Arabidopsis	.	.	c1590_g1_i1|m.212	1-297[-]	sp|Q9M9W8|PLDP2_ARATH^Q9M9W8^Q:2-99,H:824-920^72.45%ID^E:2e-41^RecName: Full=Phospholipase D p2;^Eukaryota; Viridiplantae; Streptophyta; Embryophyta; Tracheophyta; Spermatophyta; Magnoliophyta; eudicotyledons; Gunneridae; Pentapetalae; rosids; malvids; Brassicales; Brassicaceae; Camelineae; Arabidopsis	.	PF13091.1^PLDc_2^PLD-like domain^10-75^E:7.2e-10`PF00614.17^PLDc^Phospholipase D Active site motif^30-53^E:1.1e-07	.	.	COG1502^Catalyzes the reversible phosphatidyl group transfer from one phosphatidylglycerol molecule to another to form cardiolipin (CL) (diphosphatidylglycerol) and glycerol (By similarity)	GO:0005773^cellular_component^vacuole`GO:0070290^molecular_function^N-acylphosphatidylethanolamine-specific phospholipase D activity`GO:0004630^molecular_function^phospholipase D activity`GO:0006995^biological_process^cellular response to nitrogen starvation`GO:0016036^biological_process^cellular response to phosphate starvation`GO:0019375^biological_process^galactolipid biosynthetic process`GO:0…	GO:0003824^molecular_function^catalytic activity`GO:0008152^biological_process^metabolic process	.	.
c1591_g1	c1591_g1_i1	.	.	.	.	.	.	.	.	.	.	.	.	.	.	.
c1592_g1	c1592_g1_i1	.	.	.	.	.	.	.	.	.	.	.	.	.	.	.
c1593_g1	c1593_g1_i1	sp|P36917|XYNA_THESA^P36917^Q:29-496,H:94-244^29.63%ID^E:1e-07^RecName: Full=Endo-1,4-beta-xylanase A;^Bacteria; Firmicutes; Clostridia; Thermoanaerobacterales; Thermoanaerobacterales Family III. Incertae Sedis; Thermoanaerobacterium	.	.	c1593_g1_i1|m.213	2-505[+]	sp|P36917|XYNA_THESA^P36917^Q:10-165,H:94-244^29.63%ID^E:1e-07^RecName: Full=Endo-1,4-beta-xylanase A;^Bacteria; Firmicutes; Clostridia; Thermoanaerobacterales; Thermoanaerobacterales Family III. Incertae Sedis; Thermoanaerobacterium	.	PF02018.12^CBM_4_9^Carbohydrate binding domain^1-86^E:3e-12`PF02018.12^CBM_4_9^Carbohydrate binding domain^112-168^E:1.7e-06	.	.	.	GO:0030246^molecular_function^carbohydrate binding`GO:0031176^molecular_function^endo-1,4-beta-xylanase activity`GO:0045493^biological_process^xylan catabolic process	GO:0016798^molecular_function^hydrolase activity, acting on glycosyl bonds	.	.
c1594_g1	c1594_g1_i1	.	.	.	.	.	.	.	.	.	.	.	.	.	.	.
c1595_g1	c1595_g1_i1	sp|Q9LLR9|ECS1_ARTAN^Q9LLR9^Q:1-111,H:508-544^64.86%ID^E:8e-09^RecName: Full=Epi-cedrol synthase;^Eukaryota; Viridiplantae; Streptophyta; Embryophyta; Tracheophyta; Spermatophyta; Magnoliophyta; eudicotyledons; Gunneridae; Pentapetalae; asterids; campanulids; Asterales; Asteraceae; Asteroideae; Anthemideae; Artemisiinae; Artemisia	.	.	.	.	.	.	.	.	.	.	GO:0052682^molecular_function^epi-cedrol synthase activity`GO:0000287^molecular_function^magnesium ion binding`GO:0010333^molecular_function^terpene synthase activity`GO:0016114^biological_process^terpenoid biosynthetic process	.	.	.
c1596_g1	c1596_g1_i1	.	.	.	.	.	.	.	.	.	.	.	.	.	.	.
c1598_g1	c1598_g1_i1	.	.	.	.	.	.	.	.	.	.	.	.	.	.	.
c1598_g1	c1598_g1_i2	.	.	.	.	.	.	.	.	.	.	.	.	.	.	.
c1602_g1	c1602_g1_i1	.	.	.	.	.	.	.	.	.	.	.	.	.	.	.
c1604_g1	c1604_g1_i1	.	.	.	.	.	.	.	.	.	.	.	.	.	.	.
c1605_g1	c1605_g1_i1	.	.	.	.	.	.	.	.	.	.	.	.	.	.	.
c1605_g1	c1605_g1_i2	.	.	.	.	.	.	.	.	.	.	.	.	.	.	.
c1606_g1	c1606_g1_i1	.	.	.	.	.	.	.	.	.	.	.	.	.	.	.
c1606_g1	c1606_g1_i2	.	.	.	.	.	.	.	.	.	.	.	.	.	.	.
c1607_g1	c1607_g1_i1	.	.	.	.	.	.	.	.	.	.	.	.	.	.	.
c1608_g1	c1608_g1_i1	.	.	.	.	.	.	.	.	.	.	.	.	.	.	.
c1609_g1	c1609_g1_i1	.	.	.	.	.	.	.	.	.	.	.	.	.	.	.
c1610_g1	c1610_g1_i1	.	.	.	.	.	.	.	.	.	.	.	.	.	.	.
c1611_g1	c1611_g1_i1	sp|Q9SGN7|CCR12_ARATH^Q9SGN7^Q:300-49,H:1-82^55.95%ID^E:3e-18^RecName: Full=Serine/threonine-protein kinase-like protein At1g28390;^Eukaryota; Viridiplantae; Streptophyta; Embryophyta; Tracheophyta; Spermatophyta; Magnoliophyta; eudicotyledons; Gunneridae; Pentapetalae; rosids; malvids; Brassicales; Brassicaceae; Camelineae; Arabidopsis	.	.	c1611_g1_i1|m.214	1-306[+]	.	.	.	.	.	.	.	.	.	.
c1612_g1	c1612_g1_i1	sp|Q9SCZ4|FERON_ARATH^Q9SCZ4^Q:1-369,H:138-262^43.61%ID^E:4e-19^RecName: Full=Receptor-like protein kinase FERONIA;^Eukaryota; Viridiplantae; Streptophyta; Embryophyta; Tracheophyta; Spermatophyta; Magnoliophyta; eudicotyledons; Gunneridae; Pentapetalae; rosids; malvids; Brassicales; Brassicaceae; Camelineae; Arabidopsis	.	.	.	.	.	.	.	.	.	COG0515^Serine Threonine protein kinase	GO:0043680^cellular_component^filiform apparatus`GO:0016021^cellular_component^integral component of membrane`GO:0016020^cellular_component^membrane`GO:0005886^cellular_component^plasma membrane`GO:0009506^cellular_component^plasmodesma`GO:0005524^molecular_function^ATP binding`GO:0005515^molecular_function^protein binding`GO:0004672^molecular_function^protein kinase activity`GO:0004674^molecular…	.	.	.
c1613_g1	c1613_g1_i1	.	.	.	.	.	.	.	.	.	.	.	.	.	.	.
c1614_g1	c1614_g1_i1	.	.	.	.	.	.	.	.	.	.	.	.	.	.	.
c1615_g1	c1615_g1_i1	.	.	.	.	.	.	.	.	.	.	.	.	.	.	.
c1616_g1	c1616_g1_i1	.	.	.	.	.	.	.	.	.	.	.	.	.	.	.
c1617_g1	c1617_g1_i1	.	.	.	.	.	.	.	.	.	.	.	.	.	.	.
c1618_g1	c1618_g1_i1	.	.	.	.	.	.	.	.	.	.	.	.	.	.	.
c1621_g1	c1621_g1_i1	.	.	.	.	.	.	.	.	.	.	.	.	.	.	.
c1621_g2	c1621_g2_i1	.	.	.	.	.	.	.	.	.	.	.	.	.	.	.
c1622_g1	c1622_g1_i1	.	.	.	.	.	.	.	.	.	.	.	.	.	.	.
c1623_g1	c1623_g1_i1	sp|C0LGG8|Y5343_ARATH^C0LGG8^Q:10-405,H:87-218^62.12%ID^E:8e-30^RecName: Full=Probable LRR receptor-like serine/threonine-protein kinase At1g53430;^Eukaryota; Viridiplantae; Streptophyta; Embryophyta; Tracheophyta; Spermatophyta; Magnoliophyta; eudicotyledons; Gunneridae; Pentapetalae; rosids; malvids; Brassicales; Brassicaceae; Camelineae; Arabidopsis	.	.	c1623_g1_i1|m.217	1-405[+]	sp|C0LGG8|Y5343_ARATH^C0LGG8^Q:4-135,H:87-218^62.12%ID^E:1e-46^RecName: Full=Probable LRR receptor-like serine/threonine-protein kinase At1g53430;^Eukaryota; Viridiplantae; Streptophyta; Embryophyta; Tracheophyta; Spermatophyta; Magnoliophyta; eudicotyledons; Gunneridae; Pentapetalae; rosids; malvids; Brassicales; Brassicaceae; Camelineae; Arabidopsis`sp|C0LGG8|Y5343_ARATH^C0LGG8^Q:4-125,H:206-32…	.	PF13504.1^LRR_7^Leucine rich repeat^7-12^E:8500`PF13504.1^LRR_7^Leucine rich repeat^29-44^E:16`PF13516.1^LRR_6^Leucine Rich repeat^30-45^E:1.2`PF00560.28^LRR_1^Leucine Rich Repeat^33-54^E:0.045`PF13504.1^LRR_7^Leucine rich repeat^56-71^E:49`PF13504.1^LRR_7^Leucine rich repeat^79-91^E:290`PF13504.1^LRR_7^Leucine rich repeat^100-118^E:290`PF00560.28^LRR_1^Leucine Rich Repeat^103-125^E:0.09`PF13504.…	.	.	COG0515^Serine Threonine protein kinase	GO:0016021^cellular_component^integral component of membrane`GO:0005886^cellular_component^plasma membrane`GO:0005524^molecular_function^ATP binding`GO:0004674^molecular_function^protein serine/threonine kinase activity	GO:0005515^molecular_function^protein binding	.	.
c1624_g1	c1624_g1_i1	.	.	.	.	.	.	.	.	.	.	.	.	.	.	.
c1625_g1	c1625_g1_i1	.	.	.	.	.	.	.	.	.	.	.	.	.	.	.
c1626_g1	c1626_g1_i1	.	.	.	.	.	.	.	.	.	.	.	.	.	.	.
c1627_g1	c1627_g1_i1	.	.	.	.	.	.	.	.	.	.	.	.	.	.	.
c1628_g1	c1628_g1_i1	.	.	.	.	.	.	.	.	.	.	.	.	.	.	.
c1629_g1	c1629_g1_i1	.	.	.	.	.	.	.	.	.	.	.	.	.	.	.
c1630_g1	c1630_g1_i1	.	.	.	.	.	.	.	.	.	.	.	.	.	.	.
c1631_g1	c1631_g1_i1	.	.	.	.	.	.	.	.	.	.	.	.	.	.	.
c1631_g1	c1631_g1_i2	.	.	.	.	.	.	.	.	.	.	.	.	.	.	.
c1633_g1	c1633_g1_i1	.	.	.	.	.	.	.	.	.	.	.	.	.	.	.
c1634_g1	c1634_g1_i1	sp|Q9FNP2|GDL75_ARATH^Q9FNP2^Q:158-667,H:49-219^41.52%ID^E:2e-27^RecName: Full=GDSL esterase/lipase At5g08460;^Eukaryota; Viridiplantae; Streptophyta; Embryophyta; Tracheophyta; Spermatophyta; Magnoliophyta; eudicotyledons; Gunneridae; Pentapetalae; rosids; malvids; Brassicales; Brassicaceae; Camelineae; Arabidopsis	.	.	c1634_g1_i1|m.218	2-676[+]	sp|Q9FNP2|GDL75_ARATH^Q9FNP2^Q:53-222,H:49-219^41.52%ID^E:6e-36^RecName: Full=GDSL esterase/lipase At5g08460;^Eukaryota; Viridiplantae; Streptophyta; Embryophyta; Tracheophyta; Spermatophyta; Magnoliophyta; eudicotyledons; Gunneridae; Pentapetalae; rosids; malvids; Brassicales; Brassicaceae; Camelineae; Arabidopsis	.	PF00657.17^Lipase_GDSL^GDSL-like Lipase/Acylhydrolase^54-196^E:7.4e-08	.	.	.	GO:0005576^cellular_component^extracellular region`GO:0016788^molecular_function^hydrolase activity, acting on ester bonds`GO:0016042^biological_process^lipid catabolic process	GO:0016788^molecular_function^hydrolase activity, acting on ester bonds`GO:0006629^biological_process^lipid metabolic process	.	.
c1635_g1	c1635_g1_i1	sp|Q6AWX0|XYLL2_ARATH^Q6AWX0^Q:1745-249,H:4-503^71.8%ID^E:0^RecName: Full=D-xylose-proton symporter-like 2;^Eukaryota; Viridiplantae; Streptophyta; Embryophyta; Tracheophyta; Spermatophyta; Magnoliophyta; eudicotyledons; Gunneridae; Pentapetalae; rosids; malvids; Brassicales; Brassicaceae; Camelineae; Arabidopsis	.	.	c1635_g1_i1|m.219	246-1823[-]	sp|Q6AWX0|XYLL2_ARATH^Q6AWX0^Q:27-525,H:4-503^71.8%ID^E:0^RecName: Full=D-xylose-proton symporter-like 2;^Eukaryota; Viridiplantae; Streptophyta; Embryophyta; Tracheophyta; Spermatophyta; Magnoliophyta; eudicotyledons; Gunneridae; Pentapetalae; rosids; malvids; Brassicales; Brassicaceae; Camelineae; Arabidopsis	.	PF00083.19^Sugar_tr^Sugar (and other) transporter^74-522^E:2.1e-95`PF07690.11^MFS_1^Major Facilitator Superfamily^100-471^E:2.3e-24	.	.	COG0477^major facilitator Superfamily	GO:0016021^cellular_component^integral component of membrane`GO:0005774^cellular_component^vacuolar membrane`GO:0022891^molecular_function^substrate-specific transmembrane transporter activity`GO:0008643^biological_process^carbohydrate transport	GO:0022857^molecular_function^transmembrane transporter activity`GO:0055085^biological_process^transmembrane transport`GO:0016021^cellular_component^integral component of membrane	.	.
c1636_g1	c1636_g1_i1	.	.	.	.	.	.	.	.	.	.	.	.	.	.	.
c1637_g1	c1637_g1_i1	.	.	.	.	.	.	.	.	.	.	.	.	.	.	.
c1638_g1	c1638_g1_i1	.	.	.	.	.	.	.	.	.	.	.	.	.	.	.
c1639_g1	c1639_g1_i1	.	.	.	c1639_g1_i1|m.222	3-359[-]	.	.	.	.	.	.	.	.	.	.
c1640_g1	c1640_g1_i1	.	.	.	.	.	.	.	.	.	.	.	.	.	.	.
c1641_g1	c1641_g1_i1	.	.	.	.	.	.	.	.	.	.	.	.	.	.	.
c1642_g1	c1642_g1_i1	.	.	.	.	.	.	.	.	.	.	.	.	.	.	.
c1643_g1	c1643_g1_i1	.	.	.	.	.	.	.	.	.	.	.	.	.	.	.
c1644_g1	c1644_g1_i1	sp|Q9C9H7|RLP12_ARATH^Q9C9H7^Q:426-328,H:149-181^51.52%ID^E:1e-06^RecName: Full=Receptor-like protein 12;^Eukaryota; Viridiplantae; Streptophyta; Embryophyta; Tracheophyta; Spermatophyta; Magnoliophyta; eudicotyledons; Gunneridae; Pentapetalae; rosids; malvids; Brassicales; Brassicaceae; Camelineae; Arabidopsis`sp|Q9C9H7|RLP12_ARATH^Q9C9H7^Q:135-31,H:218-252^45.71%ID^E:1e-06^RecName: Full=Recepto…	.	.	.	.	.	.	.	.	.	COG4886^leucine Rich Repeat	GO:0016021^cellular_component^integral component of membrane`GO:0005886^cellular_component^plasma membrane	.	.	.
c1645_g1	c1645_g1_i1	.	.	.	.	.	.	.	.	.	.	.	.	.	.	.
c1648_g1	c1648_g1_i1	.	.	.	.	.	.	.	.	.	.	.	.	.	.	.
c1649_g1	c1649_g1_i1	.	.	.	.	.	.	.	.	.	.	.	.	.	.	.
c1650_g1	c1650_g1_i1	sp|Q9ZT82|CALSC_ARATH^Q9ZT82^Q:2-400,H:1094-1227^85.07%ID^E:7e-71^RecName: Full=Callose synthase 12;^Eukaryota; Viridiplantae; Streptophyta; Embryophyta; Tracheophyta; Spermatophyta; Magnoliophyta; eudicotyledons; Gunneridae; Pentapetalae; rosids; malvids; Brassicales; Brassicaceae; Camelineae; Arabidopsis	.	.	c1650_g1_i1|m.224	2-400[+]	sp|Q9ZT82|CALSC_ARATH^Q9ZT82^Q:1-133,H:1094-1227^85.07%ID^E:6e-71^RecName: Full=Callose synthase 12;^Eukaryota; Viridiplantae; Streptophyta; Embryophyta; Tracheophyta; Spermatophyta; Magnoliophyta; eudicotyledons; Gunneridae; Pentapetalae; rosids; malvids; Brassicales; Brassicaceae; Camelineae; Arabidopsis	.	PF02364.10^Glucan_synthase^1,3-beta-glucan synthase component^2-133^E:1.7e-49	.	.	.	GO:0000148^cellular_component^1,3-beta-D-glucan synthase complex`GO:0005794^cellular_component^Golgi apparatus`GO:0016021^cellular_component^integral component of membrane`GO:0005886^cellular_component^plasma membrane`GO:0009506^cellular_component^plasmodesma`GO:0003843^molecular_function^1,3-beta-D-glucan synthase activity`GO:0006075^biological_process^(1->3)-beta-D-glucan biosynthetic process`G…	GO:0003843^molecular_function^1,3-beta-D-glucan synthase activity`GO:0006075^biological_process^(1->3)-beta-D-glucan biosynthetic process`GO:0000148^cellular_component^1,3-beta-D-glucan synthase complex`GO:0016020^cellular_component^membrane	.	.
c1652_g1	c1652_g1_i1	.	.	.	.	.	.	.	.	.	.	.	.	.	.	.
c1653_g1	c1653_g1_i1	sp|Q9M2S6|SDIR1_ARATH^Q9M2S6^Q:798-673,H:211-252^64.29%ID^E:2e-12^RecName: Full=E3 ubiquitin-protein ligase SDIR1;^Eukaryota; Viridiplantae; Streptophyta; Embryophyta; Tracheophyta; Spermatophyta; Magnoliophyta; eudicotyledons; Gunneridae; Pentapetalae; rosids; malvids; Brassicales; Brassicaceae; Camelineae; Arabidopsis	.	.	.	.	.	.	.	.	.	.	GO:0005783^cellular_component^endoplasmic reticulum`GO:0016021^cellular_component^integral component of membrane`GO:0043231^cellular_component^intracellular membrane-bounded organelle`GO:0031090^cellular_component^organelle membrane`GO:0004842^molecular_function^ubiquitin-protein transferase activity`GO:0008270^molecular_function^zinc ion binding`GO:0009789^biological_process^positive regulation …	.	.	.
c1654_g1	c1654_g1_i1	.	.	.	.	.	.	.	.	.	.	.	.	.	.	.
c1655_g1	c1655_g1_i1	.	.	.	.	.	.	.	.	.	.	.	.	.	.	.
c1657_g1	c1657_g1_i1	.	.	.	c1657_g1_i1|m.225	3-338[-]	.	.	.	.	.	.	.	.	.	.
c1658_g1	c1658_g1_i1	.	.	.	.	.	.	.	.	.	.	.	.	.	.	.
c1658_g1	c1658_g1_i2	.	.	.	.	.	.	.	.	.	.	.	.	.	.	.
c1660_g1	c1660_g1_i1	.	.	.	.	.	.	.	.	.	.	.	.	.	.	.
c1661_g1	c1661_g1_i1	.	.	.	.	.	.	.	.	.	.	.	.	.	.	.
c1663_g1	c1663_g1_i1	.	.	.	.	.	.	.	.	.	.	.	.	.	.	.
c1664_g1	c1664_g1_i1	.	.	.	.	.	.	.	.	.	.	.	.	.	.	.
c1665_g1	c1665_g1_i1	sp|P92519|M810_ARATH^P92519^Q:205-65,H:35-81^36.17%ID^E:2e-06^RecName: Full=Uncharacterized mitochondrial protein AtMg00810;^Eukaryota; Viridiplantae; Streptophyta; Embryophyta; Tracheophyta; Spermatophyta; Magnoliophyta; eudicotyledons; Gunneridae; Pentapetalae; rosids; malvids; Brassicales; Brassicaceae; Camelineae; Arabidopsis	.	.	.	.	.	.	.	.	.	KOG0017^Retrotransposon protein	GO:0005739^cellular_component^mitochondrion	.	.	.
c1666_g1	c1666_g1_i1	sp|P92555|M1250_ARATH^P92555^Q:222-70,H:29-79^56.86%ID^E:5e-10^RecName: Full=Uncharacterized mitochondrial protein AtMg01250;^Eukaryota; Viridiplantae; Streptophyta; Embryophyta; Tracheophyta; Spermatophyta; Magnoliophyta; eudicotyledons; Gunneridae; Pentapetalae; rosids; malvids; Brassicales; Brassicaceae; Camelineae; Arabidopsis	.	.	.	.	.	.	.	.	.	KOG1075^Retrotransposon protein	GO:0005739^cellular_component^mitochondrion`GO:0003723^molecular_function^RNA binding`GO:0003964^molecular_function^RNA-directed DNA polymerase activity	.	.	.
c1666_g1	c1666_g1_i2	sp|P92555|M1250_ARATH^P92555^Q:498-343,H:29-80^55.77%ID^E:2e-09^RecName: Full=Uncharacterized mitochondrial protein AtMg01250;^Eukaryota; Viridiplantae; Streptophyta; Embryophyta; Tracheophyta; Spermatophyta; Magnoliophyta; eudicotyledons; Gunneridae; Pentapetalae; rosids; malvids; Brassicales; Brassicaceae; Camelineae; Arabidopsis	.	.	.	.	.	.	.	.	.	KOG1075^Retrotransposon protein	GO:0005739^cellular_component^mitochondrion`GO:0003723^molecular_function^RNA binding`GO:0003964^molecular_function^RNA-directed DNA polymerase activity	.	.	.
c1667_g1	c1667_g1_i1	.	.	.	.	.	.	.	.	.	.	.	.	.	.	.
c1668_g1	c1668_g1_i1	.	.	.	.	.	.	.	.	.	.	.	.	.	.	.
c1669_g1	c1669_g1_i1	.	.	.	.	.	.	.	.	.	.	.	.	.	.	.
c1669_g1	c1669_g1_i2	.	.	.	.	.	.	.	.	.	.	.	.	.	.	.
c1670_g1	c1670_g1_i1	.	.	.	.	.	.	.	.	.	.	.	.	.	.	.
c1671_g1	c1671_g1_i1	.	.	.	.	.	.	.	.	.	.	.	.	.	.	.
c1672_g1	c1672_g1_i1	.	.	.	.	.	.	.	.	.	.	.	.	.	.	.
c1673_g1	c1673_g1_i1	.	.	.	.	.	.	.	.	.	.	.	.	.	.	.
c1674_g1	c1674_g1_i1	.	.	.	c1674_g1_i1|m.227	124-804[+]	.	.	.	.	.	.	.	.	.	.
c1674_g1	c1674_g1_i2	.	.	.	.	.	.	.	.	.	.	.	.	.	.	.
c1675_g1	c1675_g1_i1	sp|Q8X4Z7|RUTR_ECO57^Q8X4Z7^Q:11-406,H:17-148^44.7%ID^E:6e-36^RecName: Full=HTH-type transcriptional regulator RutR;^Bacteria; Proteobacteria; Gammaproteobacteria; Enterobacteriales; Enterobacteriaceae; Escherichia	.	.	c1675_g1_i1|m.228	2-415[+]	sp|Q8X4Z7|RUTR_ECO57^Q8X4Z7^Q:4-135,H:17-148^44.7%ID^E:6e-36^RecName: Full=HTH-type transcriptional regulator RutR;^Bacteria; Proteobacteria; Gammaproteobacteria; Enterobacteriales; Enterobacteriaceae; Escherichia	.	PF00440.18^TetR_N^Bacterial regulatory proteins, tetR family^10-56^E:5.3e-13`PF08362.6^TetR_C_3^YcdC-like protein, C-terminal region^57-138^E:7e-27	.	.	COG1309^Transcriptional regulator	GO:0003677^molecular_function^DNA binding`GO:0045892^biological_process^negative regulation of transcription, DNA-templated`GO:0006351^biological_process^transcription, DNA-templated	GO:0003677^molecular_function^DNA binding`GO:0045892^biological_process^negative regulation of transcription, DNA-templated	.	.
c1676_g1	c1676_g1_i1	sp|Q9C7N5|GDL14_ARATH^Q9C7N5^Q:2-625,H:97-310^45.33%ID^E:8e-54^RecName: Full=GDSL esterase/lipase At1g29660;^Eukaryota; Viridiplantae; Streptophyta; Embryophyta; Tracheophyta; Spermatophyta; Magnoliophyta; eudicotyledons; Gunneridae; Pentapetalae; rosids; malvids; Brassicales; Brassicaceae; Camelineae; Arabidopsis	.	.	c1676_g1_i1|m.229	2-631[+]	sp|Q9C7N5|GDL14_ARATH^Q9C7N5^Q:1-208,H:97-310^45.33%ID^E:7e-54^RecName: Full=GDSL esterase/lipase At1g29660;^Eukaryota; Viridiplantae; Streptophyta; Embryophyta; Tracheophyta; Spermatophyta; Magnoliophyta; eudicotyledons; Gunneridae; Pentapetalae; rosids; malvids; Brassicales; Brassicaceae; Camelineae; Arabidopsis	.	PF00657.17^Lipase_GDSL^GDSL-like Lipase/Acylhydrolase^47-184^E:3.5e-18	.	.	COG3240^GDSL esterase lipase	GO:0048046^cellular_component^apoplast`GO:0005634^cellular_component^nucleus`GO:0016788^molecular_function^hydrolase activity, acting on ester bonds`GO:0016042^biological_process^lipid catabolic process	GO:0016788^molecular_function^hydrolase activity, acting on ester bonds`GO:0006629^biological_process^lipid metabolic process	.	.
c1676_g2	c1676_g2_i1	sp|Q9C7N4|GDL15_ARATH^Q9C7N4^Q:315-112,H:293-363^50.7%ID^E:1e-14^RecName: Full=GDSL esterase/lipase At1g29670;^Eukaryota; Viridiplantae; Streptophyta; Embryophyta; Tracheophyta; Spermatophyta; Magnoliophyta; eudicotyledons; Gunneridae; Pentapetalae; rosids; malvids; Brassicales; Brassicaceae; Camelineae; Arabidopsis	.	.	.	.	.	.	.	.	.	COG3240^GDSL esterase lipase	GO:0048046^cellular_component^apoplast`GO:0005618^cellular_component^cell wall`GO:0009507^cellular_component^chloroplast`GO:0009534^cellular_component^chloroplast thylakoid`GO:0016788^molecular_function^hydrolase activity, acting on ester bonds`GO:0016042^biological_process^lipid catabolic process	.	.	.
c1677_g1	c1677_g1_i1	.	.	.	.	.	.	.	.	.	.	.	.	.	.	.
c1678_g1	c1678_g1_i1	.	.	.	.	.	.	.	.	.	.	.	.	.	.	.
c1679_g1	c1679_g1_i1	.	.	.	.	.	.	.	.	.	.	.	.	.	.	.
c1680_g1	c1680_g1_i1	.	.	.	.	.	.	.	.	.	.	.	.	.	.	.
c1681_g1	c1681_g1_i1	.	.	.	.	.	.	.	.	.	.	.	.	.	.	.
c1683_g1	c1683_g1_i1	.	.	.	.	.	.	.	.	.	.	.	.	.	.	.
c1685_g1	c1685_g1_i1	sp|Q70XE6|6FEH_BETVU^Q70XE6^Q:5-526,H:412-585^56.32%ID^E:2e-60^RecName: Full=Fructan 6-exohydrolase;^Eukaryota; Viridiplantae; Streptophyta; Embryophyta; Tracheophyta; Spermatophyta; Magnoliophyta; eudicotyledons; Gunneridae; Pentapetalae; Caryophyllales; Amaranthaceae; Beta	.	.	c1685_g1_i1|m.231	2-529[+]	sp|Q70XE6|6FEH_BETVU^Q70XE6^Q:2-175,H:412-585^56.32%ID^E:1e-62^RecName: Full=Fructan 6-exohydrolase;^Eukaryota; Viridiplantae; Streptophyta; Embryophyta; Tracheophyta; Spermatophyta; Magnoliophyta; eudicotyledons; Gunneridae; Pentapetalae; Caryophyllales; Amaranthaceae; Beta	.	PF08244.7^Glyco_hydro_32C^Glycosyl hydrolases family 32 C terminal^46-129^E:1.5e-19	.	.	.	GO:0033949^molecular_function^fructan beta-(2,6)-fructosidase activity`GO:0005975^biological_process^carbohydrate metabolic process	.	.	.
c1688_g1	c1688_g1_i1	.	.	.	.	.	.	.	.	.	.	.	.	.	.	.
c1689_g1	c1689_g1_i1	.	.	.	c1689_g1_i1|m.232	73-483[+]	.	.	.	.	.	.	.	.	.	.
c1690_g1	c1690_g1_i1	.	.	.	.	.	.	.	.	.	.	.	.	.	.	.
c1691_g1	c1691_g1_i1	.	.	.	.	.	.	.	.	.	.	.	.	.	.	.
c1692_g1	c1692_g1_i1	.	.	.	.	.	.	.	.	.	.	.	.	.	.	.
c1693_g1	c1693_g1_i1	.	.	.	.	.	.	.	.	.	.	.	.	.	.	.
c1694_g1	c1694_g1_i1	.	.	.	.	.	.	.	.	.	.	.	.	.	.	.
c1695_g1	c1695_g1_i1	.	.	.	.	.	.	.	.	.	.	.	.	.	.	.
c1697_g1	c1697_g1_i1	.	.	.	.	.	.	.	.	.	.	.	.	.	.	.
c1698_g1	c1698_g1_i1	.	.	.	.	.	.	.	.	.	.	.	.	.	.	.
c1699_g1	c1699_g1_i1	sp|Q40392|TMVRN_NICGU^Q40392^Q:2-562,H:17-199^40.64%ID^E:2e-34^RecName: Full=TMV resistance protein N;^Eukaryota; Viridiplantae; Streptophyta; Embryophyta; Tracheophyta; Spermatophyta; Magnoliophyta; eudicotyledons; Gunneridae; Pentapetalae; asterids; lamiids; Solanales; Solanaceae; Nicotianoideae; Nicotianeae; Nicotiana	.	.	c1699_g1_i1|m.233	2-565[+]	sp|Q40392|TMVRN_NICGU^Q40392^Q:1-187,H:17-199^40.64%ID^E:1e-34^RecName: Full=TMV resistance protein N;^Eukaryota; Viridiplantae; Streptophyta; Embryophyta; Tracheophyta; Spermatophyta; Magnoliophyta; eudicotyledons; Gunneridae; Pentapetalae; asterids; lamiids; Solanales; Solanaceae; Nicotianoideae; Nicotianeae; Nicotiana	.	PF01582.15^TIR^TIR domain^1-132^E:1.6e-33`PF13676.1^TIR_2^TIR domain^1-99^E:4.4e-12	.	.	.	GO:0005737^cellular_component^cytoplasm`GO:0043531^molecular_function^ADP binding`GO:0005524^molecular_function^ATP binding`GO:0005515^molecular_function^protein binding`GO:0009626^biological_process^plant-type hypersensitive response`GO:0007165^biological_process^signal transduction	GO:0005515^molecular_function^protein binding`GO:0007165^biological_process^signal transduction	.	.
c1700_g1	c1700_g1_i1	.	.	.	.	.	.	.	.	.	.	.	.	.	.	.
c1701_g1	c1701_g1_i1	.	.	.	.	.	.	.	.	.	.	.	.	.	.	.
c1702_g1	c1702_g1_i1	.	.	.	.	.	.	.	.	.	.	.	.	.	.	.
c1703_g1	c1703_g1_i1	.	.	.	.	.	.	.	.	.	.	.	.	.	.	.
c1705_g1	c1705_g1_i1	.	.	.	.	.	.	.	.	.	.	.	.	.	.	.
c1706_g1	c1706_g1_i1	.	.	.	.	.	.	.	.	.	.	.	.	.	.	.
c1707_g1	c1707_g1_i1	.	.	.	.	.	.	.	.	.	.	.	.	.	.	.
c1709_g1	c1709_g1_i1	.	.	.	.	.	.	.	.	.	.	.	.	.	.	.
c1710_g1	c1710_g1_i1	.	.	.	.	.	.	.	.	.	.	.	.	.	.	.
c1710_g1	c1710_g1_i2	.	.	.	.	.	.	.	.	.	.	.	.	.	.	.
c1711_g1	c1711_g1_i1	.	.	.	.	.	.	.	.	.	.	.	.	.	.	.
c1712_g1	c1712_g1_i1	.	.	.	.	.	.	.	.	.	.	.	.	.	.	.
c1713_g1	c1713_g1_i1	.	.	.	.	.	.	.	.	.	.	.	.	.	.	.
c1714_g1	c1714_g1_i1	.	.	.	c1714_g1_i1|m.234	2-394[+]	.	.	.	.	.	.	.	.	.	.
c1715_g1	c1715_g1_i1	.	.	.	.	.	.	.	.	.	.	.	.	.	.	.
c1716_g1	c1716_g1_i1	.	.	.	.	.	.	.	.	.	.	.	.	.	.	.
c1717_g1	c1717_g1_i1	.	.	.	.	.	.	.	.	.	.	.	.	.	.	.
c1717_g1	c1717_g1_i2	.	.	.	.	.	.	.	.	.	.	.	.	.	.	.
c1718_g1	c1718_g1_i1	.	.	.	.	.	.	.	.	.	.	.	.	.	.	.
c1719_g1	c1719_g1_i1	.	.	.	.	.	.	.	.	.	.	.	.	.	.	.
c1722_g1	c1722_g1_i1	.	.	.	.	.	.	.	.	.	.	.	.	.	.	.
c1724_g1	c1724_g1_i1	.	.	.	.	.	.	.	.	.	.	.	.	.	.	.
c1727_g1	c1727_g1_i1	.	.	.	.	.	.	.	.	.	.	.	.	.	.	.
c1728_g1	c1728_g1_i1	.	.	.	.	.	.	.	.	.	.	.	.	.	.	.
c1730_g1	c1730_g1_i1	.	.	.	.	.	.	.	.	.	.	.	.	.	.	.
c1731_g1	c1731_g1_i1	.	.	.	.	.	.	.	.	.	.	.	.	.	.	.
c1732_g1	c1732_g1_i1	.	.	.	.	.	.	.	.	.	.	.	.	.	.	.
c1733_g1	c1733_g1_i1	.	.	.	.	.	.	.	.	.	.	.	.	.	.	.
c1734_g1	c1734_g1_i1	.	.	.	.	.	.	.	.	.	.	.	.	.	.	.
c1740_g1	c1740_g1_i1	.	.	.	.	.	.	.	.	.	.	.	.	.	.	.
c1741_g1	c1741_g1_i1	.	.	.	.	.	.	.	.	.	.	.	.	.	.	.
c1742_g1	c1742_g1_i1	.	.	.	.	.	.	.	.	.	.	.	.	.	.	.
c1743_g1	c1743_g1_i1	.	.	.	.	.	.	.	.	.	.	.	.	.	.	.
c1745_g1	c1745_g1_i1	.	.	.	.	.	.	.	.	.	.	.	.	.	.	.
c1745_g1	c1745_g1_i2	.	.	.	.	.	.	.	.	.	.	.	.	.	.	.
c1746_g1	c1746_g1_i1	.	.	.	.	.	.	.	.	.	.	.	.	.	.	.
c1747_g1	c1747_g1_i1	sp|Q8VYC8|RIN2_ARATH^Q8VYC8^Q:366-1,H:239-360^74.59%ID^E:2e-58^RecName: Full=E3 ubiquitin protein ligase RIN2;^Eukaryota; Viridiplantae; Streptophyta; Embryophyta; Tracheophyta; Spermatophyta; Magnoliophyta; eudicotyledons; Gunneridae; Pentapetalae; rosids; malvids; Brassicales; Brassicaceae; Camelineae; Arabidopsis	.	.	.	.	.	.	.	.	.	COG5243^autocrine motility factor receptor, E3 ubiquitin protein ligase	GO:0016021^cellular_component^integral component of membrane`GO:0005886^cellular_component^plasma membrane`GO:0005515^molecular_function^protein binding`GO:0004842^molecular_function^ubiquitin-protein transferase activity`GO:0008270^molecular_function^zinc ion binding`GO:0009626^biological_process^plant-type hypersensitive response`GO:0034052^biological_process^positive regulation of plant-type h…	.	.	.
c1747_g1	c1747_g1_i2	sp|Q8VYC8|RIN2_ARATH^Q8VYC8^Q:441-1,H:214-360^71.43%ID^E:9e-70^RecName: Full=E3 ubiquitin protein ligase RIN2;^Eukaryota; Viridiplantae; Streptophyta; Embryophyta; Tracheophyta; Spermatophyta; Magnoliophyta; eudicotyledons; Gunneridae; Pentapetalae; rosids; malvids; Brassicales; Brassicaceae; Camelineae; Arabidopsis	.	.	c1747_g1_i2|m.235	1-441[-]	sp|Q8VYC8|RIN2_ARATH^Q8VYC8^Q:1-147,H:214-360^71.43%ID^E:8e-70^RecName: Full=E3 ubiquitin protein ligase RIN2;^Eukaryota; Viridiplantae; Streptophyta; Embryophyta; Tracheophyta; Spermatophyta; Magnoliophyta; eudicotyledons; Gunneridae; Pentapetalae; rosids; malvids; Brassicales; Brassicaceae; Camelineae; Arabidopsis	.	.	.	.	COG5243^autocrine motility factor receptor, E3 ubiquitin protein ligase	GO:0016021^cellular_component^integral component of membrane`GO:0005886^cellular_component^plasma membrane`GO:0005515^molecular_function^protein binding`GO:0004842^molecular_function^ubiquitin-protein transferase activity`GO:0008270^molecular_function^zinc ion binding`GO:0009626^biological_process^plant-type hypersensitive response`GO:0034052^biological_process^positive regulation of plant-type h…	.	.	.
c1749_g1	c1749_g1_i1	.	.	.	.	.	.	.	.	.	.	.	.	.	.	.
c1750_g1	c1750_g1_i1	.	.	.	.	.	.	.	.	.	.	.	.	.	.	.
c1751_g1	c1751_g1_i1	sp|Q7TML3|S35F2_MOUSE^Q7TML3^Q:1-189,H:282-344^36.51%ID^E:3e-07^RecName: Full=Solute carrier family 35 member F2;^Eukaryota; Metazoa; Chordata; Craniata; Vertebrata; Euteleostomi; Mammalia; Eutheria; Euarchontoglires; Glires; Rodentia; Sciurognathi; Muroidea; Muridae; Murinae; Mus; Mus	.	.	.	.	.	.	.	.	.	COG0697^membrane	GO:0016021^cellular_component^integral component of membrane`GO:0006810^biological_process^transport	.	.	.
c1752_g1	c1752_g1_i1	.	.	.	.	.	.	.	.	.	.	.	.	.	.	.
c1753_g1	c1753_g1_i1	.	.	.	.	.	.	.	.	.	.	.	.	.	.	.
c1755_g1	c1755_g1_i1	.	.	.	c1755_g1_i1|m.236	3-410[+]	.	.	.	.	.	.	.	.	.	.
c1755_g1	c1755_g1_i2	.	.	.	.	.	.	.	.	.	.	.	.	.	.	.
c1758_g1	c1758_g1_i1	sp|Q49Y23|GRPE_STAS1^Q49Y23^Q:1-315,H:56-160^96.19%ID^E:3e-66^RecName: Full=Protein GrpE;^Bacteria; Firmicutes; Bacilli; Bacillales; Staphylococcus	.	.	c1758_g1_i1|m.239	1-315[+]	sp|Q49Y23|GRPE_STAS1^Q49Y23^Q:1-105,H:56-160^96.19%ID^E:2e-66^RecName: Full=Protein GrpE;^Bacteria; Firmicutes; Bacilli; Bacillales; Staphylococcus	.	PF01025.14^GrpE^GrpE^1-105^E:4.3e-32	.	.	COG0576^Participates actively in the response to hyperosmotic and heat shock by preventing the aggregation of stress-denatured proteins, in association with DnaK and GrpE. It is the nucleotide exchange factor for DnaK and may function as a thermosensor. Unfolded proteins bind initially to DnaJ	GO:0005737^cellular_component^cytoplasm`GO:0000774^molecular_function^adenyl-nucleotide exchange factor activity`GO:0006457^biological_process^protein folding`GO:0006950^biological_process^response to stress	GO:0000774^molecular_function^adenyl-nucleotide exchange factor activity`GO:0042803^molecular_function^protein homodimerization activity`GO:0051087^molecular_function^chaperone binding`GO:0006457^biological_process^protein folding	.	.
c1759_g1	c1759_g1_i1	.	.	.	.	.	.	.	.	.	.	.	.	.	.	.
c1760_g1	c1760_g1_i1	.	.	.	.	.	.	.	.	.	.	.	.	.	.	.
c1761_g1	c1761_g1_i1	.	.	.	c1761_g1_i1|m.240	44-415[-]	.	.	.	.	.	.	.	.	.	.
c1762_g1	c1762_g1_i1	.	.	.	.	.	.	.	.	.	.	.	.	.	.	.
c1764_g1	c1764_g1_i1	sp|P09189|HSP7C_PETHY^P09189^Q:462-635,H:14-71^73.33%ID^E:4e-18^RecName: Full=Heat shock cognate 70 kDa protein;^Eukaryota; Viridiplantae; Streptophyta; Embryophyta; Tracheophyta; Spermatophyta; Magnoliophyta; eudicotyledons; Gunneridae; Pentapetalae; asterids; lamiids; Solanales; Solanaceae; Petunioideae; Petunia	.	.	.	.	.	.	.	.	.	.	GO:0005524^molecular_function^ATP binding`GO:0006950^biological_process^response to stress	.	.	.
c1765_g1	c1765_g1_i1	sp|Q9FH04|ADHL7_ARATH^Q9FH04^Q:1-261,H:109-196^72.73%ID^E:3e-39^RecName: Full=Alcohol dehydrogenase-like 7;^Eukaryota; Viridiplantae; Streptophyta; Embryophyta; Tracheophyta; Spermatophyta; Magnoliophyta; eudicotyledons; Gunneridae; Pentapetalae; rosids; malvids; Brassicales; Brassicaceae; Camelineae; Arabidopsis	.	.	.	.	.	.	.	.	.	COG1062^alcohol dehydrogenase	GO:0005737^cellular_component^cytoplasm`GO:0004022^molecular_function^alcohol dehydrogenase (NAD) activity`GO:0008270^molecular_function^zinc ion binding	.	.	.
c1766_g1	c1766_g1_i1	.	.	.	.	.	.	.	.	.	.	.	.	.	.	.
c1767_g1	c1767_g1_i1	.	.	.	.	.	.	.	.	.	.	.	.	.	.	.
c1768_g1	c1768_g1_i1	.	.	.	.	.	.	.	.	.	.	.	.	.	.	.
c1770_g1	c1770_g1_i1	.	.	.	.	.	.	.	.	.	.	.	.	.	.	.
c1773_g1	c1773_g1_i1	.	.	.	.	.	.	.	.	.	.	.	.	.	.	.
c1774_g1	c1774_g1_i1	.	.	.	.	.	.	.	.	.	.	.	.	.	.	.
c1776_g1	c1776_g1_i1	.	.	.	.	.	.	.	.	.	.	.	.	.	.	.
c1777_g1	c1777_g1_i1	.	.	.	.	.	.	.	.	.	.	.	.	.	.	.
c1779_g1	c1779_g1_i1	.	.	.	.	.	.	.	.	.	.	.	.	.	.	.
c1779_g1	c1779_g1_i2	.	.	.	.	.	.	.	.	.	.	.	.	.	.	.
c1780_g1	c1780_g1_i1	.	.	.	.	.	.	.	.	.	.	.	.	.	.	.
c1781_g1	c1781_g1_i1	.	.	.	.	.	.	.	.	.	.	.	.	.	.	.
c1782_g1	c1782_g1_i1	.	.	.	.	.	.	.	.	.	.	.	.	.	.	.
c1784_g1	c1784_g1_i1	.	.	.	.	.	.	.	.	.	.	.	.	.	.	.
c1785_g1	c1785_g1_i1	.	.	.	.	.	.	.	.	.	.	.	.	.	.	.
c1786_g1	c1786_g1_i1	.	.	.	.	.	.	.	.	.	.	.	.	.	.	.
c1788_g1	c1788_g1_i1	.	.	.	.	.	.	.	.	.	.	.	.	.	.	.
c1790_g1	c1790_g1_i1	.	.	.	.	.	.	.	.	.	.	.	.	.	.	.
c1791_g1	c1791_g1_i1	.	.	.	.	.	.	.	.	.	.	.	.	.	.	.
c1792_g1	c1792_g1_i1	.	.	.	.	.	.	.	.	.	.	.	.	.	.	.
c1794_g1	c1794_g1_i1	.	.	.	.	.	.	.	.	.	.	.	.	.	.	.
c1794_g1	c1794_g1_i2	.	.	.	.	.	.	.	.	.	.	.	.	.	.	.
c1796_g1	c1796_g1_i1	.	.	.	.	.	.	.	.	.	.	.	.	.	.	.
c1798_g1	c1798_g1_i1	.	.	.	.	.	.	.	.	.	.	.	.	.	.	.
c1799_g1	c1799_g1_i1	.	.	.	.	.	.	.	.	.	.	.	.	.	.	.
c1800_g1	c1800_g1_i1	.	.	.	.	.	.	.	.	.	.	.	.	.	.	.
c1801_g1	c1801_g1_i1	.	.	.	.	.	.	.	.	.	.	.	.	.	.	.
c1802_g1	c1802_g1_i1	sp|Q9CA89|ROGFC_ARATH^Q9CA89^Q:23-838,H:233-480^63.87%ID^E:3e-113^RecName: Full=Rop guanine nucleotide exchange factor 12;^Eukaryota; Viridiplantae; Streptophyta; Embryophyta; Tracheophyta; Spermatophyta; Magnoliophyta; eudicotyledons; Gunneridae; Pentapetalae; rosids; malvids; Brassicales; Brassicaceae; Camelineae; Arabidopsis	.	.	c1802_g1_i1|m.241	2-853[+]	sp|Q9CA89|ROGFC_ARATH^Q9CA89^Q:7-279,H:232-480^64%ID^E:3e-114^RecName: Full=Rop guanine nucleotide exchange factor 12;^Eukaryota; Viridiplantae; Streptophyta; Embryophyta; Tracheophyta; Spermatophyta; Magnoliophyta; eudicotyledons; Gunneridae; Pentapetalae; rosids; malvids; Brassicales; Brassicaceae; Camelineae; Arabidopsis	.	PF03759.8^PRONE^PRONE (Plant-specific Rop nucleotide exchanger)^3-214^E:3.5e-103	.	.	.	GO:0005737^cellular_component^cytoplasm`GO:0005886^cellular_component^plasma membrane`GO:0090406^cellular_component^pollen tube`GO:0005089^molecular_function^Rho guanyl-nucleotide exchange factor activity`GO:0009793^biological_process^embryo development ending in seed dormancy`GO:0009860^biological_process^pollen tube growth`GO:0080092^biological_process^regulation of pollen tube growth`GO:003231…	GO:0005089^molecular_function^Rho guanyl-nucleotide exchange factor activity	.	.
c1803_g1	c1803_g1_i1	.	.	.	.	.	.	.	.	.	.	.	.	.	.	.
c1804_g1	c1804_g1_i1	.	.	.	.	.	.	.	.	.	.	.	.	.	.	.
c1806_g1	c1806_g1_i1	sp|P40783|QOR_SALTY^P40783^Q:225-91,H:8-52^53.33%ID^E:3e-09^RecName: Full=Quinone oxidoreductase;^Bacteria; Proteobacteria; Gammaproteobacteria; Enterobacteriales; Enterobacteriaceae; Salmonella	.	.	.	.	.	.	.	.	.	COG0604^alcohol dehydrogenase	GO:0003960^molecular_function^NADPH:quinone reductase activity`GO:0008270^molecular_function^zinc ion binding	.	.	.
c1807_g1	c1807_g1_i1	.	.	.	.	.	.	.	.	.	.	.	.	.	.	.
c1808_g1	c1808_g1_i1	.	.	.	.	.	.	.	.	.	.	.	.	.	.	.
c1808_g1	c1808_g1_i2	.	.	.	.	.	.	.	.	.	.	.	.	.	.	.
c1809_g1	c1809_g1_i1	.	.	.	.	.	.	.	.	.	.	.	.	.	.	.
c1810_g1	c1810_g1_i1	sp|Q8LC83|RS242_ARATH^Q8LC83^Q:5-310,H:13-114^91.18%ID^E:4e-65^RecName: Full=40S ribosomal protein S24-2;^Eukaryota; Viridiplantae; Streptophyta; Embryophyta; Tracheophyta; Spermatophyta; Magnoliophyta; eudicotyledons; Gunneridae; Pentapetalae; rosids; malvids; Brassicales; Brassicaceae; Camelineae; Arabidopsis	.	.	c1810_g1_i1|m.242	2-310[+]	sp|Q8LC83|RS242_ARATH^Q8LC83^Q:2-103,H:13-114^91.18%ID^E:3e-65^RecName: Full=40S ribosomal protein S24-2;^Eukaryota; Viridiplantae; Streptophyta; Embryophyta; Tracheophyta; Spermatophyta; Magnoliophyta; eudicotyledons; Gunneridae; Pentapetalae; rosids; malvids; Brassicales; Brassicaceae; Camelineae; Arabidopsis	.	PF01282.14^Ribosomal_S24e^Ribosomal protein S24e^13-95^E:8.2e-37	.	.	COG2004^40S ribosomal protein S24	GO:0005618^cellular_component^cell wall`GO:0022626^cellular_component^cytosolic ribosome`GO:0022627^cellular_component^cytosolic small ribosomal subunit`GO:0016020^cellular_component^membrane`GO:0005730^cellular_component^nucleolus`GO:0000166^molecular_function^nucleotide binding`GO:0003735^molecular_function^structural constituent of ribosome`GO:0000462^biological_process^maturation of SSU-rRNA …	GO:0003735^molecular_function^structural constituent of ribosome`GO:0006412^biological_process^translation`GO:0005622^cellular_component^intracellular`GO:0005840^cellular_component^ribosome	.	.
c1811_g1	c1811_g1_i1	.	.	.	.	.	.	.	.	.	.	.	.	.	.	.
c1812_g1	c1812_g1_i1	sp|O64825|LYK4_ARATH^O64825^Q:74-763,H:8-237^38.63%ID^E:3e-48^RecName: Full=LysM domain receptor-like kinase 4;^Eukaryota; Viridiplantae; Streptophyta; Embryophyta; Tracheophyta; Spermatophyta; Magnoliophyta; eudicotyledons; Gunneridae; Pentapetalae; rosids; malvids; Brassicales; Brassicaceae; Camelineae; Arabidopsis	.	.	c1812_g1_i1|m.243	2-949[+]	sp|O64825|LYK4_ARATH^O64825^Q:25-254,H:8-237^38.63%ID^E:3e-48^RecName: Full=LysM domain receptor-like kinase 4;^Eukaryota; Viridiplantae; Streptophyta; Embryophyta; Tracheophyta; Spermatophyta; Magnoliophyta; eudicotyledons; Gunneridae; Pentapetalae; rosids; malvids; Brassicales; Brassicaceae; Camelineae; Arabidopsis	.	PF01476.15^LysM^LysM domain^208-249^E:0.00066	.	.	COG0515^Serine Threonine protein kinase	GO:0016021^cellular_component^integral component of membrane`GO:0005886^cellular_component^plasma membrane`GO:0005524^molecular_function^ATP binding`GO:0008061^molecular_function^chitin binding`GO:0004672^molecular_function^protein kinase activity`GO:0016998^biological_process^cell wall macromolecule catabolic process`GO:0071323^biological_process^cellular response to chitin`GO:0071219^biological…	.	.	.
c1813_g1	c1813_g1_i1	sp|P23525|IN37_SPIOL^P23525^Q:192-431,H:1-82^48.24%ID^E:2e-10^RecName: Full=2-methyl-6-phytyl-1,4-hydroquinone methyltransferase, chloroplastic;^Eukaryota; Viridiplantae; Streptophyta; Embryophyta; Tracheophyta; Spermatophyta; Magnoliophyta; eudicotyledons; Gunneridae; Pentapetalae; Caryophyllales; Amaranthaceae; Chenopodioideae; Anserineae; Spinacia	.	.	c1813_g1_i1|m.244	3-431[+]	sp|P23525|IN37_SPIOL^P23525^Q:64-143,H:1-82^48.24%ID^E:1e-10^RecName: Full=2-methyl-6-phytyl-1,4-hydroquinone methyltransferase, chloroplastic;^Eukaryota; Viridiplantae; Streptophyta; Embryophyta; Tracheophyta; Spermatophyta; Magnoliophyta; eudicotyledons; Gunneridae; Pentapetalae; Caryophyllales; Amaranthaceae; Chenopodioideae; Anserineae; Spinacia	.	.	.	.	.	GO:0009706^cellular_component^chloroplast inner membrane`GO:0016021^cellular_component^integral component of membrane`GO:0008168^molecular_function^methyltransferase activity`GO:0010189^biological_process^vitamin E biosynthetic process	.	.	.
c1814_g1	c1814_g1_i1	.	.	.	.	.	.	.	.	.	.	.	.	.	.	.
c1814_g1	c1814_g1_i2	.	.	.	.	.	.	.	.	.	.	.	.	.	.	.
c1814_g2	c1814_g2_i1	.	.	.	.	.	.	.	.	.	.	.	.	.	.	.
c1815_g1	c1815_g1_i1	sp|Q8VZW3|CFI3_ARATH^Q8VZW3^Q:163-858,H:1-209^58.8%ID^E:3e-77^RecName: Full=Probable chalcone--flavonone isomerase 3;^Eukaryota; Viridiplantae; Streptophyta; Embryophyta; Tracheophyta; Spermatophyta; Magnoliophyta; eudicotyledons; Gunneridae; Pentapetalae; rosids; malvids; Brassicales; Brassicaceae; Camelineae; Arabidopsis	.	.	c1815_g1_i1|m.245	163-864[+]	sp|Q8VZW3|CFI3_ARATH^Q8VZW3^Q:1-232,H:1-209^58.8%ID^E:5e-81^RecName: Full=Probable chalcone--flavonone isomerase 3;^Eukaryota; Viridiplantae; Streptophyta; Embryophyta; Tracheophyta; Spermatophyta; Magnoliophyta; eudicotyledons; Gunneridae; Pentapetalae; rosids; malvids; Brassicales; Brassicaceae; Camelineae; Arabidopsis	.	PF02431.10^Chalcone^Chalcone-flavanone isomerase^13-83^E:5.7e-16`PF02431.10^Chalcone^Chalcone-flavanone isomerase^104-228^E:1.6e-26	.	.	.	GO:0045430^molecular_function^chalcone isomerase activity`GO:0009813^biological_process^flavonoid biosynthetic process`GO:0080167^biological_process^response to karrikin	GO:0016872^molecular_function^intramolecular lyase activity	.	.
c1815_g1	c1815_g1_i2	sp|Q8VZW3|CFI3_ARATH^Q8VZW3^Q:163-789,H:1-209^65.24%ID^E:5e-83^RecName: Full=Probable chalcone--flavonone isomerase 3;^Eukaryota; Viridiplantae; Streptophyta; Embryophyta; Tracheophyta; Spermatophyta; Magnoliophyta; eudicotyledons; Gunneridae; Pentapetalae; rosids; malvids; Brassicales; Brassicaceae; Camelineae; Arabidopsis	.	.	c1815_g1_i2|m.246	163-795[+]	sp|Q8VZW3|CFI3_ARATH^Q8VZW3^Q:1-209,H:1-209^65.24%ID^E:6e-87^RecName: Full=Probable chalcone--flavonone isomerase 3;^Eukaryota; Viridiplantae; Streptophyta; Embryophyta; Tracheophyta; Spermatophyta; Magnoliophyta; eudicotyledons; Gunneridae; Pentapetalae; rosids; malvids; Brassicales; Brassicaceae; Camelineae; Arabidopsis	.	PF02431.10^Chalcone^Chalcone-flavanone isomerase^13-205^E:1.8e-49	.	.	.	GO:0045430^molecular_function^chalcone isomerase activity`GO:0009813^biological_process^flavonoid biosynthetic process`GO:0080167^biological_process^response to karrikin	GO:0016872^molecular_function^intramolecular lyase activity	.	.
c1816_g1	c1816_g1_i1	sp|Q9SCV9|BGAL3_ARATH^Q9SCV9^Q:681-1,H:98-324^82.82%ID^E:1e-141^RecName: Full=Beta-galactosidase 3;^Eukaryota; Viridiplantae; Streptophyta; Embryophyta; Tracheophyta; Spermatophyta; Magnoliophyta; eudicotyledons; Gunneridae; Pentapetalae; rosids; malvids; Brassicales; Brassicaceae; Camelineae; Arabidopsis	.	.	c1816_g1_i1|m.247	1-681[-]	sp|Q9SCV9|BGAL3_ARATH^Q9SCV9^Q:1-227,H:98-324^82.82%ID^E:1e-141^RecName: Full=Beta-galactosidase 3;^Eukaryota; Viridiplantae; Streptophyta; Embryophyta; Tracheophyta; Spermatophyta; Magnoliophyta; eudicotyledons; Gunneridae; Pentapetalae; rosids; malvids; Brassicales; Brassicaceae; Camelineae; Arabidopsis	.	PF01301.14^Glyco_hydro_35^Glycosyl hydrolases family 35^1-227^E:1.1e-81	.	.	COG1874^beta-galactosidase	GO:0048046^cellular_component^apoplast`GO:0004565^molecular_function^beta-galactosidase activity`GO:0030246^molecular_function^carbohydrate binding`GO:0005975^biological_process^carbohydrate metabolic process	GO:0004553^molecular_function^hydrolase activity, hydrolyzing O-glycosyl compounds`GO:0005975^biological_process^carbohydrate metabolic process	.	.
c1817_g1	c1817_g1_i1	.	.	.	c1817_g1_i1|m.249	485-2314[+]	.	.	PF03108.10^DBD_Tnp_Mut^MuDR family transposase^36-101^E:4.3e-20`PF10551.4^MULE^MULE transposase domain^239-331^E:2.2e-15`PF04434.12^SWIM^SWIM zinc finger^479-511^E:2.2e-08`PF14392.1^zf-CCHC_4^Zinc knuckle^592-606^E:0.11	.	.	.	.	GO:0008270^molecular_function^zinc ion binding	.	.
c1818_g1	c1818_g1_i1	sp|Q9SY03|FB219_ARATH^Q9SY03^Q:344-994,H:36-234^39.83%ID^E:2e-39^RecName: Full=F-box protein At4g02760;^Eukaryota; Viridiplantae; Streptophyta; Embryophyta; Tracheophyta; Spermatophyta; Magnoliophyta; eudicotyledons; Gunneridae; Pentapetalae; rosids; malvids; Brassicales; Brassicaceae; Camelineae; Arabidopsis	.	.	c1818_g1_i1|m.252	179-1051[+]	sp|Q9SY03|FB219_ARATH^Q9SY03^Q:42-291,H:22-253^39.77%ID^E:6e-46^RecName: Full=F-box protein At4g02760;^Eukaryota; Viridiplantae; Streptophyta; Embryophyta; Tracheophyta; Spermatophyta; Magnoliophyta; eudicotyledons; Gunneridae; Pentapetalae; rosids; malvids; Brassicales; Brassicaceae; Camelineae; Arabidopsis	.	.	.	.	.	.	.	.	.
c1818_g1	c1818_g1_i2	sp|Q9SY03|FB219_ARATH^Q9SY03^Q:344-1108,H:36-234^34.2%ID^E:3e-33^RecName: Full=F-box protein At4g02760;^Eukaryota; Viridiplantae; Streptophyta; Embryophyta; Tracheophyta; Spermatophyta; Magnoliophyta; eudicotyledons; Gunneridae; Pentapetalae; rosids; malvids; Brassicales; Brassicaceae; Camelineae; Arabidopsis	.	.	c1818_g1_i2|m.254	698-1165[+]	sp|Q9SY03|FB219_ARATH^Q9SY03^Q:1-156,H:130-253^41.67%ID^E:1e-26^RecName: Full=F-box protein At4g02760;^Eukaryota; Viridiplantae; Streptophyta; Embryophyta; Tracheophyta; Spermatophyta; Magnoliophyta; eudicotyledons; Gunneridae; Pentapetalae; rosids; malvids; Brassicales; Brassicaceae; Camelineae; Arabidopsis	.	.	.	.	.	.	.	.	.
c1818_g1	c1818_g1_i2	sp|Q9SY03|FB219_ARATH^Q9SY03^Q:344-1108,H:36-234^34.2%ID^E:3e-33^RecName: Full=F-box protein At4g02760;^Eukaryota; Viridiplantae; Streptophyta; Embryophyta; Tracheophyta; Spermatophyta; Magnoliophyta; eudicotyledons; Gunneridae; Pentapetalae; rosids; malvids; Brassicales; Brassicaceae; Camelineae; Arabidopsis	.	.	c1818_g1_i2|m.253	179-652[+]	sp|Q0WRC9|SKI17_ARATH^Q0WRC9^Q:41-132,H:3-105^40.78%ID^E:2e-11^RecName: Full=F-box protein SKIP17;^Eukaryota; Viridiplantae; Streptophyta; Embryophyta; Tracheophyta; Spermatophyta; Magnoliophyta; eudicotyledons; Gunneridae; Pentapetalae; rosids; malvids; Brassicales; Brassicaceae; Camelineae; Arabidopsis	.	.	.	.	.	GO:0005634^cellular_component^nucleus`GO:0005515^molecular_function^protein binding`GO:0016567^biological_process^protein ubiquitination	.	.	.
c1819_g1	c1819_g1_i1	.	.	.	.	.	.	.	.	.	.	.	.	.	.	.
c1819_g2	c1819_g2_i1	.	.	.	.	.	.	.	.	.	.	.	.	.	.	.
c1820_g1	c1820_g1_i1	.	.	.	.	.	.	.	.	.	.	.	.	.	.	.
c1821_g1	c1821_g1_i1	.	.	.	.	.	.	.	.	.	.	.	.	.	.	.
c1822_g1	c1822_g1_i1	sp|Q9LI74|CHUP1_ARATH^Q9LI74^Q:492-1262,H:718-979^53.73%ID^E:1e-76^RecName: Full=Protein CHUP1, chloroplastic;^Eukaryota; Viridiplantae; Streptophyta; Embryophyta; Tracheophyta; Spermatophyta; Magnoliophyta; eudicotyledons; Gunneridae; Pentapetalae; rosids; malvids; Brassicales; Brassicaceae; Camelineae; Arabidopsis	.	.	c1822_g1_i1|m.255	3-1292[+]	sp|Q9LI74|CHUP1_ARATH^Q9LI74^Q:164-420,H:718-979^53.73%ID^E:4e-77^RecName: Full=Protein CHUP1, chloroplastic;^Eukaryota; Viridiplantae; Streptophyta; Embryophyta; Tracheophyta; Spermatophyta; Magnoliophyta; eudicotyledons; Gunneridae; Pentapetalae; rosids; malvids; Brassicales; Brassicaceae; Camelineae; Arabidopsis	.	.	.	.	.	GO:0009507^cellular_component^chloroplast`GO:0009707^cellular_component^chloroplast outer membrane`GO:0009902^biological_process^chloroplast relocation	.	.	.
c1823_g1	c1823_g1_i1	.	.	.	.	.	.	.	.	.	.	.	.	.	.	.
c1824_g1	c1824_g1_i1	.	.	.	c1824_g1_i1|m.256	134-604[+]	.	.	PF07939.6^DUF1685^Protein of unknown function (DUF1685)^52-112^E:1.6e-24	.	.	.	.	.	.	.
c1825_g1	c1825_g1_i1	.	.	.	.	.	.	.	.	.	.	.	.	.	.	.
c1826_g1	c1826_g1_i1	sp|Q9MA75|VIP1_ARATH^Q9MA75^Q:210-1124,H:14-337^46.55%ID^E:1e-70^RecName: Full=Transcription factor VIP1;^Eukaryota; Viridiplantae; Streptophyta; Embryophyta; Tracheophyta; Spermatophyta; Magnoliophyta; eudicotyledons; Gunneridae; Pentapetalae; rosids; malvids; Brassicales; Brassicaceae; Camelineae; Arabidopsis	.	.	c1826_g1_i1|m.257	150-1130[+]	sp|Q9MA75|VIP1_ARATH^Q9MA75^Q:17-325,H:3-337^46.22%ID^E:2e-72^RecName: Full=Transcription factor VIP1;^Eukaryota; Viridiplantae; Streptophyta; Embryophyta; Tracheophyta; Spermatophyta; Magnoliophyta; eudicotyledons; Gunneridae; Pentapetalae; rosids; malvids; Brassicales; Brassicaceae; Camelineae; Arabidopsis	.	PF07716.10^bZIP_2^Basic region leucine zipper^176-227^E:7.7e-08`PF00170.16^bZIP_1^bZIP transcription factor^178-237^E:5.4e-08	.	.	.	GO:0005737^cellular_component^cytoplasm`GO:0005634^cellular_component^nucleus`GO:0051019^molecular_function^mitogen-activated protein kinase binding`GO:0005515^molecular_function^protein binding`GO:0043565^molecular_function^sequence-specific DNA binding`GO:0003700^molecular_function^sequence-specific DNA binding transcription factor activity`GO:0009970^biological_process^cellular response to sul…	GO:0003700^molecular_function^sequence-specific DNA binding transcription factor activity`GO:0043565^molecular_function^sequence-specific DNA binding`GO:0006355^biological_process^regulation of transcription, DNA-templated	.	.
c1827_g1	c1827_g1_i1	.	.	.	.	.	.	.	.	.	.	.	.	.	.	.
c1828_g1	c1828_g1_i1	sp|O24371|LOX31_SOLTU^O24371^Q:2-934,H:604-914^85.21%ID^E:0^RecName: Full=Linoleate 13S-lipoxygenase 3-1, chloroplastic;^Eukaryota; Viridiplantae; Streptophyta; Embryophyta; Tracheophyta; Spermatophyta; Magnoliophyta; eudicotyledons; Gunneridae; Pentapetalae; asterids; lamiids; Solanales; Solanaceae; Solanoideae; Solaneae; Solanum	.	.	c1828_g1_i1|m.260	2-937[+]	sp|O24371|LOX31_SOLTU^O24371^Q:1-311,H:604-914^85.21%ID^E:0^RecName: Full=Linoleate 13S-lipoxygenase 3-1, chloroplastic;^Eukaryota; Viridiplantae; Streptophyta; Embryophyta; Tracheophyta; Spermatophyta; Magnoliophyta; eudicotyledons; Gunneridae; Pentapetalae; asterids; lamiids; Solanales; Solanaceae; Solanoideae; Solaneae; Solanum	.	PF00305.14^Lipoxygenase^Lipoxygenase^2-295^E:9.1e-119	.	.	.	GO:0009570^cellular_component^chloroplast stroma`GO:0009534^cellular_component^chloroplast thylakoid`GO:0005506^molecular_function^iron ion binding`GO:0016165^molecular_function^linoleate 13S-lipoxygenase activity`GO:0031408^biological_process^oxylipin biosynthetic process	GO:0016702^molecular_function^oxidoreductase activity, acting on single donors with incorporation of molecular oxygen, incorporation of two atoms of oxygen`GO:0046872^molecular_function^metal ion binding`GO:0055114^biological_process^oxidation-reduction process	.	.
c1829_g1	c1829_g1_i1	.	.	.	.	.	.	.	.	.	.	.	.	.	.	.
c1830_g1	c1830_g1_i1	sp|Q8VZI8|FTSHA_ARATH^Q8VZI8^Q:2948-585,H:1-781^73.27%ID^E:0^RecName: Full=ATP-dependent zinc metalloprotease FTSH 10, mitochondrial;^Eukaryota; Viridiplantae; Streptophyta; Embryophyta; Tracheophyta; Spermatophyta; Magnoliophyta; eudicotyledons; Gunneridae; Pentapetalae; rosids; malvids; Brassicales; Brassicaceae; Camelineae; Arabidopsis	.	.	c1830_g1_i1|m.262	483-2948[-]	sp|Q8VZI8|FTSHA_ARATH^Q8VZI8^Q:1-820,H:1-812^73.31%ID^E:0^RecName: Full=ATP-dependent zinc metalloprotease FTSH 10, mitochondrial;^Eukaryota; Viridiplantae; Streptophyta; Embryophyta; Tracheophyta; Spermatophyta; Magnoliophyta; eudicotyledons; Gunneridae; Pentapetalae; rosids; malvids; Brassicales; Brassicaceae; Camelineae; Arabidopsis	.	PF06480.10^FtsH_ext^FtsH Extracellular^145-256^E:4.6e-13`PF00004.24^AAA^ATPase family associated with various cellular activities (AAA)^369-501^E:1.3e-41`PF01434.13^Peptidase_M41^Peptidase family M41^564-766^E:5.5e-74	.	.	COG0465^Acts as a processive, ATP-dependent zinc metallopeptidase for both cytoplasmic and membrane proteins. Plays a role in the quality control of integral membrane proteins (By similarity)	GO:0009535^cellular_component^chloroplast thylakoid membrane`GO:0016021^cellular_component^integral component of membrane`GO:0005743^cellular_component^mitochondrial inner membrane`GO:0005739^cellular_component^mitochondrion`GO:0009536^cellular_component^plastid`GO:0005524^molecular_function^ATP binding`GO:0004222^molecular_function^metalloendopeptidase activity`GO:0017111^molecular_function^nucl…	GO:0004222^molecular_function^metalloendopeptidase activity`GO:0005524^molecular_function^ATP binding`GO:0008270^molecular_function^zinc ion binding`GO:0016021^cellular_component^integral component of membrane`GO:0006508^biological_process^proteolysis	.	.
c1831_g1	c1831_g1_i1	sp|Q9S7T8|SPZX_ARATH^Q9S7T8^Q:115-1275,H:1-389^65.04%ID^E:5e-179^RecName: Full=Serpin-ZX;^Eukaryota; Viridiplantae; Streptophyta; Embryophyta; Tracheophyta; Spermatophyta; Magnoliophyta; eudicotyledons; Gunneridae; Pentapetalae; rosids; malvids; Brassicales; Brassicaceae; Camelineae; Arabidopsis	.	.	c1831_g1_i1|m.263	115-1287[+]	sp|Q9S7T8|SPZX_ARATH^Q9S7T8^Q:1-387,H:1-389^65.04%ID^E:0^RecName: Full=Serpin-ZX;^Eukaryota; Viridiplantae; Streptophyta; Embryophyta; Tracheophyta; Spermatophyta; Magnoliophyta; eudicotyledons; Gunneridae; Pentapetalae; rosids; malvids; Brassicales; Brassicaceae; Camelineae; Arabidopsis	.	PF00079.15^Serpin^Serpin (serine protease inhibitor)^9-387^E:2.2e-103	.	.	COG4826^Serpin peptidase inhibitor, clade	GO:0048046^cellular_component^apoplast`GO:0005615^cellular_component^extracellular space`GO:0004869^molecular_function^cysteine-type endopeptidase inhibitor activity`GO:0004867^molecular_function^serine-type endopeptidase inhibitor activity`GO:0010951^biological_process^negative regulation of endopeptidase activity`GO:0030162^biological_process^regulation of proteolysis	.	.	.
c1832_g1	c1832_g1_i1	.	.	.	.	.	.	.	.	.	.	.	.	.	.	.
c1833_g1	c1833_g1_i1	sp|Q9SN86|MDHP_ARATH^Q9SN86^Q:379-1482,H:25-391^79.62%ID^E:0^RecName: Full=Malate dehydrogenase, chloroplastic;^Eukaryota; Viridiplantae; Streptophyta; Embryophyta; Tracheophyta; Spermatophyta; Magnoliophyta; eudicotyledons; Gunneridae; Pentapetalae; rosids; malvids; Brassicales; Brassicaceae; Camelineae; Arabidopsis	.	.	c1833_g1_i1|m.266	280-1515[+]	sp|Q9SN86|MDHP_ARATH^Q9SN86^Q:34-401,H:25-391^79.62%ID^E:0^RecName: Full=Malate dehydrogenase, chloroplastic;^Eukaryota; Viridiplantae; Streptophyta; Embryophyta; Tracheophyta; Spermatophyta; Magnoliophyta; eudicotyledons; Gunneridae; Pentapetalae; rosids; malvids; Brassicales; Brassicaceae; Camelineae; Arabidopsis	.	PF00056.18^Ldh_1_N^lactate/malate dehydrogenase, NAD binding domain^94-236^E:2.2e-49`PF01073.14^3Beta_HSD^3-beta hydroxysteroid dehydrogenase/isomerase family^97-210^E:1.2e-06`PF02866.13^Ldh_1_C^lactate/malate dehydrogenase, alpha/beta C-terminal domain^238-403^E:6.3e-44	.	.	COG0039^Catalyzes the reversible oxidation of malate to oxaloacetate (By similarity)	GO:0048046^cellular_component^apoplast`GO:0009507^cellular_component^chloroplast`GO:0009941^cellular_component^chloroplast envelope`GO:0009570^cellular_component^chloroplast stroma`GO:0016020^cellular_component^membrane`GO:0005739^cellular_component^mitochondrion`GO:0009536^cellular_component^plastid`GO:0010319^cellular_component^stromule`GO:0005774^cellular_component^vacuolar membrane`GO:0030060…	GO:0016491^molecular_function^oxidoreductase activity`GO:0055114^biological_process^oxidation-reduction process`GO:0003854^molecular_function^3-beta-hydroxy-delta5-steroid dehydrogenase activity`GO:0016616^molecular_function^oxidoreductase activity, acting on the CH-OH group of donors, NAD or NADP as acceptor`GO:0006694^biological_process^steroid biosynthetic process	.	.
c1834_g1	c1834_g1_i1	sp|O81027|HMGCL_ARATH^O81027^Q:464-1480,H:129-468^72.35%ID^E:9e-140^RecName: Full=Hydroxymethylglutaryl-CoA lyase, mitochondrial;^Eukaryota; Viridiplantae; Streptophyta; Embryophyta; Tracheophyta; Spermatophyta; Magnoliophyta; eudicotyledons; Gunneridae; Pentapetalae; rosids; malvids; Brassicales; Brassicaceae; Camelineae; Arabidopsis	.	.	c1834_g1_i1|m.268	218-1483[+]	sp|O81027|HMGCL_ARATH^O81027^Q:83-421,H:129-468^72.35%ID^E:5e-173^RecName: Full=Hydroxymethylglutaryl-CoA lyase, mitochondrial;^Eukaryota; Viridiplantae; Streptophyta; Embryophyta; Tracheophyta; Spermatophyta; Magnoliophyta; eudicotyledons; Gunneridae; Pentapetalae; rosids; malvids; Brassicales; Brassicaceae; Camelineae; Arabidopsis	.	PF00682.14^HMGL-like^HMGL-like^130-377^E:1.6e-57	.	.	COG0119^Catalyzes the condensation of the acetyl group of acetyl-CoA with 3-methyl-2-oxobutanoate (2-oxoisovalerate) to form 3-carboxy-3-hydroxy-4-methylpentanoate (2-isopropylmalate) (By similarity)	GO:0005759^cellular_component^mitochondrial matrix`GO:0005739^cellular_component^mitochondrion`GO:0004419^molecular_function^hydroxymethylglutaryl-CoA lyase activity`GO:0046872^molecular_function^metal ion binding`GO:0008152^biological_process^metabolic process	GO:0003824^molecular_function^catalytic activity	.	.
c1834_g1	c1834_g1_i2	sp|O81027|HMGCL_ARATH^O81027^Q:464-1480,H:129-468^72.35%ID^E:5e-138^RecName: Full=Hydroxymethylglutaryl-CoA lyase, mitochondrial;^Eukaryota; Viridiplantae; Streptophyta; Embryophyta; Tracheophyta; Spermatophyta; Magnoliophyta; eudicotyledons; Gunneridae; Pentapetalae; rosids; malvids; Brassicales; Brassicaceae; Camelineae; Arabidopsis	.	.	c1834_g1_i2|m.270	218-1483[+]	sp|O81027|HMGCL_ARATH^O81027^Q:83-421,H:129-468^72.35%ID^E:5e-173^RecName: Full=Hydroxymethylglutaryl-CoA lyase, mitochondrial;^Eukaryota; Viridiplantae; Streptophyta; Embryophyta; Tracheophyta; Spermatophyta; Magnoliophyta; eudicotyledons; Gunneridae; Pentapetalae; rosids; malvids; Brassicales; Brassicaceae; Camelineae; Arabidopsis	.	PF00682.14^HMGL-like^HMGL-like^130-377^E:1.6e-57	.	.	COG0119^Catalyzes the condensation of the acetyl group of acetyl-CoA with 3-methyl-2-oxobutanoate (2-oxoisovalerate) to form 3-carboxy-3-hydroxy-4-methylpentanoate (2-isopropylmalate) (By similarity)	GO:0005759^cellular_component^mitochondrial matrix`GO:0005739^cellular_component^mitochondrion`GO:0004419^molecular_function^hydroxymethylglutaryl-CoA lyase activity`GO:0046872^molecular_function^metal ion binding`GO:0008152^biological_process^metabolic process	GO:0003824^molecular_function^catalytic activity	.	.
c1835_g1	c1835_g1_i1	.	.	.	.	.	.	.	.	.	.	.	.	.	.	.
c1835_g1	c1835_g1_i2	.	.	.	.	.	.	.	.	.	.	.	.	.	.	.
c1836_g1	c1836_g1_i1	.	.	.	c1836_g1_i1|m.272	1-306[-]	.	.	PF05623.7^DUF789^Protein of unknown function (DUF789)^48-102^E:2.8e-18	.	.	.	.	.	.	.
c1837_g1	c1837_g1_i1	sp|Q5U3N0|PKHA8_DANRE^Q5U3N0^Q:667-242,H:356-497^36.36%ID^E:4e-22^RecName: Full=Pleckstrin homology domain-containing family A member 8;^Eukaryota; Metazoa; Chordata; Craniata; Vertebrata; Euteleostomi; Actinopterygii; Neopterygii; Teleostei; Ostariophysi; Cypriniformes; Cyprinidae; Danio	.	.	c1837_g1_i1|m.273	113-823[-]	sp|Q5U3N0|PKHA8_DANRE^Q5U3N0^Q:53-194,H:356-497^36.36%ID^E:2e-22^RecName: Full=Pleckstrin homology domain-containing family A member 8;^Eukaryota; Metazoa; Chordata; Craniata; Vertebrata; Euteleostomi; Actinopterygii; Neopterygii; Teleostei; Ostariophysi; Cypriniformes; Cyprinidae; Danio	.	PF08718.6^GLTP^Glycolipid transfer protein (GLTP)^56-199^E:7e-50	.	.	NOG148917^	GO:0005794^cellular_component^Golgi apparatus`GO:0016020^cellular_component^membrane`GO:0051861^molecular_function^glycolipid binding`GO:0017089^molecular_function^glycolipid transporter activity`GO:0015031^biological_process^protein transport	GO:0017089^molecular_function^glycolipid transporter activity`GO:0051861^molecular_function^glycolipid binding`GO:0046836^biological_process^glycolipid transport`GO:0005737^cellular_component^cytoplasm	.	.
c1838_g1	c1838_g1_i1	sp|Q9FFI2|ATG5_ARATH^Q9FFI2^Q:183-1250,H:2-336^59.38%ID^E:3e-136^RecName: Full=Autophagy protein 5;^Eukaryota; Viridiplantae; Streptophyta; Embryophyta; Tracheophyta; Spermatophyta; Magnoliophyta; eudicotyledons; Gunneridae; Pentapetalae; rosids; malvids; Brassicales; Brassicaceae; Camelineae; Arabidopsis	.	.	c1838_g1_i1|m.274	171-1265[+]	sp|Q9FFI2|ATG5_ARATH^Q9FFI2^Q:5-360,H:2-336^59.38%ID^E:8e-148^RecName: Full=Autophagy protein 5;^Eukaryota; Viridiplantae; Streptophyta; Embryophyta; Tracheophyta; Spermatophyta; Magnoliophyta; eudicotyledons; Gunneridae; Pentapetalae; rosids; malvids; Brassicales; Brassicaceae; Camelineae; Arabidopsis	.	PF04106.7^APG5^Autophagy protein Apg5^80-355^E:3.8e-64	.	.	.	GO:0005737^cellular_component^cytoplasm`GO:0006914^biological_process^autophagy`GO:0050832^biological_process^defense response to fungus`GO:0010150^biological_process^leaf senescence`GO:0015031^biological_process^protein transport`GO:0042594^biological_process^response to starvation	GO:0006914^biological_process^autophagy`GO:0005737^cellular_component^cytoplasm	.	.
c1839_g1	c1839_g1_i1	sp|Q9SIT7|PP151_ARATH^Q9SIT7^Q:360-1499,H:18-397^62.63%ID^E:8e-171^RecName: Full=Pentatricopeptide repeat-containing protein At2g13600;^Eukaryota; Viridiplantae; Streptophyta; Embryophyta; Tracheophyta; Spermatophyta; Magnoliophyta; eudicotyledons; Gunneridae; Pentapetalae; rosids; malvids; Brassicales; Brassicaceae; Camelineae; Arabidopsis`sp|Q9SIT7|PP151_ARATH^Q9SIT7^Q:429-1499,H:173-504^28.93%…	.	.	c1839_g1_i1|m.275	306-1499[+]	sp|Q9SIT7|PP151_ARATH^Q9SIT7^Q:19-398,H:18-397^62.63%ID^E:4e-179^RecName: Full=Pentatricopeptide repeat-containing protein At2g13600;^Eukaryota; Viridiplantae; Streptophyta; Embryophyta; Tracheophyta; Spermatophyta; Magnoliophyta; eudicotyledons; Gunneridae; Pentapetalae; rosids; malvids; Brassicales; Brassicaceae; Camelineae; Arabidopsis`sp|Q9SIT7|PP151_ARATH^Q9SIT7^Q:17-398,H:149-504^29.12%ID^E…	.	PF13812.1^PPR_3^Pentatricopeptide repeat domain^58-87^E:0.084`PF01535.15^PPR^PPR repeat^59-87^E:3.6e-05`PF01535.15^PPR^PPR repeat^88-113^E:0.0031`PF13812.1^PPR_3^Pentatricopeptide repeat domain^88-113^E:0.2`PF01535.15^PPR^PPR repeat^120-146^E:0.00019`PF01535.15^PPR^PPR repeat^192-219^E:0.0088`PF13041.1^PPR_2^PPR repeat family^218-265^E:2.9e-10`PF13812.1^PPR_3^Pentatricopeptide repeat domain^219-2…	.	.	.	GO:0005739^cellular_component^mitochondrion`GO:0080156^biological_process^mitochondrial mRNA modification`GO:0010182^biological_process^sugar mediated signaling pathway	.	.	.
c1839_g2	c1839_g2_i1	sp|Q9SIT7|PP151_ARATH^Q9SIT7^Q:979-167,H:399-669^67.53%ID^E:5e-132^RecName: Full=Pentatricopeptide repeat-containing protein At2g13600;^Eukaryota; Viridiplantae; Streptophyta; Embryophyta; Tracheophyta; Spermatophyta; Magnoliophyta; eudicotyledons; Gunneridae; Pentapetalae; rosids; malvids; Brassicales; Brassicaceae; Camelineae; Arabidopsis`sp|Q9SIT7|PP151_ARATH^Q9SIT7^Q:979-407,H:165-348^30.89%I…	.	.	c1839_g2_i1|m.276	44-982[-]	sp|Q9SIT7|PP151_ARATH^Q9SIT7^Q:2-272,H:399-669^67.53%ID^E:3e-132^RecName: Full=Pentatricopeptide repeat-containing protein At2g13600;^Eukaryota; Viridiplantae; Streptophyta; Embryophyta; Tracheophyta; Spermatophyta; Magnoliophyta; eudicotyledons; Gunneridae; Pentapetalae; rosids; malvids; Brassicales; Brassicaceae; Camelineae; Arabidopsis`sp|Q9SIT7|PP151_ARATH^Q9SIT7^Q:2-192,H:165-348^30.89%ID^E:…	.	PF01535.15^PPR^PPR repeat^34-59^E:0.018`PF13812.1^PPR_3^Pentatricopeptide repeat domain^34-59^E:0.15`PF13041.1^PPR_2^PPR repeat family^60-107^E:5.6e-08`PF01535.15^PPR^PPR repeat^62-91^E:5.7e-07`PF01535.15^PPR^PPR repeat^102-124^E:0.68`PF01535.15^PPR^PPR repeat^137-158^E:0.38	.	.	.	GO:0005739^cellular_component^mitochondrion`GO:0080156^biological_process^mitochondrial mRNA modification`GO:0010182^biological_process^sugar mediated signaling pathway	.	.	.
c1840_g1	c1840_g1_i1	sp|Q8LCE1|GLN12_ARATH^Q8LCE1^Q:51-398,H:241-356^87.07%ID^E:4e-66^RecName: Full=Glutamine synthetase cytosolic isozyme 1-2;^Eukaryota; Viridiplantae; Streptophyta; Embryophyta; Tracheophyta; Spermatophyta; Magnoliophyta; eudicotyledons; Gunneridae; Pentapetalae; rosids; malvids; Brassicales; Brassicaceae; Camelineae; Arabidopsis	.	.	.	.	.	.	.	.	.	COG0174^glutamine synthetase	GO:0005737^cellular_component^cytoplasm`GO:0005524^molecular_function^ATP binding`GO:0004356^molecular_function^glutamate-ammonia ligase activity`GO:0006542^biological_process^glutamine biosynthetic process`GO:0009399^biological_process^nitrogen fixation	.	.	.
c1840_g1	c1840_g1_i2	sp|P04771|GLNA2_PHAVU^P04771^Q:11-1078,H:1-356^81.18%ID^E:0^RecName: Full=Glutamine synthetase PR-2;^Eukaryota; Viridiplantae; Streptophyta; Embryophyta; Tracheophyta; Spermatophyta; Magnoliophyta; eudicotyledons; Gunneridae; Pentapetalae; rosids; fabids; Fabales; Fabaceae; Papilionoideae; Phaseoleae; Phaseolus	.	.	c1840_g1_i2|m.277	2-1081[+]	sp|P04771|GLNA2_PHAVU^P04771^Q:4-359,H:1-356^81.18%ID^E:0^RecName: Full=Glutamine synthetase PR-2;^Eukaryota; Viridiplantae; Streptophyta; Embryophyta; Tracheophyta; Spermatophyta; Magnoliophyta; eudicotyledons; Gunneridae; Pentapetalae; rosids; fabids; Fabales; Fabaceae; Papilionoideae; Phaseoleae; Phaseolus	.	PF03951.14^Gln-synt_N^Glutamine synthetase, beta-Grasp domain^22-100^E:2.8e-14`PF00120.19^Gln-synt_C^Glutamine synthetase, catalytic domain^108-353^E:8.4e-58	.	.	.	GO:0005737^cellular_component^cytoplasm`GO:0005524^molecular_function^ATP binding`GO:0004356^molecular_function^glutamate-ammonia ligase activity`GO:0006542^biological_process^glutamine biosynthetic process`GO:0009399^biological_process^nitrogen fixation	GO:0004356^molecular_function^glutamate-ammonia ligase activity`GO:0006542^biological_process^glutamine biosynthetic process`GO:0006807^biological_process^nitrogen compound metabolic process	.	.
c1841_g1	c1841_g1_i1	sp|Q42962|PGKY_TOBAC^Q42962^Q:1711-509,H:1-401^90.27%ID^E:0^RecName: Full=Phosphoglycerate kinase, cytosolic;^Eukaryota; Viridiplantae; Streptophyta; Embryophyta; Tracheophyta; Spermatophyta; Magnoliophyta; eudicotyledons; Gunneridae; Pentapetalae; asterids; lamiids; Solanales; Solanaceae; Nicotianoideae; Nicotianeae; Nicotiana	.	.	c1841_g1_i1|m.280	506-1711[-]	sp|Q42962|PGKY_TOBAC^Q42962^Q:1-401,H:1-401^90.27%ID^E:0^RecName: Full=Phosphoglycerate kinase, cytosolic;^Eukaryota; Viridiplantae; Streptophyta; Embryophyta; Tracheophyta; Spermatophyta; Magnoliophyta; eudicotyledons; Gunneridae; Pentapetalae; asterids; lamiids; Solanales; Solanaceae; Nicotianoideae; Nicotianeae; Nicotiana	.	PF00162.14^PGK^Phosphoglycerate kinase^10-390^E:5e-164	.	.	.	GO:0005737^cellular_component^cytoplasm`GO:0005524^molecular_function^ATP binding`GO:0004618^molecular_function^phosphoglycerate kinase activity`GO:0006096^biological_process^glycolytic process	GO:0004618^molecular_function^phosphoglycerate kinase activity`GO:0006096^biological_process^glycolytic process	.	.
c1842_g1	c1842_g1_i1	.	.	.	.	.	.	.	.	.	.	.	.	.	.	.
c1842_g2	c1842_g2_i1	.	.	.	c1842_g2_i1|m.282	3-506[+]	.	.	PF06273.6^eIF-4B^Plant specific eukaryotic initiation factor 4B^2-67^E:7.2e-08`PF06273.6^eIF-4B^Plant specific eukaryotic initiation factor 4B^64-141^E:9.9e-15	.	.	.	.	.	.	.
c1843_g1	c1843_g1_i1	.	.	.	.	.	.	.	.	.	.	.	.	.	.	.
c1845_g1	c1845_g1_i1	.	.	.	.	.	.	.	.	.	.	.	.	.	.	.
c1846_g1	c1846_g1_i1	sp|O22820|U74F1_ARATH^O22820^Q:78-1412,H:7-446^48.44%ID^E:1e-145^RecName: Full=UDP-glycosyltransferase 74F1;^Eukaryota; Viridiplantae; Streptophyta; Embryophyta; Tracheophyta; Spermatophyta; Magnoliophyta; eudicotyledons; Gunneridae; Pentapetalae; rosids; malvids; Brassicales; Brassicaceae; Camelineae; Arabidopsis	.	.	c1846_g1_i1|m.283	3-1427[+]	sp|O22820|U74F1_ARATH^O22820^Q:26-470,H:7-446^48.44%ID^E:3e-146^RecName: Full=UDP-glycosyltransferase 74F1;^Eukaryota; Viridiplantae; Streptophyta; Embryophyta; Tracheophyta; Spermatophyta; Magnoliophyta; eudicotyledons; Gunneridae; Pentapetalae; rosids; malvids; Brassicales; Brassicaceae; Camelineae; Arabidopsis	.	PF00201.13^UDPGT^UDP-glucoronosyl and UDP-glucosyl transferase^236-433^E:2.3e-24	.	.	COG1819^glycosyltransferase	GO:0016758^molecular_function^transferase activity, transferring hexosyl groups	GO:0016758^molecular_function^transferase activity, transferring hexosyl groups`GO:0008152^biological_process^metabolic process	.	.
c1847_g1	c1847_g1_i1	.	.	.	c1847_g1_i1|m.284	254-1207[-]	.	.	.	.	.	.	.	.	.	.
c1848_g1	c1848_g1_i1	sp|O48528|OP163_ARATH^O48528^Q:792-319,H:1-158^72.78%ID^E:1e-56^RecName: Full=Outer envelope pore protein 16-3, chloroplastic/mitochondrial;^Eukaryota; Viridiplantae; Streptophyta; Embryophyta; Tracheophyta; Spermatophyta; Magnoliophyta; eudicotyledons; Gunneridae; Pentapetalae; rosids; malvids; Brassicales; Brassicaceae; Camelineae; Arabidopsis	.	.	c1848_g1_i1|m.285	316-792[-]	sp|O48528|OP163_ARATH^O48528^Q:1-158,H:1-158^72.78%ID^E:8e-82^RecName: Full=Outer envelope pore protein 16-3, chloroplastic/mitochondrial;^Eukaryota; Viridiplantae; Streptophyta; Embryophyta; Tracheophyta; Spermatophyta; Magnoliophyta; eudicotyledons; Gunneridae; Pentapetalae; rosids; malvids; Brassicales; Brassicaceae; Camelineae; Arabidopsis	.	PF02466.14^Tim17^Tim17/Tim22/Tim23/Pmp24 family^18-136^E:7.5e-18	.	.	.	GO:0009507^cellular_component^chloroplast`GO:0009707^cellular_component^chloroplast outer membrane`GO:0016020^cellular_component^membrane`GO:0005743^cellular_component^mitochondrial inner membrane`GO:0005741^cellular_component^mitochondrial outer membrane`GO:0005747^cellular_component^mitochondrial respiratory chain complex I`GO:0005739^cellular_component^mitochondrion`GO:0009527^cellular_compone…	.	.	.
c1849_g1	c1849_g1_i1	sp|P42322|CANB1_NAEGR^P42322^Q:1030-599,H:1-147^38.93%ID^E:1e-27^RecName: Full=Calcineurin subunit B;^Eukaryota; Heterolobosea; Schizopyrenida; Vahlkampfiidae; Naegleria	.	.	c1849_g1_i1|m.286	485-1030[-]	sp|P42322|CANB1_NAEGR^P42322^Q:1-161,H:1-164^36.75%ID^E:2e-31^RecName: Full=Calcineurin subunit B;^Eukaryota; Heterolobosea; Schizopyrenida; Vahlkampfiidae; Naegleria	.	PF13499.1^EF-hand_7^EF-hand domain pair^32-118^E:3.7e-07`PF13833.1^EF-hand_8^EF-hand domain pair^94-122^E:0.019`PF13405.1^EF-hand_6^EF-hand domain^99-122^E:0.00069	.	.	.	GO:0005509^molecular_function^calcium ion binding	GO:0005509^molecular_function^calcium ion binding	.	.
c1849_g1	c1849_g1_i2	sp|P42322|CANB1_NAEGR^P42322^Q:876-376,H:1-170^37.21%ID^E:2e-31^RecName: Full=Calcineurin subunit B;^Eukaryota; Heterolobosea; Schizopyrenida; Vahlkampfiidae; Naegleria	.	.	c1849_g1_i2|m.287	349-876[-]	sp|P42322|CANB1_NAEGR^P42322^Q:1-167,H:1-170^37.21%ID^E:2e-33^RecName: Full=Calcineurin subunit B;^Eukaryota; Heterolobosea; Schizopyrenida; Vahlkampfiidae; Naegleria	.	PF13499.1^EF-hand_7^EF-hand domain pair^32-118^E:3.1e-07`PF13833.1^EF-hand_8^EF-hand domain pair^94-122^E:0.018`PF13405.1^EF-hand_6^EF-hand domain^99-122^E:0.00065	.	.	.	GO:0005509^molecular_function^calcium ion binding	GO:0005509^molecular_function^calcium ion binding	.	.
c1850_g1	c1850_g1_i1	.	.	.	.	.	.	.	.	.	.	.	.	.	.	.
c1851_g1	c1851_g1_i1	.	.	.	.	.	.	.	.	.	.	.	.	.	.	.
c1852_g1	c1852_g1_i1	sp|O14162|YE7A_SCHPO^O14162^Q:460-1257,H:306-554^27.72%ID^E:5e-14^RecName: Full=Putative lipase C4A8.10;^Eukaryota; Fungi; Dikarya; Ascomycota; Taphrinomycotina; Schizosaccharomycetes; Schizosaccharomycetales; Schizosaccharomycetaceae; Schizosaccharomyces	.	.	c1852_g1_i1|m.288	196-1464[+]	sp|O14162|YE7A_SCHPO^O14162^Q:89-354,H:306-554^27.72%ID^E:3e-14^RecName: Full=Putative lipase C4A8.10;^Eukaryota; Fungi; Dikarya; Ascomycota; Taphrinomycotina; Schizosaccharomycetes; Schizosaccharomycetales; Schizosaccharomycetaceae; Schizosaccharomyces	.	PF05057.9^DUF676^Putative serine esterase (DUF676)^86-314^E:5e-66	.	.	.	GO:0005829^cellular_component^cytosol`GO:0005811^cellular_component^lipid particle`GO:0016298^molecular_function^lipase activity`GO:0044242^biological_process^cellular lipid catabolic process`GO:0006629^biological_process^lipid metabolic process	.	.	.
c1853_g1	c1853_g1_i1	.	.	.	.	.	.	.	.	.	.	.	.	.	.	.
c1854_g1	c1854_g1_i1	sp|Q9SVD7|UEV1D_ARATH^Q9SVD7^Q:1-99,H:114-146^84.85%ID^E:1e-12^RecName: Full=Ubiquitin-conjugating enzyme E2 variant 1D;^Eukaryota; Viridiplantae; Streptophyta; Embryophyta; Tracheophyta; Spermatophyta; Magnoliophyta; eudicotyledons; Gunneridae; Pentapetalae; rosids; malvids; Brassicales; Brassicaceae; Camelineae; Arabidopsis	.	.	c1854_g1_i1|m.289	1-447[-]	.	.	.	.	.	.	.	.	.	.
c1855_g1	c1855_g1_i1	sp|E6Y2X0|PILR2_LINUS^E6Y2X0^Q:392-3,H:116-245^80%ID^E:3e-73^RecName: Full=Bifunctional pinoresinol-lariciresinol reductase 2;^Eukaryota; Viridiplantae; Streptophyta; Embryophyta; Tracheophyta; Spermatophyta; Magnoliophyta; eudicotyledons; Gunneridae; Pentapetalae; rosids; fabids; Malpighiales; Linaceae; Linum	.	.	c1855_g1_i1|m.290	3-392[-]	sp|E6Y2X0|PILR2_LINUS^E6Y2X0^Q:1-130,H:116-245^80%ID^E:3e-73^RecName: Full=Bifunctional pinoresinol-lariciresinol reductase 2;^Eukaryota; Viridiplantae; Streptophyta; Embryophyta; Tracheophyta; Spermatophyta; Magnoliophyta; eudicotyledons; Gunneridae; Pentapetalae; rosids; fabids; Malpighiales; Linaceae; Linum	.	PF05368.8^NmrA^NmrA-like family^1-130^E:1e-43	.	.	.	GO:0010284^molecular_function^lariciresinol reductase activity`GO:0010283^molecular_function^pinoresinol reductase activity`GO:1902132^biological_process^(+)-lariciresinol biosynthetic process`GO:1902131^biological_process^(+)-lariciresinol catabolic process`GO:1902125^biological_process^(+)-pinoresinol catabolic process`GO:1902138^biological_process^(-)-secoisolariciresinol biosynthetic process`…	.	.	.
c1856_g1	c1856_g1_i1	.	.	.	.	.	.	.	.	.	.	.	.	.	.	.
c1857_g1	c1857_g1_i1	sp|Q0CYG9|SEC31_ASPTN^Q0CYG9^Q:291-7,H:1139-1229^33.33%ID^E:6e-07^RecName: Full=Protein transport protein sec31;^Eukaryota; Fungi; Dikarya; Ascomycota; Pezizomycotina; Eurotiomycetes; Eurotiomycetidae; Eurotiales; Aspergillaceae; Aspergillus	.	.	c1857_g1_i1|m.293	1-609[-]	sp|Q5AZM3|SEC31_EMENI^Q5AZM3^Q:74-201,H:1149-1264^31.01%ID^E:8e-10^RecName: Full=Protein transport protein sec31;^Eukaryota; Fungi; Dikarya; Ascomycota; Pezizomycotina; Eurotiomycetes; Eurotiomycetidae; Eurotiales; Aspergillaceae; Aspergillus	.	.	.	.	.	GO:0005789^cellular_component^endoplasmic reticulum membrane`GO:0012507^cellular_component^ER to Golgi transport vesicle membrane`GO:0015031^biological_process^protein transport`GO:0016192^biological_process^vesicle-mediated transport	.	.	.
c1858_g1	c1858_g1_i1	sp|Q9ZV36|UXS6_ARATH^Q9ZV36^Q:197-1228,H:1-343^88.66%ID^E:0^RecName: Full=UDP-glucuronic acid decarboxylase 6;^Eukaryota; Viridiplantae; Streptophyta; Embryophyta; Tracheophyta; Spermatophyta; Magnoliophyta; eudicotyledons; Gunneridae; Pentapetalae; rosids; malvids; Brassicales; Brassicaceae; Camelineae; Arabidopsis	.	.	c1858_g1_i1|m.294	2-1234[+]	sp|Q9SN95|UXS5_ARATH^Q9SN95^Q:87-408,H:19-340^92.55%ID^E:0^RecName: Full=UDP-glucuronic acid decarboxylase 5;^Eukaryota; Viridiplantae; Streptophyta; Embryophyta; Tracheophyta; Spermatophyta; Magnoliophyta; eudicotyledons; Gunneridae; Pentapetalae; rosids; malvids; Brassicales; Brassicaceae; Camelineae; Arabidopsis	.	PF04321.12^RmlD_sub_bind^RmlD substrate binding domain^97-361^E:1.5e-10`PF01370.16^Epimerase^NAD dependent epimerase/dehydratase family^99-333^E:1e-44`PF02719.10^Polysacc_synt_2^Polysaccharide biosynthesis protein^99-210^E:7.3e-08`PF01073.14^3Beta_HSD^3-beta hydroxysteroid dehydrogenase/isomerase family^100-252^E:2e-11`PF07993.7^NAD_binding_4^Male sterility protein^144-272^E:2e-08	.	.	.	GO:0005829^cellular_component^cytosol`GO:0050662^molecular_function^coenzyme binding`GO:0048040^molecular_function^UDP-glucuronate decarboxylase activity`GO:0042732^biological_process^D-xylose metabolic process`GO:0033320^biological_process^UDP-D-xylose biosynthetic process	GO:0008831^molecular_function^dTDP-4-dehydrorhamnose reductase activity`GO:0045226^biological_process^extracellular polysaccharide biosynthetic process`GO:0003824^molecular_function^catalytic activity`GO:0050662^molecular_function^coenzyme binding`GO:0044237^biological_process^cellular metabolic process`GO:0009058^biological_process^biosynthetic process`GO:0003854^molecular_function^3-beta-hydrox…	.	.
c1860_g1	c1860_g1_i1	sp|Q9SUI5|PSAK_ARATH^Q9SUI5^Q:600-202,H:1-130^75.94%ID^E:3e-52^RecName: Full=Photosystem I reaction center subunit psaK, chloroplastic;^Eukaryota; Viridiplantae; Streptophyta; Embryophyta; Tracheophyta; Spermatophyta; Magnoliophyta; eudicotyledons; Gunneridae; Pentapetalae; rosids; malvids; Brassicales; Brassicaceae; Camelineae; Arabidopsis	.	.	c1860_g1_i1|m.295	199-600[-]	sp|Q9SUI5|PSAK_ARATH^Q9SUI5^Q:1-133,H:1-130^77.44%ID^E:4e-67^RecName: Full=Photosystem I reaction center subunit psaK, chloroplastic;^Eukaryota; Viridiplantae; Streptophyta; Embryophyta; Tracheophyta; Spermatophyta; Magnoliophyta; eudicotyledons; Gunneridae; Pentapetalae; rosids; malvids; Brassicales; Brassicaceae; Camelineae; Arabidopsis	.	PF01241.13^PSI_PSAK^Photosystem I psaG / psaK^54-133^E:6.9e-31	.	.	.	GO:0009507^cellular_component^chloroplast`GO:0009534^cellular_component^chloroplast thylakoid`GO:0009535^cellular_component^chloroplast thylakoid membrane`GO:0016021^cellular_component^integral component of membrane`GO:0009522^cellular_component^photosystem I`GO:0009579^cellular_component^thylakoid`GO:0016168^molecular_function^chlorophyll binding`GO:0015979^biological_process^photosynthesis	GO:0015979^biological_process^photosynthesis`GO:0009522^cellular_component^photosystem I`GO:0016020^cellular_component^membrane	.	.
c1861_g1	c1861_g1_i1	sp|Q08507|ACCO3_PETHY^Q08507^Q:2-598,H:29-227^84.42%ID^E:9e-111^RecName: Full=1-aminocyclopropane-1-carboxylate oxidase 3;^Eukaryota; Viridiplantae; Streptophyta; Embryophyta; Tracheophyta; Spermatophyta; Magnoliophyta; eudicotyledons; Gunneridae; Pentapetalae; asterids; lamiids; Solanales; Solanaceae; Petunioideae; Petunia	.	.	c1861_g1_i1|m.296	2-598[+]	sp|Q08507|ACCO3_PETHY^Q08507^Q:1-199,H:29-227^84.42%ID^E:4e-127^RecName: Full=1-aminocyclopropane-1-carboxylate oxidase 3;^Eukaryota; Viridiplantae; Streptophyta; Embryophyta; Tracheophyta; Spermatophyta; Magnoliophyta; eudicotyledons; Gunneridae; Pentapetalae; asterids; lamiids; Solanales; Solanaceae; Petunioideae; Petunia	.	PF14226.1^DIOX_N^non-haem dioxygenase in morphine synthesis N-terminal^1-69^E:3.8e-10`PF03171.15^2OG-FeII_Oxy^2OG-Fe(II) oxygenase superfamily^129-199^E:1.1e-12	.	.	.	GO:0009815^molecular_function^1-aminocyclopropane-1-carboxylate oxidase activity`GO:0031418^molecular_function^L-ascorbic acid binding`GO:0046872^molecular_function^metal ion binding`GO:0016706^molecular_function^oxidoreductase activity, acting on paired donors, with incorporation or reduction of molecular oxygen, 2-oxoglutarate as one donor, and incorporation of one atom each of oxygen into both…	GO:0016491^molecular_function^oxidoreductase activity`GO:0016706^molecular_function^oxidoreductase activity, acting on paired donors, with incorporation or reduction of molecular oxygen, 2-oxoglutarate as one donor, and incorporation of one atom each of oxygen into both donors`GO:0055114^biological_process^oxidation-reduction process	.	.
c1862_g1	c1862_g1_i1	sp|P21616|AVP_VIGRR^P21616^Q:186-1,H:1-65^63.08%ID^E:3e-17^RecName: Full=Pyrophosphate-energized vacuolar membrane proton pump;^Eukaryota; Viridiplantae; Streptophyta; Embryophyta; Tracheophyta; Spermatophyta; Magnoliophyta; eudicotyledons; Gunneridae; Pentapetalae; rosids; fabids; Fabales; Fabaceae; Papilionoideae; Phaseoleae; Vigna	.	.	.	.	.	.	.	.	.	.	GO:0016021^cellular_component^integral component of membrane`GO:0005774^cellular_component^vacuolar membrane`GO:0009678^molecular_function^hydrogen-translocating pyrophosphatase activity`GO:0004427^molecular_function^inorganic diphosphatase activity`GO:0046872^molecular_function^metal ion binding`GO:0015992^biological_process^proton transport	.	.	.
c1863_g1	c1863_g1_i1	.	.	.	c1863_g1_i1|m.298	108-1451[+]	.	.	PF00564.19^PB1^PB1 domain^61-147^E:6.8e-19	.	.	.	.	GO:0005515^molecular_function^protein binding	.	.
c1864_g1	c1864_g1_i1	.	.	.	.	.	.	.	.	.	.	.	.	.	.	.
c1865_g1	c1865_g1_i1	.	.	.	c1865_g1_i1|m.299	444-1361[-]	.	.	PF14953.1^DUF4504^Domain of unknown function (DUF4504)^17-305^E:2.3e-85	.	.	.	.	.	.	.
c1866_g1	c1866_g1_i1	sp|Q6Y2X3|DJC14_HUMAN^Q6Y2X3^Q:1433-2077,H:425-620^30.36%ID^E:1e-17^RecName: Full=DnaJ homolog subfamily C member 14;^Eukaryota; Metazoa; Chordata; Craniata; Vertebrata; Euteleostomi; Mammalia; Eutheria; Euarchontoglires; Primates; Haplorrhini; Catarrhini; Hominidae; Homo	.	.	c1866_g1_i1|m.300	140-2359[+]	sp|Q6Y2X3|DJC14_HUMAN^Q6Y2X3^Q:414-646,H:409-620^29.75%ID^E:1e-18^RecName: Full=DnaJ homolog subfamily C member 14;^Eukaryota; Metazoa; Chordata; Craniata; Vertebrata; Euteleostomi; Mammalia; Eutheria; Euarchontoglires; Primates; Haplorrhini; Catarrhini; Hominidae; Homo	.	PF00226.26^DnaJ^DnaJ domain^443-507^E:1.4e-18`PF14901.1^Jiv90^Cleavage inducing molecular chaperone^548-647^E:5.5e-35	.	.	COG2214^DNAj domain protein	GO:0005789^cellular_component^endoplasmic reticulum membrane`GO:0016021^cellular_component^integral component of membrane`GO:0015031^biological_process^protein transport	.	.	.
c1866_g1	c1866_g1_i1	sp|Q6Y2X3|DJC14_HUMAN^Q6Y2X3^Q:1433-2077,H:425-620^30.36%ID^E:1e-17^RecName: Full=DnaJ homolog subfamily C member 14;^Eukaryota; Metazoa; Chordata; Craniata; Vertebrata; Euteleostomi; Mammalia; Eutheria; Euarchontoglires; Primates; Haplorrhini; Catarrhini; Hominidae; Homo	.	.	c1866_g1_i1|m.302	1-309[-]	.	.	.	.	.	.	.	.	.	.
c1867_g1	c1867_g1_i1	sp|Q8LBH4|SPX1_ARATH^Q8LBH4^Q:39-611,H:93-256^61.26%ID^E:5e-71^RecName: Full=SPX domain-containing protein 1;^Eukaryota; Viridiplantae; Streptophyta; Embryophyta; Tracheophyta; Spermatophyta; Magnoliophyta; eudicotyledons; Gunneridae; Pentapetalae; rosids; malvids; Brassicales; Brassicaceae; Camelineae; Arabidopsis	.	.	c1867_g1_i1|m.303	3-614[+]	sp|B8B4D0|SPX1_ORYSI^B8B4D0^Q:1-203,H:90-295^62.09%ID^E:1e-81^RecName: Full=SPX domain-containing protein 1;^Eukaryota; Viridiplantae; Streptophyta; Embryophyta; Tracheophyta; Spermatophyta; Magnoliophyta; Liliopsida; Poales; Poaceae; BEP clade; Ehrhartoideae; Oryzeae; Oryza	.	PF03105.14^SPX^SPX domain^17-77^E:2.3e-16	.	.	.	GO:0005634^cellular_component^nucleus`GO:0016036^biological_process^cellular response to phosphate starvation`GO:0080040^biological_process^positive regulation of cellular response to phosphate starvation	.	.	.
c1868_g1	c1868_g1_i1	.	.	.	c1868_g1_i1|m.305	153-479[-]	.	.	.	.	.	.	.	.	.	.
c1869_g1	c1869_g1_i1	sp|P13087|MIRA_SYNDU^P13087^Q:246-1,H:31-115^50.59%ID^E:2e-18^RecName: Full=Miraculin;^Eukaryota; Viridiplantae; Streptophyta; Embryophyta; Tracheophyta; Spermatophyta; Magnoliophyta; eudicotyledons; Gunneridae; Pentapetalae; asterids; Ericales; Sapotaceae; Synsepalum	.	.	.	.	.	.	.	.	.	.	GO:0004866^molecular_function^endopeptidase inhibitor activity	.	.	.
c1869_g2	c1869_g2_i1	.	.	.	.	.	.	.	.	.	.	.	.	.	.	.
c1870_g1	c1870_g1_i1	.	.	.	.	.	.	.	.	.	.	.	.	.	.	.
c1871_g1	c1871_g1_i1	sp|E9Q8I9|FRY_MOUSE^E9Q8I9^Q:203-1081,H:1141-1431^21.75%ID^E:3e-11^RecName: Full=Protein furry homolog;^Eukaryota; Metazoa; Chordata; Craniata; Vertebrata; Euteleostomi; Mammalia; Eutheria; Euarchontoglires; Glires; Rodentia; Sciurognathi; Muroidea; Muridae; Murinae; Mus; Mus	.	.	c1871_g1_i1|m.308	2-1087[+]	sp|E9Q8I9|FRY_MOUSE^E9Q8I9^Q:68-360,H:1141-1431^21.75%ID^E:2e-11^RecName: Full=Protein furry homolog;^Eukaryota; Metazoa; Chordata; Craniata; Vertebrata; Euteleostomi; Mammalia; Eutheria; Euarchontoglires; Glires; Rodentia; Sciurognathi; Muroidea; Muridae; Murinae; Mus; Mus	.	PF14228.1^MOR2-PAG1_mid^Cell morphogenesis central region^1-362^E:1.6e-220	.	.	.	GO:0005737^cellular_component^cytoplasm`GO:0005815^cellular_component^microtubule organizing center`GO:0000922^cellular_component^spindle pole	.	.	.
c1872_g1	c1872_g1_i1	sp|Q0WSN2|DAR2_ARATH^Q0WSN2^Q:2-451,H:52-205^57.14%ID^E:7e-43^RecName: Full=Protein DA1-related 2;^Eukaryota; Viridiplantae; Streptophyta; Embryophyta; Tracheophyta; Spermatophyta; Magnoliophyta; eudicotyledons; Gunneridae; Pentapetalae; rosids; malvids; Brassicales; Brassicaceae; Camelineae; Arabidopsis	.	.	c1872_g1_i1|m.310	2-451[+]	sp|Q0WSN2|DAR2_ARATH^Q0WSN2^Q:1-150,H:52-205^57.14%ID^E:6e-43^RecName: Full=Protein DA1-related 2;^Eukaryota; Viridiplantae; Streptophyta; Embryophyta; Tracheophyta; Spermatophyta; Magnoliophyta; eudicotyledons; Gunneridae; Pentapetalae; rosids; malvids; Brassicales; Brassicaceae; Camelineae; Arabidopsis	.	PF02809.15^UIM^Ubiquitin interaction motif^45-61^E:0.039`PF00412.17^LIM^LIM domain^107-146^E:3.2e-06	.	.	.	GO:0043130^molecular_function^ubiquitin binding`GO:0008270^molecular_function^zinc ion binding`GO:0010088^biological_process^phloem development`GO:0048364^biological_process^root development	GO:0008270^molecular_function^zinc ion binding	.	.
c1873_g1	c1873_g1_i1	.	.	.	.	.	.	.	.	.	.	.	.	.	.	.
c1873_g1	c1873_g1_i2	.	.	.	.	.	.	.	.	.	.	.	.	.	.	.
c1874_g1	c1874_g1_i1	.	.	.	.	.	.	.	.	.	.	.	.	.	.	.
c1875_g1	c1875_g1_i1	sp|Q9SUM2|RUXF_ARATH^Q9SUM2^Q:133-363,H:1-77^89.61%ID^E:6e-43^RecName: Full=Probable small nuclear ribonucleoprotein F;^Eukaryota; Viridiplantae; Streptophyta; Embryophyta; Tracheophyta; Spermatophyta; Magnoliophyta; eudicotyledons; Gunneridae; Pentapetalae; rosids; malvids; Brassicales; Brassicaceae; Camelineae; Arabidopsis	.	.	.	.	.	.	.	.	.	COG1958^small nuclear ribonucleoprotein	GO:0005681^cellular_component^spliceosomal complex`GO:0003723^molecular_function^RNA binding`GO:0006397^biological_process^mRNA processing`GO:0008380^biological_process^RNA splicing	.	.	.
c1876_g1	c1876_g1_i1	.	.	.	.	.	.	.	.	.	.	.	.	.	.	.
c1878_g1	c1878_g1_i1	.	.	.	.	.	.	.	.	.	.	.	.	.	.	.
c1879_g1	c1879_g1_i1	sp|Q5XF09|PT311_ARATH^Q5XF09^Q:406-5,H:1-134^82.84%ID^E:4e-77^RecName: Full=Probable sugar phosphate/phosphate translocator At3g11320;^Eukaryota; Viridiplantae; Streptophyta; Embryophyta; Tracheophyta; Spermatophyta; Magnoliophyta; eudicotyledons; Gunneridae; Pentapetalae; rosids; malvids; Brassicales; Brassicaceae; Camelineae; Arabidopsis	.	.	.	.	.	.	.	.	.	NOG129799^	GO:0005783^cellular_component^endoplasmic reticulum`GO:0005794^cellular_component^Golgi apparatus`GO:0016021^cellular_component^integral component of membrane`GO:0008643^biological_process^carbohydrate transport	.	.	.
c1880_g1	c1880_g1_i1	sp|Q93W20|NIFU2_ARATH^Q93W20^Q:300-1,H:49-136^61%ID^E:1e-32^RecName: Full=NifU-like protein 2, chloroplastic;^Eukaryota; Viridiplantae; Streptophyta; Embryophyta; Tracheophyta; Spermatophyta; Magnoliophyta; eudicotyledons; Gunneridae; Pentapetalae; rosids; malvids; Brassicales; Brassicaceae; Camelineae; Arabidopsis	.	.	c1880_g1_i1|m.312	1-414[-]	sp|Q93W20|NIFU2_ARATH^Q93W20^Q:39-138,H:49-136^61%ID^E:1e-33^RecName: Full=NifU-like protein 2, chloroplastic;^Eukaryota; Viridiplantae; Streptophyta; Embryophyta; Tracheophyta; Spermatophyta; Magnoliophyta; eudicotyledons; Gunneridae; Pentapetalae; rosids; malvids; Brassicales; Brassicaceae; Camelineae; Arabidopsis	.	PF01106.12^NifU^NifU-like domain^92-138^E:6.3e-18	.	.	COG0694^Involved in iron-sulfur cluster biogenesis. Binds a 4Fe- 4S cluster, can transfer this cluster to apoproteins, and thereby intervenes in the maturation of Fe S proteins. Could also act as a scaffold chaperone for damaged Fe S proteins (By similarity)	GO:0009507^cellular_component^chloroplast`GO:0009570^cellular_component^chloroplast stroma`GO:0051537^molecular_function^2 iron, 2 sulfur cluster binding`GO:0005506^molecular_function^iron ion binding`GO:0005198^molecular_function^structural molecule activity`GO:0009658^biological_process^chloroplast organization`GO:0016226^biological_process^iron-sulfur cluster assembly	GO:0005506^molecular_function^iron ion binding`GO:0051536^molecular_function^iron-sulfur cluster binding`GO:0016226^biological_process^iron-sulfur cluster assembly	.	.
c1881_g1	c1881_g1_i1	.	.	.	.	.	.	.	.	.	.	.	.	.	.	.
c1882_g1	c1882_g1_i1	.	.	.	.	.	.	.	.	.	.	.	.	.	.	.
c1883_g1	c1883_g1_i1	.	.	.	.	.	.	.	.	.	.	.	.	.	.	.
c1884_g1	c1884_g1_i1	.	.	.	.	.	.	.	.	.	.	.	.	.	.	.
c1885_g1	c1885_g1_i1	.	.	.	c1885_g1_i1|m.313	88-2019[+]	sp|A6H619|PHRF1_MOUSE^A6H619^Q:70-224,H:97-234^30.38%ID^E:1e-13^RecName: Full=PHD and RING finger domain-containing protein 1;^Eukaryota; Metazoa; Chordata; Craniata; Vertebrata; Euteleostomi; Mammalia; Eutheria; Euarchontoglires; Glires; Rodentia; Sciurognathi; Muroidea; Muridae; Murinae; Mus; Mus	.	PF13639.1^zf-RING_2^Ring finger domain^87-130^E:6.7e-07`PF13923.1^zf-C3HC4_2^Zinc finger, C3HC4 type (RING finger)^89-129^E:1.8e-05`PF00628.24^PHD^PHD-finger^179-223^E:2e-09	.	.	.	GO:0070063^molecular_function^RNA polymerase binding`GO:0008270^molecular_function^zinc ion binding`GO:0035556^biological_process^intracellular signal transduction`GO:0006397^biological_process^mRNA processing`GO:0006366^biological_process^transcription from RNA polymerase II promoter	GO:0005515^molecular_function^protein binding`GO:0008270^molecular_function^zinc ion binding	.	.
c1887_g1	c1887_g1_i1	.	.	.	.	.	.	.	.	.	.	.	.	.	.	.
c1888_g1	c1888_g1_i1	.	.	.	c1888_g1_i1|m.314	70-747[+]	.	.	PF02136.15^NTF2^Nuclear transport factor 2 (NTF2) domain^81-185^E:7.7e-12`PF07366.7^SnoaL^SnoaL-like polyketide cyclase^83-158^E:1.2e-08`PF12680.2^SnoaL_2^SnoaL-like domain^84-179^E:8.3e-15	.	.	.	.	GO:0006810^biological_process^transport`GO:0005622^cellular_component^intracellular	.	.
c1889_g1	c1889_g1_i1	sp|P0C2F6|RNHX1_ARATH^P0C2F6^Q:405-596,H:35-99^35.38%ID^E:1e-05^RecName: Full=Putative ribonuclease H protein At1g65750;^Eukaryota; Viridiplantae; Streptophyta; Embryophyta; Tracheophyta; Spermatophyta; Magnoliophyta; eudicotyledons; Gunneridae; Pentapetalae; rosids; malvids; Brassicales; Brassicaceae; Camelineae; Arabidopsis`sp|P0C2F6|RNHX1_ARATH^P0C2F6^Q:302-421,H:1-40^30%ID^E:1e-05^RecName: Fu…	.	.	c1889_g1_i1|m.315	828-1232[+]	.	.	.	.	.	.	.	.	.	.
c1890_g1	c1890_g1_i1	.	.	.	.	.	.	.	.	.	.	.	.	.	.	.
c1891_g1	c1891_g1_i1	sp|Q8LFD3|ATB23_ARATH^Q8LFD3^Q:421-320,H:222-255^58.82%ID^E:2e-06^RecName: Full=Homeobox-leucine zipper protein ATHB-23;^Eukaryota; Viridiplantae; Streptophyta; Embryophyta; Tracheophyta; Spermatophyta; Magnoliophyta; eudicotyledons; Gunneridae; Pentapetalae; rosids; malvids; Brassicales; Brassicaceae; Camelineae; Arabidopsis	.	.	.	.	.	.	.	.	.	.	GO:0005634^cellular_component^nucleus`GO:0003700^molecular_function^sequence-specific DNA binding transcription factor activity`GO:0000976^molecular_function^transcription regulatory region sequence-specific DNA binding`GO:0009739^biological_process^response to gibberellin`GO:0006351^biological_process^transcription, DNA-templated	.	.	.
c1891_g2	c1891_g2_i1	.	.	.	.	.	.	.	.	.	.	.	.	.	.	.
c1892_g1	c1892_g1_i1	.	.	.	c1892_g1_i1|m.316	1-1125[+]	.	.	PF13837.1^Myb_DNA-bind_4^Myb/SANT-like DNA-binding domain^92-180^E:4.5e-20	.	.	.	.	.	.	.
c1892_g2	c1892_g2_i1	.	.	.	.	.	.	.	.	.	.	.	.	.	.	.
c1893_g1	c1893_g1_i1	sp|Q9LZX8|BIG2_ARATH^Q9LZX8^Q:639-1,H:1268-1481^72.56%ID^E:4e-99^RecName: Full=Brefeldin A-inhibited guanine nucleotide-exchange protein 2;^Eukaryota; Viridiplantae; Streptophyta; Embryophyta; Tracheophyta; Spermatophyta; Magnoliophyta; eudicotyledons; Gunneridae; Pentapetalae; rosids; malvids; Brassicales; Brassicaceae; Camelineae; Arabidopsis	.	.	c1893_g1_i1|m.317	1-645[-]	sp|Q9LZX8|BIG2_ARATH^Q9LZX8^Q:3-215,H:1268-1481^72.56%ID^E:4e-99^RecName: Full=Brefeldin A-inhibited guanine nucleotide-exchange protein 2;^Eukaryota; Viridiplantae; Streptophyta; Embryophyta; Tracheophyta; Spermatophyta; Magnoliophyta; eudicotyledons; Gunneridae; Pentapetalae; rosids; malvids; Brassicales; Brassicaceae; Camelineae; Arabidopsis	.	.	.	.	.	GO:0005737^cellular_component^cytoplasm`GO:0005829^cellular_component^cytosol`GO:0016020^cellular_component^membrane`GO:0005086^molecular_function^ARF guanyl-nucleotide exchange factor activity`GO:0015031^biological_process^protein transport`GO:0032012^biological_process^regulation of ARF protein signal transduction`GO:0050790^biological_process^regulation of catalytic activity`GO:0043087^biologi…	.	.	.
c1894_g1	c1894_g1_i1	sp|Q93ZH0|LYM1_ARATH^Q93ZH0^Q:290-1459,H:4-389^67.43%ID^E:1e-168^RecName: Full=LysM domain-containing GPI-anchored protein 1;^Eukaryota; Viridiplantae; Streptophyta; Embryophyta; Tracheophyta; Spermatophyta; Magnoliophyta; eudicotyledons; Gunneridae; Pentapetalae; rosids; malvids; Brassicales; Brassicaceae; Camelineae; Arabidopsis	.	.	c1894_g1_i1|m.318	101-1549[+]	sp|Q93ZH0|LYM1_ARATH^Q93ZH0^Q:64-453,H:4-389^67.43%ID^E:0^RecName: Full=LysM domain-containing GPI-anchored protein 1;^Eukaryota; Viridiplantae; Streptophyta; Embryophyta; Tracheophyta; Spermatophyta; Magnoliophyta; eudicotyledons; Gunneridae; Pentapetalae; rosids; malvids; Brassicales; Brassicaceae; Camelineae; Arabidopsis	.	PF01476.15^LysM^LysM domain^175-220^E:4.9e-06`PF01476.15^LysM^LysM domain^240-282^E:4.4e-05	.	.	.	GO:0031225^cellular_component^anchored component of membrane`GO:0046658^cellular_component^anchored component of plasma membrane`GO:0005576^cellular_component^extracellular region`GO:0005886^cellular_component^plasma membrane`GO:0042834^molecular_function^peptidoglycan binding`GO:0016998^biological_process^cell wall macromolecule catabolic process`GO:0006952^biological_process^defense response`GO…	.	.	.
c1896_g1	c1896_g1_i1	.	.	.	.	.	.	.	.	.	.	.	.	.	.	.
c1897_g1	c1897_g1_i1	.	.	.	.	.	.	.	.	.	.	.	.	.	.	.
c1898_g1	c1898_g1_i1	sp|P09189|HSP7C_PETHY^P09189^Q:2-163,H:576-629^77.78%ID^E:9e-22^RecName: Full=Heat shock cognate 70 kDa protein;^Eukaryota; Viridiplantae; Streptophyta; Embryophyta; Tracheophyta; Spermatophyta; Magnoliophyta; eudicotyledons; Gunneridae; Pentapetalae; asterids; lamiids; Solanales; Solanaceae; Petunioideae; Petunia	.	.	.	.	.	.	.	.	.	.	GO:0005524^molecular_function^ATP binding`GO:0006950^biological_process^response to stress	.	.	.
c1898_g1	c1898_g1_i2	sp|P09189|HSP7C_PETHY^P09189^Q:2-163,H:576-629^77.78%ID^E:1e-21^RecName: Full=Heat shock cognate 70 kDa protein;^Eukaryota; Viridiplantae; Streptophyta; Embryophyta; Tracheophyta; Spermatophyta; Magnoliophyta; eudicotyledons; Gunneridae; Pentapetalae; asterids; lamiids; Solanales; Solanaceae; Petunioideae; Petunia	.	.	.	.	.	.	.	.	.	.	GO:0005524^molecular_function^ATP binding`GO:0006950^biological_process^response to stress	.	.	.
c1899_g1	c1899_g1_i1	.	.	.	.	.	.	.	.	.	.	.	.	.	.	.
c1900_g1	c1900_g1_i1	sp|Q93ZR6|WSD1_ARATH^Q93ZR6^Q:1732-371,H:17-478^28.09%ID^E:2e-56^RecName: Full=O-acyltransferase WSD1;^Eukaryota; Viridiplantae; Streptophyta; Embryophyta; Tracheophyta; Spermatophyta; Magnoliophyta; eudicotyledons; Gunneridae; Pentapetalae; rosids; malvids; Brassicales; Brassicaceae; Camelineae; Arabidopsis	.	.	c1900_g1_i1|m.319	368-1750[-]	sp|Q93ZR6|WSD1_ARATH^Q93ZR6^Q:7-460,H:17-478^28.09%ID^E:4e-58^RecName: Full=O-acyltransferase WSD1;^Eukaryota; Viridiplantae; Streptophyta; Embryophyta; Tracheophyta; Spermatophyta; Magnoliophyta; eudicotyledons; Gunneridae; Pentapetalae; rosids; malvids; Brassicales; Brassicaceae; Camelineae; Arabidopsis	.	PF00668.15^Condensation^Condensation domain^25-142^E:5.5e-05`PF03007.11^WES_acyltransf^Wax ester synthase-like Acyl-CoA acyltransferase domain^48-194^E:6.5e-11`PF06974.8^DUF1298^Protein of unknown function (DUF1298)^299-452^E:8.7e-51	.	.	.	GO:0005783^cellular_component^endoplasmic reticulum`GO:0005789^cellular_component^endoplasmic reticulum membrane`GO:0016021^cellular_component^integral component of membrane`GO:0004144^molecular_function^diacylglycerol O-acyltransferase activity`GO:0047196^molecular_function^long-chain-alcohol O-fatty-acyltransferase activity`GO:0019432^biological_process^triglyceride biosynthetic process`GO:0010…	GO:0004144^molecular_function^diacylglycerol O-acyltransferase activity`GO:0045017^biological_process^glycerolipid biosynthetic process	.	.
c1901_g1	c1901_g1_i1	sp|O49065|RAP_TAROF^O49065^Q:97-546,H:5-155^56.95%ID^E:3e-52^RecName: Full=Root allergen protein;^Eukaryota; Viridiplantae; Streptophyta; Embryophyta; Tracheophyta; Spermatophyta; Magnoliophyta; eudicotyledons; Gunneridae; Pentapetalae; asterids; campanulids; Asterales; Asteraceae; Cichorioideae; Cichorieae; Crepidinae; Taraxacum	.	.	c1901_g1_i1|m.321	79-555[+]	sp|O49065|RAP_TAROF^O49065^Q:7-156,H:5-155^56.95%ID^E:7e-54^RecName: Full=Root allergen protein;^Eukaryota; Viridiplantae; Streptophyta; Embryophyta; Tracheophyta; Spermatophyta; Magnoliophyta; eudicotyledons; Gunneridae; Pentapetalae; asterids; campanulids; Asterales; Asteraceae; Cichorioideae; Cichorieae; Crepidinae; Taraxacum	.	PF00407.14^Bet_v_1^Pathogenesis-related protein Bet v I family^1-153^E:2.6e-29`PF10604.4^Polyketide_cyc2^Polyketide cyclase / dehydrase and lipid transport^3-122^E:1.7e-06	.	.	.	GO:0006952^biological_process^defense response`GO:0009607^biological_process^response to biotic stimulus	GO:0006952^biological_process^defense response`GO:0009607^biological_process^response to biotic stimulus	.	.
c1902_g1	c1902_g1_i1	.	.	.	.	.	.	.	.	.	.	.	.	.	.	.
c1903_g1	c1903_g1_i1	sp|Q8LBV4|Y1814_ARATH^Q8LBV4^Q:257-1171,H:57-355^63.84%ID^E:8e-142^RecName: Full=Uncharacterized methyltransferase At1g78140, chloroplastic;^Eukaryota; Viridiplantae; Streptophyta; Embryophyta; Tracheophyta; Spermatophyta; Magnoliophyta; eudicotyledons; Gunneridae; Pentapetalae; rosids; malvids; Brassicales; Brassicaceae; Camelineae; Arabidopsis	.	.	c1903_g1_i1|m.323	2-1174[+]	sp|Q8LBV4|Y1814_ARATH^Q8LBV4^Q:86-390,H:57-355^63.84%ID^E:2e-142^RecName: Full=Uncharacterized methyltransferase At1g78140, chloroplastic;^Eukaryota; Viridiplantae; Streptophyta; Embryophyta; Tracheophyta; Spermatophyta; Magnoliophyta; eudicotyledons; Gunneridae; Pentapetalae; rosids; malvids; Brassicales; Brassicaceae; Camelineae; Arabidopsis	.	PF13489.1^Methyltransf_23^Methyltransferase domain^207-371^E:2.7e-09`PF01209.13^Ubie_methyltran^ubiE/COQ5 methyltransferase family^217-324^E:6.7e-08`PF12847.2^Methyltransf_18^Methyltransferase domain^220-326^E:9.1e-09`PF13847.1^Methyltransf_31^Methyltransferase domain^221-327^E:1.9e-09`PF13649.1^Methyltransf_25^Methyltransferase domain^222-320^E:2.6e-09`PF08241.7^Methyltransf_11^Methyltransferase…	.	.	COG2226^Methyltransferase required for the conversion of demethylmenaquinone (DMKH2) to menaquinone (MKH2)	GO:0009507^cellular_component^chloroplast`GO:0010287^cellular_component^plastoglobule`GO:0008168^molecular_function^methyltransferase activity	GO:0008168^molecular_function^methyltransferase activity`GO:0008152^biological_process^metabolic process	.	.
c1903_g1	c1903_g1_i2	sp|Q8LBV4|Y1814_ARATH^Q8LBV4^Q:257-802,H:57-231^59.56%ID^E:2e-70^RecName: Full=Uncharacterized methyltransferase At1g78140, chloroplastic;^Eukaryota; Viridiplantae; Streptophyta; Embryophyta; Tracheophyta; Spermatophyta; Magnoliophyta; eudicotyledons; Gunneridae; Pentapetalae; rosids; malvids; Brassicales; Brassicaceae; Camelineae; Arabidopsis`sp|Q8LBV4|Y1814_ARATH^Q8LBV4^Q:927-1286,H:236-355^70.…	.	.	c1903_g1_i2|m.324	2-817[+]	sp|Q8LBV4|Y1814_ARATH^Q8LBV4^Q:86-267,H:57-231^59.56%ID^E:2e-73^RecName: Full=Uncharacterized methyltransferase At1g78140, chloroplastic;^Eukaryota; Viridiplantae; Streptophyta; Embryophyta; Tracheophyta; Spermatophyta; Magnoliophyta; eudicotyledons; Gunneridae; Pentapetalae; rosids; malvids; Brassicales; Brassicaceae; Camelineae; Arabidopsis	.	.	.	.	COG2226^Methyltransferase required for the conversion of demethylmenaquinone (DMKH2) to menaquinone (MKH2)	GO:0009507^cellular_component^chloroplast`GO:0010287^cellular_component^plastoglobule`GO:0008168^molecular_function^methyltransferase activity	.	.	.
c1903_g1	c1903_g1_i2	sp|Q8LBV4|Y1814_ARATH^Q8LBV4^Q:257-802,H:57-231^59.56%ID^E:2e-70^RecName: Full=Uncharacterized methyltransferase At1g78140, chloroplastic;^Eukaryota; Viridiplantae; Streptophyta; Embryophyta; Tracheophyta; Spermatophyta; Magnoliophyta; eudicotyledons; Gunneridae; Pentapetalae; rosids; malvids; Brassicales; Brassicaceae; Camelineae; Arabidopsis`sp|Q8LBV4|Y1814_ARATH^Q8LBV4^Q:927-1286,H:236-355^70.…	.	.	c1903_g1_i2|m.325	777-1289[+]	sp|Q8LBV4|Y1814_ARATH^Q8LBV4^Q:51-170,H:236-355^70.83%ID^E:2e-56^RecName: Full=Uncharacterized methyltransferase At1g78140, chloroplastic;^Eukaryota; Viridiplantae; Streptophyta; Embryophyta; Tracheophyta; Spermatophyta; Magnoliophyta; eudicotyledons; Gunneridae; Pentapetalae; rosids; malvids; Brassicales; Brassicaceae; Camelineae; Arabidopsis	.	PF08241.7^Methyltransf_11^Methyltransferase domain^55-103^E:1.8e-11	.	.	COG2226^Methyltransferase required for the conversion of demethylmenaquinone (DMKH2) to menaquinone (MKH2)	GO:0009507^cellular_component^chloroplast`GO:0010287^cellular_component^plastoglobule`GO:0008168^molecular_function^methyltransferase activity	GO:0008168^molecular_function^methyltransferase activity`GO:0008152^biological_process^metabolic process	.	.
c1904_g1	c1904_g1_i1	.	.	.	.	.	.	.	.	.	.	.	.	.	.	.
c1905_g1	c1905_g1_i1	.	.	.	.	.	.	.	.	.	.	.	.	.	.	.
c1906_g1	c1906_g1_i1	.	.	.	.	.	.	.	.	.	.	.	.	.	.	.
c1906_g1	c1906_g1_i2	.	.	.	.	.	.	.	.	.	.	.	.	.	.	.
c1908_g1	c1908_g1_i1	sp|Q39290|RPAB5_BRANA^Q39290^Q:75-287,H:1-71^94.37%ID^E:2e-41^RecName: Full=DNA-directed RNA polymerases I, II, and III subunit RPABC5;^Eukaryota; Viridiplantae; Streptophyta; Embryophyta; Tracheophyta; Spermatophyta; Magnoliophyta; eudicotyledons; Gunneridae; Pentapetalae; rosids; malvids; Brassicales; Brassicaceae; Brassiceae; Brassica	.	.	.	.	.	.	.	.	.	.	GO:0005634^cellular_component^nucleus`GO:0003677^molecular_function^DNA binding`GO:0003899^molecular_function^DNA-directed RNA polymerase activity`GO:0008270^molecular_function^zinc ion binding`GO:0006351^biological_process^transcription, DNA-templated	.	.	.
c1908_g1	c1908_g1_i2	sp|Q39290|RPAB5_BRANA^Q39290^Q:127-339,H:1-71^94.37%ID^E:3e-41^RecName: Full=DNA-directed RNA polymerases I, II, and III subunit RPABC5;^Eukaryota; Viridiplantae; Streptophyta; Embryophyta; Tracheophyta; Spermatophyta; Magnoliophyta; eudicotyledons; Gunneridae; Pentapetalae; rosids; malvids; Brassicales; Brassicaceae; Brassiceae; Brassica	.	.	.	.	.	.	.	.	.	.	GO:0005634^cellular_component^nucleus`GO:0003677^molecular_function^DNA binding`GO:0003899^molecular_function^DNA-directed RNA polymerase activity`GO:0008270^molecular_function^zinc ion binding`GO:0006351^biological_process^transcription, DNA-templated	.	.	.
c1909_g1	c1909_g1_i1	.	.	.	c1909_g1_i1|m.326	72-536[-]	.	.	.	.	.	.	.	.	.	.
c1910_g1	c1910_g1_i1	.	.	.	.	.	.	.	.	.	.	.	.	.	.	.
c1911_g1	c1911_g1_i1	.	.	.	.	.	.	.	.	.	.	.	.	.	.	.
c1912_g1	c1912_g1_i1	.	.	.	.	.	.	.	.	.	.	.	.	.	.	.
c1912_g2	c1912_g2_i1	sp|Q9SAK4|SSDH_ARATH^Q9SAK4^Q:1942-461,H:32-525^77.13%ID^E:0^RecName: Full=Succinate-semialdehyde dehydrogenase, mitochondrial;^Eukaryota; Viridiplantae; Streptophyta; Embryophyta; Tracheophyta; Spermatophyta; Magnoliophyta; eudicotyledons; Gunneridae; Pentapetalae; rosids; malvids; Brassicales; Brassicaceae; Camelineae; Arabidopsis	.	.	c1912_g2_i1|m.328	455-2062[-]	sp|Q9SAK4|SSDH_ARATH^Q9SAK4^Q:6-534,H:7-525^73.45%ID^E:0^RecName: Full=Succinate-semialdehyde dehydrogenase, mitochondrial;^Eukaryota; Viridiplantae; Streptophyta; Embryophyta; Tracheophyta; Spermatophyta; Magnoliophyta; eudicotyledons; Gunneridae; Pentapetalae; rosids; malvids; Brassicales; Brassicaceae; Camelineae; Arabidopsis	.	PF00171.17^Aldedh^Aldehyde dehydrogenase family^70-529^E:7.7e-172	.	.	COG1012^Dehydrogenase	GO:0009507^cellular_component^chloroplast`GO:0009570^cellular_component^chloroplast stroma`GO:0005759^cellular_component^mitochondrial matrix`GO:0005739^cellular_component^mitochondrion`GO:0005507^molecular_function^copper ion binding`GO:0051287^molecular_function^NAD binding`GO:0004777^molecular_function^succinate-semialdehyde dehydrogenase (NAD+) activity`GO:0009013^molecular_function^succinate…	GO:0016491^molecular_function^oxidoreductase activity`GO:0008152^biological_process^metabolic process`GO:0055114^biological_process^oxidation-reduction process	.	.
c1913_g1	c1913_g1_i1	sp|P52409|E13B_WHEAT^P52409^Q:2-406,H:213-347^57.04%ID^E:2e-46^RecName: Full=Glucan endo-1,3-beta-glucosidase;^Eukaryota; Viridiplantae; Streptophyta; Embryophyta; Tracheophyta; Spermatophyta; Magnoliophyta; Liliopsida; Poales; Poaceae; BEP clade; Pooideae; Triticeae; Triticum	.	.	c1913_g1_i1|m.331	2-673[+]	sp|P52409|E13B_WHEAT^P52409^Q:1-135,H:213-347^57.04%ID^E:1e-47^RecName: Full=Glucan endo-1,3-beta-glucosidase;^Eukaryota; Viridiplantae; Streptophyta; Embryophyta; Tracheophyta; Spermatophyta; Magnoliophyta; Liliopsida; Poales; Poaceae; BEP clade; Pooideae; Triticeae; Triticum	.	PF00332.13^Glyco_hydro_17^Glycosyl hydrolases family 17^5-132^E:6.4e-39	.	.	.	GO:0042973^molecular_function^glucan endo-1,3-beta-D-glucosidase activity`GO:0005975^biological_process^carbohydrate metabolic process`GO:0006952^biological_process^defense response	GO:0004553^molecular_function^hydrolase activity, hydrolyzing O-glycosyl compounds`GO:0005975^biological_process^carbohydrate metabolic process	.	.
c1914_g1	c1914_g1_i1	.	.	.	.	.	.	.	.	.	.	.	.	.	.	.
c1915_g1	c1915_g1_i1	.	.	.	.	.	.	.	.	.	.	.	.	.	.	.
c1916_g1	c1916_g1_i1	.	.	.	.	.	.	.	.	.	.	.	.	.	.	.
c1918_g1	c1918_g1_i1	sp|O34689|MHQA_BACSU^O34689^Q:3-365,H:3-134^25.74%ID^E:1e-05^RecName: Full=Putative ring-cleaving dioxygenase MhqA;^Bacteria; Firmicutes; Bacilli; Bacillales; Bacillaceae; Bacillus	.	.	.	.	.	.	.	.	.	COG0346^glyoxalase bleomycin resistance protein dioxygenase	GO:0005737^cellular_component^cytoplasm`GO:0051213^molecular_function^dioxygenase activity`GO:0046872^molecular_function^metal ion binding`GO:0019439^biological_process^aromatic compound catabolic process`GO:0009636^biological_process^response to toxic substance	.	.	.
c1919_g1	c1919_g1_i1	.	.	.	.	.	.	.	.	.	.	.	.	.	.	.
c1921_g1	c1921_g1_i1	.	.	.	.	.	.	.	.	.	.	.	.	.	.	.
c1922_g1	c1922_g1_i1	.	.	.	.	.	.	.	.	.	.	.	.	.	.	.
c1923_g1	c1923_g1_i1	.	.	.	.	.	.	.	.	.	.	.	.	.	.	.
c1923_g1	c1923_g1_i2	.	.	.	.	.	.	.	.	.	.	.	.	.	.	.
c1924_g1	c1924_g1_i1	.	.	.	.	.	.	.	.	.	.	.	.	.	.	.
c1926_g1	c1926_g1_i1	.	.	.	.	.	.	.	.	.	.	.	.	.	.	.
c1927_g1	c1927_g1_i1	sp|P10978|POLX_TOBAC^P10978^Q:146-3,H:554-601^68.75%ID^E:8e-16^RecName: Full=Retrovirus-related Pol polyprotein from transposon TNT 1-94;^Eukaryota; Viridiplantae; Streptophyta; Embryophyta; Tracheophyta; Spermatophyta; Magnoliophyta; eudicotyledons; Gunneridae; Pentapetalae; asterids; lamiids; Solanales; Solanaceae; Nicotianoideae; Nicotianeae; Nicotiana	.	.	.	.	.	.	.	.	.	.	GO:0004190^molecular_function^aspartic-type endopeptidase activity`GO:0004519^molecular_function^endonuclease activity`GO:0003676^molecular_function^nucleic acid binding`GO:0003964^molecular_function^RNA-directed DNA polymerase activity`GO:0008270^molecular_function^zinc ion binding`GO:0015074^biological_process^DNA integration	.	.	.
c1929_g1	c1929_g1_i1	.	.	.	c1929_g1_i1|m.332	161-700[+]	.	.	.	.	.	.	.	.	.	.
c1930_g1	c1930_g1_i1	sp|P9WLJ1|Y2191_MYCTU^P9WLJ1^Q:138-701,H:15-207^30.88%ID^E:1e-07^RecName: Full=Uncharacterized protein Rv2191;^Bacteria; Actinobacteria; Actinobacteridae; Actinomycetales; Corynebacterineae; Mycobacteriaceae; Mycobacterium; Mycobacterium tuberculosis complex	.	.	c1930_g1_i1|m.333	3-1655[+]	sp|P9WLJ1|Y2191_MYCTU^P9WLJ1^Q:46-233,H:15-207^29.9%ID^E:9e-08^RecName: Full=Uncharacterized protein Rv2191;^Bacteria; Actinobacteria; Actinobacteridae; Actinomycetales; Corynebacterineae; Mycobacteriaceae; Mycobacterium; Mycobacterium tuberculosis complex	.	PF00929.19^RNase_T^Exonuclease^71-233^E:6.4e-23	.	.	.	GO:0003677^molecular_function^DNA binding`GO:0003887^molecular_function^DNA-directed DNA polymerase activity`GO:0004527^molecular_function^exonuclease activity	.	.	.
c1931_g1	c1931_g1_i1	.	.	.	.	.	.	.	.	.	.	.	.	.	.	.
c1932_g1	c1932_g1_i1	.	.	.	.	.	.	.	.	.	.	.	.	.	.	.
c1933_g1	c1933_g1_i1	sp|P70168|IMB1_MOUSE^P70168^Q:3010-440,H:1-864^40.64%ID^E:0^RecName: Full=Importin subunit beta-1;^Eukaryota; Metazoa; Chordata; Craniata; Vertebrata; Euteleostomi; Mammalia; Eutheria; Euarchontoglires; Glires; Rodentia; Sciurognathi; Muroidea; Muridae; Murinae; Mus; Mus	.	.	c1933_g1_i1|m.334	398-3238[-]	sp|P70168|IMB1_MOUSE^P70168^Q:77-933,H:1-864^40.52%ID^E:0^RecName: Full=Importin subunit beta-1;^Eukaryota; Metazoa; Chordata; Craniata; Vertebrata; Euteleostomi; Mammalia; Eutheria; Euarchontoglires; Glires; Rodentia; Sciurognathi; Muroidea; Muridae; Murinae; Mus; Mus	.	PF03810.14^IBN_N^Importin-beta N-terminal domain^97-177^E:6.8e-13`PF13513.1^HEAT_EZ^HEAT-like repeat^454-509^E:1e-07	.	.	COG5215^Importin	GO:0005737^cellular_component^cytoplasm`GO:0031965^cellular_component^nuclear membrane`GO:0043234^cellular_component^protein complex`GO:0005515^molecular_function^protein binding`GO:0008565^molecular_function^protein transporter activity`GO:0006606^biological_process^protein import into nucleus`GO:0006610^biological_process^ribosomal protein import into nucleus	GO:0008536^molecular_function^Ran GTPase binding`GO:0006886^biological_process^intracellular protein transport	.	.
c1934_g1	c1934_g1_i1	.	.	.	.	.	.	.	.	.	.	.	.	.	.	.
c1935_g1	c1935_g1_i1	.	.	.	.	.	.	.	.	.	.	.	.	.	.	.
c1937_g1	c1937_g1_i1	.	.	.	.	.	.	.	.	.	.	.	.	.	.	.
c1938_g1	c1938_g1_i1	sp|Q94JV5|NILP2_ARATH^Q94JV5^Q:793-323,H:151-307^80.89%ID^E:2e-126^RecName: Full=Nitrilase-like protein 2;^Eukaryota; Viridiplantae; Streptophyta; Embryophyta; Tracheophyta; Spermatophyta; Magnoliophyta; eudicotyledons; Gunneridae; Pentapetalae; rosids; malvids; Brassicales; Brassicaceae; Camelineae; Arabidopsis`sp|Q94JV5|NILP2_ARATH^Q94JV5^Q:1287-898,H:25-153^72.31%ID^E:2e-126^RecName: Full=Nitr…	.	.	c1938_g1_i1|m.338	302-718[-]	sp|Q94JV5|NILP2_ARATH^Q94JV5^Q:1-132,H:176-307^84.09%ID^E:3e-78^RecName: Full=Nitrilase-like protein 2;^Eukaryota; Viridiplantae; Streptophyta; Embryophyta; Tracheophyta; Spermatophyta; Magnoliophyta; eudicotyledons; Gunneridae; Pentapetalae; rosids; malvids; Brassicales; Brassicaceae; Camelineae; Arabidopsis	.	.	.	.	COG0388^nitrilase cyanide hydratase and apolipoprotein n-acyltransferase	GO:0009536^cellular_component^plastid`GO:0016810^molecular_function^hydrolase activity, acting on carbon-nitrogen (but not peptide) bonds`GO:0006807^biological_process^nitrogen compound metabolic process`GO:0046686^biological_process^response to cadmium ion	.	.	.
c1938_g1	c1938_g1_i1	sp|Q94JV5|NILP2_ARATH^Q94JV5^Q:793-323,H:151-307^80.89%ID^E:2e-126^RecName: Full=Nitrilase-like protein 2;^Eukaryota; Viridiplantae; Streptophyta; Embryophyta; Tracheophyta; Spermatophyta; Magnoliophyta; eudicotyledons; Gunneridae; Pentapetalae; rosids; malvids; Brassicales; Brassicaceae; Camelineae; Arabidopsis`sp|Q94JV5|NILP2_ARATH^Q94JV5^Q:1287-898,H:25-153^72.31%ID^E:2e-126^RecName: Full=Nitr…	.	.	c1938_g1_i1|m.337	904-1383[-]	sp|Q94JV5|NILP2_ARATH^Q94JV5^Q:38-159,H:30-150^74.59%ID^E:3e-62^RecName: Full=Nitrilase-like protein 2;^Eukaryota; Viridiplantae; Streptophyta; Embryophyta; Tracheophyta; Spermatophyta; Magnoliophyta; eudicotyledons; Gunneridae; Pentapetalae; rosids; malvids; Brassicales; Brassicaceae; Camelineae; Arabidopsis	.	PF00795.17^CN_hydrolase^Carbon-nitrogen hydrolase^46-159^E:6.9e-18	.	.	COG0388^nitrilase cyanide hydratase and apolipoprotein n-acyltransferase	GO:0009536^cellular_component^plastid`GO:0016810^molecular_function^hydrolase activity, acting on carbon-nitrogen (but not peptide) bonds`GO:0006807^biological_process^nitrogen compound metabolic process`GO:0046686^biological_process^response to cadmium ion	GO:0016810^molecular_function^hydrolase activity, acting on carbon-nitrogen (but not peptide) bonds`GO:0006807^biological_process^nitrogen compound metabolic process	.	.
c1938_g1	c1938_g1_i2	sp|Q94JV5|NILP2_ARATH^Q94JV5^Q:1159-323,H:30-307^78.14%ID^E:1e-163^RecName: Full=Nitrilase-like protein 2;^Eukaryota; Viridiplantae; Streptophyta; Embryophyta; Tracheophyta; Spermatophyta; Magnoliophyta; eudicotyledons; Gunneridae; Pentapetalae; rosids; malvids; Brassicales; Brassicaceae; Camelineae; Arabidopsis	.	.	c1938_g1_i2|m.339	302-1270[-]	sp|Q94JV5|NILP2_ARATH^Q94JV5^Q:38-316,H:30-307^78.14%ID^E:1e-165^RecName: Full=Nitrilase-like protein 2;^Eukaryota; Viridiplantae; Streptophyta; Embryophyta; Tracheophyta; Spermatophyta; Magnoliophyta; eudicotyledons; Gunneridae; Pentapetalae; rosids; malvids; Brassicales; Brassicaceae; Camelineae; Arabidopsis	.	PF00795.17^CN_hydrolase^Carbon-nitrogen hydrolase^46-223^E:1e-29	.	.	COG0388^nitrilase cyanide hydratase and apolipoprotein n-acyltransferase	GO:0009536^cellular_component^plastid`GO:0016810^molecular_function^hydrolase activity, acting on carbon-nitrogen (but not peptide) bonds`GO:0006807^biological_process^nitrogen compound metabolic process`GO:0046686^biological_process^response to cadmium ion	GO:0016810^molecular_function^hydrolase activity, acting on carbon-nitrogen (but not peptide) bonds`GO:0006807^biological_process^nitrogen compound metabolic process	.	.
c1939_g1	c1939_g1_i1	sp|Q5UR45|YL572_MIMIV^Q5UR45^Q:5-466,H:18-181^34.88%ID^E:1e-14^RecName: Full=Putative AAA family ATPase L572;^Viruses; dsDNA viruses, no RNA stage; Mimiviridae; Mimivirus	.	.	c1939_g1_i1|m.340	2-601[+]	sp|Q5UR45|YL572_MIMIV^Q5UR45^Q:2-155,H:18-181^35.47%ID^E:9e-16^RecName: Full=Putative AAA family ATPase L572;^Viruses; dsDNA viruses, no RNA stage; Mimiviridae; Mimivirus	.	PF00004.24^AAA^ATPase family associated with various cellular activities (AAA)^48-110^E:2e-07	.	.	.	GO:0005524^molecular_function^ATP binding	GO:0005524^molecular_function^ATP binding	.	.
c1940_g1	c1940_g1_i1	.	.	.	.	.	.	.	.	.	.	.	.	.	.	.
c1941_g1	c1941_g1_i1	.	.	.	.	.	.	.	.	.	.	.	.	.	.	.
c1942_g1	c1942_g1_i1	.	.	.	c1942_g1_i1|m.341	3-332[+]	.	.	.	.	.	.	.	.	.	.
c1943_g1	c1943_g1_i1	.	.	.	.	.	.	.	.	.	.	.	.	.	.	.
c1945_g1	c1945_g1_i1	.	.	.	.	.	.	.	.	.	.	.	.	.	.	.
c1946_g1	c1946_g1_i1	.	.	.	.	.	.	.	.	.	.	.	.	.	.	.
c1947_g1	c1947_g1_i1	.	.	.	.	.	.	.	.	.	.	.	.	.	.	.
c1947_g1	c1947_g1_i2	.	.	.	.	.	.	.	.	.	.	.	.	.	.	.
c1948_g1	c1948_g1_i1	.	.	.	.	.	.	.	.	.	.	.	.	.	.	.
c1949_g1	c1949_g1_i1	.	.	.	.	.	.	.	.	.	.	.	.	.	.	.
c1950_g1	c1950_g1_i1	.	.	.	.	.	.	.	.	.	.	.	.	.	.	.
c1952_g1	c1952_g1_i1	.	.	.	.	.	.	.	.	.	.	.	.	.	.	.
c1953_g1	c1953_g1_i1	sp|P14381|YTX2_XENLA^P14381^Q:23-199,H:501-559^33.9%ID^E:2e-07^RecName: Full=Transposon TX1 uncharacterized 149 kDa protein;^Eukaryota; Metazoa; Chordata; Craniata; Vertebrata; Euteleostomi; Amphibia; Batrachia; Anura; Pipoidea; Pipidae; Xenopodinae; Xenopus; Xenopus	.	.	.	.	.	.	.	.	.	.	GO:0003723^molecular_function^RNA binding`GO:0003964^molecular_function^RNA-directed DNA polymerase activity	.	.	.
c1954_g1	c1954_g1_i1	.	.	.	.	.	.	.	.	.	.	.	.	.	.	.
c1955_g1	c1955_g1_i1	.	.	.	.	.	.	.	.	.	.	.	.	.	.	.
c1955_g1	c1955_g1_i2	sp|I7C6E8|C7A52_PANGI^I7C6E8^Q:2-544,H:91-317^29.11%ID^E:4e-17^RecName: Full=Beta-amyrin 28-oxidase;^Eukaryota; Viridiplantae; Streptophyta; Embryophyta; Tracheophyta; Spermatophyta; Magnoliophyta; eudicotyledons; Gunneridae; Pentapetalae; asterids; campanulids; Apiales; Araliaceae; Panax	.	.	.	.	.	.	.	.	.	.	GO:0016021^cellular_component^integral component of membrane`GO:0020037^molecular_function^heme binding`GO:0005506^molecular_function^iron ion binding`GO:0004497^molecular_function^monooxygenase activity`GO:0016705^molecular_function^oxidoreductase activity, acting on paired donors, with incorporation or reduction of molecular oxygen	.	.	.
c1956_g1	c1956_g1_i1	.	.	.	.	.	.	.	.	.	.	.	.	.	.	.
c1957_g1	c1957_g1_i1	.	.	.	.	.	.	.	.	.	.	.	.	.	.	.
c1957_g1	c1957_g1_i2	.	.	.	.	.	.	.	.	.	.	.	.	.	.	.
c1959_g1	c1959_g1_i1	.	.	.	.	.	.	.	.	.	.	.	.	.	.	.
c1960_g1	c1960_g1_i1	.	.	.	.	.	.	.	.	.	.	.	.	.	.	.
c1963_g1	c1963_g1_i1	.	.	.	.	.	.	.	.	.	.	.	.	.	.	.
c1963_g2	c1963_g2_i1	.	.	.	.	.	.	.	.	.	.	.	.	.	.	.
c1964_g1	c1964_g1_i1	.	.	.	.	.	.	.	.	.	.	.	.	.	.	.
c1965_g1	c1965_g1_i1	.	.	.	.	.	.	.	.	.	.	.	.	.	.	.
c1966_g1	c1966_g1_i1	.	.	.	.	.	.	.	.	.	.	.	.	.	.	.
c1966_g1	c1966_g1_i2	.	.	.	.	.	.	.	.	.	.	.	.	.	.	.
c1967_g1	c1967_g1_i1	.	.	.	.	.	.	.	.	.	.	.	.	.	.	.
c1969_g1	c1969_g1_i1	.	.	.	.	.	.	.	.	.	.	.	.	.	.	.
c1970_g1	c1970_g1_i1	.	.	.	.	.	.	.	.	.	.	.	.	.	.	.
c1971_g1	c1971_g1_i1	sp|Q8L8Z8|GRXS2_ARATH^Q8L8Z8^Q:420-226,H:39-102^70.77%ID^E:3e-21^RecName: Full=Monothiol glutaredoxin-S2;^Eukaryota; Viridiplantae; Streptophyta; Embryophyta; Tracheophyta; Spermatophyta; Magnoliophyta; eudicotyledons; Gunneridae; Pentapetalae; rosids; malvids; Brassicales; Brassicaceae; Camelineae; Arabidopsis	.	.	.	.	.	.	.	.	.	.	GO:0005737^cellular_component^cytoplasm`GO:0051537^molecular_function^2 iron, 2 sulfur cluster binding`GO:0009055^molecular_function^electron carrier activity`GO:0046872^molecular_function^metal ion binding`GO:0015035^molecular_function^protein disulfide oxidoreductase activity`GO:0045454^biological_process^cell redox homeostasis	.	.	.
c1973_g1	c1973_g1_i1	sp|P04323|POL3_DROME^P04323^Q:3-992,H:218-554^45.4%ID^E:1e-87^RecName: Full=Retrovirus-related Pol polyprotein from transposon 17.6;^Eukaryota; Metazoa; Ecdysozoa; Arthropoda; Hexapoda; Insecta; Pterygota; Neoptera; Endopterygota; Diptera; Brachycera; Muscomorpha; Ephydroidea; Drosophilidae; Drosophila; Sophophora	.	.	c1973_g1_i1|m.346	3-992[+]	sp|P04323|POL3_DROME^P04323^Q:1-330,H:218-554^45.4%ID^E:3e-93^RecName: Full=Retrovirus-related Pol polyprotein from transposon 17.6;^Eukaryota; Metazoa; Ecdysozoa; Arthropoda; Hexapoda; Insecta; Pterygota; Neoptera; Endopterygota; Diptera; Brachycera; Muscomorpha; Ephydroidea; Drosophilidae; Drosophila; Sophophora	.	PF00078.22^RVT_1^Reverse transcriptase (RNA-dependent DNA polymerase)^33-193^E:2.3e-24	.	.	.	GO:0004190^molecular_function^aspartic-type endopeptidase activity`GO:0004519^molecular_function^endonuclease activity`GO:0003723^molecular_function^RNA binding`GO:0003964^molecular_function^RNA-directed DNA polymerase activity`GO:0015074^biological_process^DNA integration	.	.	.
c1974_g1	c1974_g1_i1	.	.	.	.	.	.	.	.	.	.	.	.	.	.	.
c1974_g1	c1974_g1_i2	.	.	.	.	.	.	.	.	.	.	.	.	.	.	.
c1976_g1	c1976_g1_i1	sp|Q38945|DPNPH_ARATH^Q38945^Q:420-1181,H:9-253^59.06%ID^E:1e-82^RecName: Full=PAP-specific phosphatase HAL2-like;^Eukaryota; Viridiplantae; Streptophyta; Embryophyta; Tracheophyta; Spermatophyta; Magnoliophyta; eudicotyledons; Gunneridae; Pentapetalae; rosids; malvids; Brassicales; Brassicaceae; Camelineae; Arabidopsis	.	.	c1976_g1_i1|m.347	174-1181[+]	sp|Q38945|DPNPH_ARATH^Q38945^Q:83-336,H:9-253^59.06%ID^E:2e-97^RecName: Full=PAP-specific phosphatase HAL2-like;^Eukaryota; Viridiplantae; Streptophyta; Embryophyta; Tracheophyta; Spermatophyta; Magnoliophyta; eudicotyledons; Gunneridae; Pentapetalae; rosids; malvids; Brassicales; Brassicaceae; Camelineae; Arabidopsis	.	PF00459.20^Inositol_P^Inositol monophosphatase family^118-290^E:2.1e-24	.	.	COG1218^3'(2'),5'bisphosphate nucleotidase	GO:0008441^molecular_function^3'(2'),5'-bisphosphate nucleotidase activity`GO:0046872^molecular_function^metal ion binding`GO:0016311^biological_process^dephosphorylation`GO:0046854^biological_process^phosphatidylinositol phosphorylation`GO:0006790^biological_process^sulfur compound metabolic process	GO:0046854^biological_process^phosphatidylinositol phosphorylation	.	.
c1977_g1	c1977_g1_i1	.	.	.	.	.	.	.	.	.	.	.	.	.	.	.
c1979_g1	c1979_g1_i1	.	.	.	c1979_g1_i1|m.348	3-653[-]	.	.	.	.	.	.	.	.	.	.
c1981_g1	c1981_g1_i1	sp|Q6K669|AMPL2_ORYSJ^Q6K669^Q:2-133,H:551-594^86.36%ID^E:6e-20^RecName: Full=Leucine aminopeptidase 2, chloroplastic;^Eukaryota; Viridiplantae; Streptophyta; Embryophyta; Tracheophyta; Spermatophyta; Magnoliophyta; Liliopsida; Poales; Poaceae; BEP clade; Ehrhartoideae; Oryzeae; Oryza	.	.	.	.	.	.	.	.	.	COG0260^Presumably involved in the processing and regular turnover of intracellular proteins. Catalyzes the removal of unsubstituted N-terminal amino acids from various peptides (By similarity)	GO:0009507^cellular_component^chloroplast`GO:0004177^molecular_function^aminopeptidase activity`GO:0030145^molecular_function^manganese ion binding`GO:0008235^molecular_function^metalloexopeptidase activity	.	.	.
c1982_g1	c1982_g1_i1	sp|Q9LL85|WHY1_SOLTU^Q9LL85^Q:901-170,H:27-274^68.8%ID^E:6e-116^RecName: Full=Single-stranded DNA-binding protein WHY1, chloroplastic;^Eukaryota; Viridiplantae; Streptophyta; Embryophyta; Tracheophyta; Spermatophyta; Magnoliophyta; eudicotyledons; Gunneridae; Pentapetalae; asterids; lamiids; Solanales; Solanaceae; Solanoideae; Solaneae; Solanum	.	.	c1982_g1_i1|m.349	167-916[-]	sp|Q9LL85|WHY1_SOLTU^Q9LL85^Q:6-249,H:27-274^68.8%ID^E:1e-117^RecName: Full=Single-stranded DNA-binding protein WHY1, chloroplastic;^Eukaryota; Viridiplantae; Streptophyta; Embryophyta; Tracheophyta; Spermatophyta; Magnoliophyta; eudicotyledons; Gunneridae; Pentapetalae; asterids; lamiids; Solanales; Solanaceae; Solanoideae; Solaneae; Solanum	.	PF08536.6^Whirly^Whirly transcription factor^72-210^E:1.1e-65	.	.	.	GO:0009570^cellular_component^chloroplast stroma`GO:0005634^cellular_component^nucleus`GO:0009508^cellular_component^plastid chromosome`GO:0043565^molecular_function^sequence-specific DNA binding`GO:0003700^molecular_function^sequence-specific DNA binding transcription factor activity`GO:0003697^molecular_function^single-stranded DNA binding`GO:0042162^molecular_function^telomeric DNA binding`GO:…	.	.	.
c1983_g1	c1983_g1_i1	.	.	.	.	.	.	.	.	.	.	.	.	.	.	.
c1983_g1	c1983_g1_i2	.	.	.	.	.	.	.	.	.	.	.	.	.	.	.
c1984_g1	c1984_g1_i1	.	.	.	.	.	.	.	.	.	.	.	.	.	.	.
c1985_g1	c1985_g1_i1	sp|C0LGH2|Y1561_ARATH^C0LGH2^Q:247-474,H:42-118^43.59%ID^E:8e-13^RecName: Full=Probable LRR receptor-like serine/threonine-protein kinase At1g56130;^Eukaryota; Viridiplantae; Streptophyta; Embryophyta; Tracheophyta; Spermatophyta; Magnoliophyta; eudicotyledons; Gunneridae; Pentapetalae; rosids; malvids; Brassicales; Brassicaceae; Camelineae; Arabidopsis	.	.	c1985_g1_i1|m.350	85-474[-]	.	.	.	.	.	.	.	.	.	.
c1985_g1	c1985_g1_i2	sp|C0LGH2|Y1561_ARATH^C0LGH2^Q:6-242,H:39-118^44.44%ID^E:4e-15^RecName: Full=Probable LRR receptor-like serine/threonine-protein kinase At1g56130;^Eukaryota; Viridiplantae; Streptophyta; Embryophyta; Tracheophyta; Spermatophyta; Magnoliophyta; eudicotyledons; Gunneridae; Pentapetalae; rosids; malvids; Brassicales; Brassicaceae; Camelineae; Arabidopsis	.	.	.	.	.	.	.	.	.	COG0515^Serine Threonine protein kinase	GO:0016021^cellular_component^integral component of membrane`GO:0005886^cellular_component^plasma membrane`GO:0005524^molecular_function^ATP binding`GO:0004674^molecular_function^protein serine/threonine kinase activity	.	.	.
c1986_g1	c1986_g1_i1	.	.	.	.	.	.	.	.	.	.	.	.	.	.	.
c1986_g1	c1986_g1_i2	.	.	.	.	.	.	.	.	.	.	.	.	.	.	.
c1987_g1	c1987_g1_i1	.	.	.	.	.	.	.	.	.	.	.	.	.	.	.
c1988_g1	c1988_g1_i1	sp|P49043|VPE_CITSI^P49043^Q:57-389,H:7-131^62.4%ID^E:2e-45^RecName: Full=Vacuolar-processing enzyme;^Eukaryota; Viridiplantae; Streptophyta; Embryophyta; Tracheophyta; Spermatophyta; Magnoliophyta; eudicotyledons; Gunneridae; Pentapetalae; rosids; malvids; Sapindales; Rutaceae; Citrus	.	.	c1988_g1_i1|m.351	45-389[+]	sp|P49043|VPE_CITSI^P49043^Q:5-115,H:7-131^62.4%ID^E:9e-46^RecName: Full=Vacuolar-processing enzyme;^Eukaryota; Viridiplantae; Streptophyta; Embryophyta; Tracheophyta; Spermatophyta; Magnoliophyta; eudicotyledons; Gunneridae; Pentapetalae; rosids; malvids; Sapindales; Rutaceae; Citrus	.	PF01650.13^Peptidase_C13^Peptidase C13 family^44-115^E:4.6e-33	.	.	.	GO:0004197^molecular_function^cysteine-type endopeptidase activity	GO:0004197^molecular_function^cysteine-type endopeptidase activity`GO:0006508^biological_process^proteolysis	.	.
c1989_g1	c1989_g1_i1	sp|Q9LZV9|NLTPA_ARATH^Q9LZV9^Q:372-755,H:4-116^30.23%ID^E:4e-06^RecName: Full=Non-specific lipid-transfer protein 10;^Eukaryota; Viridiplantae; Streptophyta; Embryophyta; Tracheophyta; Spermatophyta; Magnoliophyta; eudicotyledons; Gunneridae; Pentapetalae; rosids; malvids; Brassicales; Brassicaceae; Camelineae; Arabidopsis	.	.	c1989_g1_i1|m.352	342-785[+]	sp|Q9LZV9|NLTPA_ARATH^Q9LZV9^Q:11-138,H:4-116^30.23%ID^E:3e-07^RecName: Full=Non-specific lipid-transfer protein 10;^Eukaryota; Viridiplantae; Streptophyta; Embryophyta; Tracheophyta; Spermatophyta; Magnoliophyta; eudicotyledons; Gunneridae; Pentapetalae; rosids; malvids; Brassicales; Brassicaceae; Camelineae; Arabidopsis	.	.	.	.	.	GO:0005886^cellular_component^plasma membrane`GO:0008289^molecular_function^lipid binding`GO:0006869^biological_process^lipid transport	.	.	.
c1989_g1	c1989_g1_i2	sp|Q9LZV9|NLTPA_ARATH^Q9LZV9^Q:372-755,H:4-116^30.23%ID^E:4e-06^RecName: Full=Non-specific lipid-transfer protein 10;^Eukaryota; Viridiplantae; Streptophyta; Embryophyta; Tracheophyta; Spermatophyta; Magnoliophyta; eudicotyledons; Gunneridae; Pentapetalae; rosids; malvids; Brassicales; Brassicaceae; Camelineae; Arabidopsis	.	.	c1989_g1_i2|m.353	342-785[+]	sp|Q9LZV9|NLTPA_ARATH^Q9LZV9^Q:11-138,H:4-116^30.23%ID^E:3e-07^RecName: Full=Non-specific lipid-transfer protein 10;^Eukaryota; Viridiplantae; Streptophyta; Embryophyta; Tracheophyta; Spermatophyta; Magnoliophyta; eudicotyledons; Gunneridae; Pentapetalae; rosids; malvids; Brassicales; Brassicaceae; Camelineae; Arabidopsis	.	.	.	.	.	GO:0005886^cellular_component^plasma membrane`GO:0008289^molecular_function^lipid binding`GO:0006869^biological_process^lipid transport	.	.	.
c1989_g1	c1989_g1_i3	sp|Q9LZV9|NLTPA_ARATH^Q9LZV9^Q:372-746,H:4-113^30.16%ID^E:6e-06^RecName: Full=Non-specific lipid-transfer protein 10;^Eukaryota; Viridiplantae; Streptophyta; Embryophyta; Tracheophyta; Spermatophyta; Magnoliophyta; eudicotyledons; Gunneridae; Pentapetalae; rosids; malvids; Brassicales; Brassicaceae; Camelineae; Arabidopsis	.	.	.	.	.	.	.	.	.	.	GO:0005886^cellular_component^plasma membrane`GO:0008289^molecular_function^lipid binding`GO:0006869^biological_process^lipid transport	.	.	.
c1990_g1	c1990_g1_i1	.	.	.	.	.	.	.	.	.	.	.	.	.	.	.
c1992_g1	c1992_g1_i1	sp|P10978|POLX_TOBAC^P10978^Q:436-80,H:881-998^46.22%ID^E:1e-28^RecName: Full=Retrovirus-related Pol polyprotein from transposon TNT 1-94;^Eukaryota; Viridiplantae; Streptophyta; Embryophyta; Tracheophyta; Spermatophyta; Magnoliophyta; eudicotyledons; Gunneridae; Pentapetalae; asterids; lamiids; Solanales; Solanaceae; Nicotianoideae; Nicotianeae; Nicotiana	.	.	c1992_g1_i1|m.355	2-436[-]	sp|P10978|POLX_TOBAC^P10978^Q:1-141,H:881-1022^44.06%ID^E:1e-33^RecName: Full=Retrovirus-related Pol polyprotein from transposon TNT 1-94;^Eukaryota; Viridiplantae; Streptophyta; Embryophyta; Tracheophyta; Spermatophyta; Magnoliophyta; eudicotyledons; Gunneridae; Pentapetalae; asterids; lamiids; Solanales; Solanaceae; Nicotianoideae; Nicotianeae; Nicotiana	.	PF07727.9^RVT_2^Reverse transcriptase (RNA-dependent DNA polymerase)^1-143^E:5.3e-58	.	.	.	GO:0004190^molecular_function^aspartic-type endopeptidase activity`GO:0004519^molecular_function^endonuclease activity`GO:0003676^molecular_function^nucleic acid binding`GO:0003964^molecular_function^RNA-directed DNA polymerase activity`GO:0008270^molecular_function^zinc ion binding`GO:0015074^biological_process^DNA integration	.	.	.
c1993_g1	c1993_g1_i1	.	.	.	.	.	.	.	.	.	.	.	.	.	.	.
c1995_g1	c1995_g1_i1	.	.	.	c1995_g1_i1|m.356	1-558[-]	.	.	.	.	.	.	.	.	.	.
c1996_g1	c1996_g1_i1	.	.	.	.	.	.	.	.	.	.	.	.	.	.	.
c1997_g1	c1997_g1_i1	.	.	.	.	.	.	.	.	.	.	.	.	.	.	.
c1998_g1	c1998_g1_i1	.	.	.	.	.	.	.	.	.	.	.	.	.	.	.
c1999_g1	c1999_g1_i1	.	.	.	.	.	.	.	.	.	.	.	.	.	.	.
c2001_g1	c2001_g1_i1	sp|P03010|TRAC9_MAIZE^P03010^Q:115-462,H:166-280^37.93%ID^E:2e-19^RecName: Full=Putative AC9 transposase;^Eukaryota; Viridiplantae; Streptophyta; Embryophyta; Tracheophyta; Spermatophyta; Magnoliophyta; Liliopsida; Poales; Poaceae; PACMAD clade; Panicoideae; Andropogoneae; Zea	.	.	.	.	.	.	.	.	.	.	GO:0003677^molecular_function^DNA binding`GO:0006310^biological_process^DNA recombination`GO:0032196^biological_process^transposition	.	.	.
c2002_g1	c2002_g1_i1	.	.	.	.	.	.	.	.	.	.	.	.	.	.	.
c2003_g1	c2003_g1_i1	.	.	.	.	.	.	.	.	.	.	.	.	.	.	.
c2005_g1	c2005_g1_i1	.	.	.	.	.	.	.	.	.	.	.	.	.	.	.
c2007_g1	c2007_g1_i1	.	.	.	.	.	.	.	.	.	.	.	.	.	.	.
c2009_g1	c2009_g1_i1	.	.	.	.	.	.	.	.	.	.	.	.	.	.	.
c2010_g1	c2010_g1_i1	.	.	.	.	.	.	.	.	.	.	.	.	.	.	.
c2011_g1	c2011_g1_i1	.	.	.	.	.	.	.	.	.	.	.	.	.	.	.
c2012_g1	c2012_g1_i1	.	.	.	.	.	.	.	.	.	.	.	.	.	.	.
c2013_g1	c2013_g1_i1	.	.	.	.	.	.	.	.	.	.	.	.	.	.	.
c2015_g1	c2015_g1_i1	.	.	.	c2015_g1_i1|m.357	617-1093[+]	.	.	.	.	.	.	.	.	.	.
c2016_g1	c2016_g1_i1	.	.	.	.	.	.	.	.	.	.	.	.	.	.	.
c2018_g1	c2018_g1_i1	.	.	.	.	.	.	.	.	.	.	.	.	.	.	.
c2020_g1	c2020_g1_i1	sp|Q99383|HRP1_YEAST^Q99383^Q:228-1,H:160-235^55.26%ID^E:4e-21^RecName: Full=Nuclear polyadenylated RNA-binding protein 4;^Eukaryota; Fungi; Dikarya; Ascomycota; Saccharomycotina; Saccharomycetes; Saccharomycetales; Saccharomycetaceae; Saccharomyces`sp|Q99383|HRP1_YEAST^Q99383^Q:231-1,H:243-320^39.74%ID^E:3e-12^RecName: Full=Nuclear polyadenylated RNA-binding protein 4;^Eukaryota; Fungi; Dikarya;…	.	.	.	.	.	.	.	.	.	COG0724^Rna-binding protein	GO:0005737^cellular_component^cytoplasm`GO:0010494^cellular_component^cytoplasmic stress granule`GO:0005849^cellular_component^mRNA cleavage factor complex`GO:0005634^cellular_component^nucleus`GO:0003729^molecular_function^mRNA binding`GO:0000166^molecular_function^nucleotide binding`GO:0005515^molecular_function^protein binding`GO:0003723^molecular_function^RNA binding`GO:0006379^biological_pro…	.	.	.
c2022_g1	c2022_g1_i1	.	.	.	.	.	.	.	.	.	.	.	.	.	.	.
c2023_g1	c2023_g1_i1	sp|Q9SI37|WRKY1_ARATH^Q9SI37^Q:457-194,H:320-406^54.55%ID^E:3e-22^RecName: Full=WRKY transcription factor 1;^Eukaryota; Viridiplantae; Streptophyta; Embryophyta; Tracheophyta; Spermatophyta; Magnoliophyta; eudicotyledons; Gunneridae; Pentapetalae; rosids; malvids; Brassicales; Brassicaceae; Camelineae; Arabidopsis`sp|Q9SI37|WRKY1_ARATH^Q9SI37^Q:460-302,H:123-174^50.94%ID^E:6e-08^RecName: Full=WRK…	.	.	.	.	.	.	.	.	.	.	GO:0005634^cellular_component^nucleus`GO:0043565^molecular_function^sequence-specific DNA binding`GO:0003700^molecular_function^sequence-specific DNA binding transcription factor activity`GO:0008270^molecular_function^zinc ion binding`GO:0045893^biological_process^positive regulation of transcription, DNA-templated`GO:0009863^biological_process^salicylic acid mediated signaling pathway`GO:0006351…	.	.	.
c2024_g1	c2024_g1_i1	.	.	.	.	.	.	.	.	.	.	.	.	.	.	.
c2026_g1	c2026_g1_i1	.	.	.	.	.	.	.	.	.	.	.	.	.	.	.
c2028_g1	c2028_g1_i1	.	.	.	.	.	.	.	.	.	.	.	.	.	.	.
c2029_g1	c2029_g1_i1	sp|Q01389|BCK1_YEAST^Q01389^Q:2-214,H:1290-1361^40.79%ID^E:1e-10^RecName: Full=Serine/threonine-protein kinase BCK1/SLK1/SSP31;^Eukaryota; Fungi; Dikarya; Ascomycota; Saccharomycotina; Saccharomycetes; Saccharomycetales; Saccharomycetaceae; Saccharomyces	.	.	.	.	.	.	.	.	.	COG0515^Serine Threonine protein kinase	GO:0005737^cellular_component^cytoplasm`GO:0005524^molecular_function^ATP binding`GO:0004709^molecular_function^MAP kinase kinase kinase activity`GO:0005515^molecular_function^protein binding`GO:0004713^molecular_function^protein tyrosine kinase activity`GO:0000186^biological_process^activation of MAPKK activity`GO:0030968^biological_process^endoplasmic reticulum unfolded protein response`GO:0030…	.	.	.
c2029_g1	c2029_g1_i2	sp|Q05609|CTR1_ARATH^Q05609^Q:2-247,H:661-739^50.59%ID^E:4e-14^RecName: Full=Serine/threonine-protein kinase CTR1;^Eukaryota; Viridiplantae; Streptophyta; Embryophyta; Tracheophyta; Spermatophyta; Magnoliophyta; eudicotyledons; Gunneridae; Pentapetalae; rosids; malvids; Brassicales; Brassicaceae; Camelineae; Arabidopsis	.	.	.	.	.	.	.	.	.	COG0515^Serine Threonine protein kinase	GO:0005789^cellular_component^endoplasmic reticulum membrane`GO:0005524^molecular_function^ATP binding`GO:0005515^molecular_function^protein binding`GO:0004674^molecular_function^protein serine/threonine kinase activity`GO:0004712^molecular_function^protein serine/threonine/tyrosine kinase activity`GO:0071281^biological_process^cellular response to iron ion`GO:0009873^biological_process^ethylene-…	.	.	.
c2031_g1	c2031_g1_i1	.	.	.	.	.	.	.	.	.	.	.	.	.	.	.
c2031_g1	c2031_g1_i2	.	.	.	.	.	.	.	.	.	.	.	.	.	.	.
c2032_g1	c2032_g1_i1	.	.	.	.	.	.	.	.	.	.	.	.	.	.	.
c2033_g1	c2033_g1_i1	.	.	.	.	.	.	.	.	.	.	.	.	.	.	.
c2034_g1	c2034_g1_i1	.	.	.	.	.	.	.	.	.	.	.	.	.	.	.
c2035_g1	c2035_g1_i1	.	.	.	.	.	.	.	.	.	.	.	.	.	.	.
c2035_g2	c2035_g2_i1	.	.	.	.	.	.	.	.	.	.	.	.	.	.	.
c2036_g1	c2036_g1_i1	.	.	.	.	.	.	.	.	.	.	.	.	.	.	.
c2036_g1	c2036_g1_i2	.	.	.	.	.	.	.	.	.	.	.	.	.	.	.
c2037_g1	c2037_g1_i1	.	.	.	.	.	.	.	.	.	.	.	.	.	.	.
c2039_g1	c2039_g1_i1	sp|Q27GK7|TPR4_ARATH^Q27GK7^Q:411-1,H:483-619^83.21%ID^E:2e-75^RecName: Full=Topless-related protein 4;^Eukaryota; Viridiplantae; Streptophyta; Embryophyta; Tracheophyta; Spermatophyta; Magnoliophyta; eudicotyledons; Gunneridae; Pentapetalae; rosids; malvids; Brassicales; Brassicaceae; Camelineae; Arabidopsis	.	.	c2039_g1_i1|m.358	1-411[-]	sp|Q27GK7|TPR4_ARATH^Q27GK7^Q:1-137,H:483-619^83.21%ID^E:2e-75^RecName: Full=Topless-related protein 4;^Eukaryota; Viridiplantae; Streptophyta; Embryophyta; Tracheophyta; Spermatophyta; Magnoliophyta; eudicotyledons; Gunneridae; Pentapetalae; rosids; malvids; Brassicales; Brassicaceae; Camelineae; Arabidopsis	.	PF00400.27^WD40^WD domain, G-beta repeat^20-55^E:6.5e-05	.	.	COG2319^repeat-containing protein	GO:0005634^cellular_component^nucleus`GO:0005515^molecular_function^protein binding`GO:0010072^biological_process^primary shoot apical meristem specification`GO:0006355^biological_process^regulation of transcription, DNA-templated`GO:0006351^biological_process^transcription, DNA-templated	GO:0005515^molecular_function^protein binding	.	.
c2040_g1	c2040_g1_i1	.	.	.	.	.	.	.	.	.	.	.	.	.	.	.
c2041_g1	c2041_g1_i1	.	.	.	c2041_g1_i1|m.359	268-1479[+]	.	.	.	.	.	.	.	.	.	.
c2042_g1	c2042_g1_i1	.	.	.	.	.	.	.	.	.	.	.	.	.	.	.
c2043_g1	c2043_g1_i1	sp|P49030|MGN_ORYSJ^P49030^Q:234-1,H:11-88^88.46%ID^E:2e-45^RecName: Full=Protein mago nashi homolog;^Eukaryota; Viridiplantae; Streptophyta; Embryophyta; Tracheophyta; Spermatophyta; Magnoliophyta; Liliopsida; Poales; Poaceae; BEP clade; Ehrhartoideae; Oryzeae; Oryza	.	.	.	.	.	.	.	.	.	.	GO:0005634^cellular_component^nucleus	.	.	.
c2044_g1	c2044_g1_i1	sp|Q07099|PP2A1_ARATH^Q07099^Q:1-120,H:267-306^97.5%ID^E:4e-21^RecName: Full=Serine/threonine-protein phosphatase PP2A-1 catalytic subunit;^Eukaryota; Viridiplantae; Streptophyta; Embryophyta; Tracheophyta; Spermatophyta; Magnoliophyta; eudicotyledons; Gunneridae; Pentapetalae; rosids; malvids; Brassicales; Brassicaceae; Camelineae; Arabidopsis	.	.	.	.	.	.	.	.	.	COG0639^serine threonine-protein phosphatase	GO:0005829^cellular_component^cytosol`GO:0005634^cellular_component^nucleus`GO:0005886^cellular_component^plasma membrane`GO:0046872^molecular_function^metal ion binding`GO:0004722^molecular_function^protein serine/threonine phosphatase activity`GO:0016311^biological_process^dephosphorylation	.	.	.
c2045_g1	c2045_g1_i1	.	.	.	.	.	.	.	.	.	.	.	.	.	.	.
c2046_g1	c2046_g1_i1	.	.	.	.	.	.	.	.	.	.	.	.	.	.	.
c2047_g1	c2047_g1_i1	.	.	.	.	.	.	.	.	.	.	.	.	.	.	.
c2048_g1	c2048_g1_i1	.	.	.	.	.	.	.	.	.	.	.	.	.	.	.
c2049_g1	c2049_g1_i1	sp|P30364|ASPG_LUPAN^P30364^Q:1261-311,H:3-324^72.67%ID^E:3e-160^RecName: Full=Isoaspartyl peptidase/L-asparaginase;^Eukaryota; Viridiplantae; Streptophyta; Embryophyta; Tracheophyta; Spermatophyta; Magnoliophyta; eudicotyledons; Gunneridae; Pentapetalae; rosids; fabids; Fabales; Fabaceae; Papilionoideae; Genisteae; Lupinus	.	.	c2049_g1_i1|m.360	302-1264[-]	sp|P30364|ASPG_LUPAN^P30364^Q:2-318,H:3-324^72.67%ID^E:7e-173^RecName: Full=Isoaspartyl peptidase/L-asparaginase;^Eukaryota; Viridiplantae; Streptophyta; Embryophyta; Tracheophyta; Spermatophyta; Magnoliophyta; eudicotyledons; Gunneridae; Pentapetalae; rosids; fabids; Fabales; Fabaceae; Papilionoideae; Genisteae; Lupinus	.	PF01112.13^Asparaginase_2^Asparaginase^1-311^E:6.5e-125	.	.	.	GO:0008798^molecular_function^beta-aspartyl-peptidase activity	GO:0016787^molecular_function^hydrolase activity	.	.
c2050_g1	c2050_g1_i1	.	.	.	.	.	.	.	.	.	.	.	.	.	.	.
c2051_g1	c2051_g1_i1	.	.	.	.	.	.	.	.	.	.	.	.	.	.	.
c2053_g1	c2053_g1_i1	.	.	.	.	.	.	.	.	.	.	.	.	.	.	.
c2054_g1	c2054_g1_i1	.	.	.	.	.	.	.	.	.	.	.	.	.	.	.
c2055_g1	c2055_g1_i1	.	.	.	.	.	.	.	.	.	.	.	.	.	.	.
c2056_g1	c2056_g1_i1	.	.	.	.	.	.	.	.	.	.	.	.	.	.	.
c2056_g1	c2056_g1_i2	.	.	.	.	.	.	.	.	.	.	.	.	.	.	.
c2057_g1	c2057_g1_i1	sp|Q9XGM1|VATD_ARATH^Q9XGM1^Q:2-199,H:192-258^62.69%ID^E:3e-20^RecName: Full=V-type proton ATPase subunit D;^Eukaryota; Viridiplantae; Streptophyta; Embryophyta; Tracheophyta; Spermatophyta; Magnoliophyta; eudicotyledons; Gunneridae; Pentapetalae; rosids; malvids; Brassicales; Brassicaceae; Camelineae; Arabidopsis	.	.	.	.	.	.	.	.	.	COG1394^Produces ATP from ADP in the presence of a proton gradient across the membrane (By similarity)	GO:0005794^cellular_component^Golgi apparatus`GO:0016020^cellular_component^membrane`GO:0000325^cellular_component^plant-type vacuole`GO:0005886^cellular_component^plasma membrane`GO:0005774^cellular_component^vacuolar membrane`GO:0005773^cellular_component^vacuole`GO:0042626^molecular_function^ATPase activity, coupled to transmembrane movement of substances`GO:0015992^biological_process^proton t…	.	.	.
c2058_g1	c2058_g1_i1	sp|P14381|YTX2_XENLA^P14381^Q:1091-18,H:116-485^23.82%ID^E:6e-11^RecName: Full=Transposon TX1 uncharacterized 149 kDa protein;^Eukaryota; Metazoa; Chordata; Craniata; Vertebrata; Euteleostomi; Amphibia; Batrachia; Anura; Pipoidea; Pipidae; Xenopodinae; Xenopus; Xenopus	.	.	c2058_g1_i1|m.361	3-581[-]	sp|P14381|YTX2_XENLA^P14381^Q:42-188,H:337-485^28%ID^E:4e-10^RecName: Full=Transposon TX1 uncharacterized 149 kDa protein;^Eukaryota; Metazoa; Chordata; Craniata; Vertebrata; Euteleostomi; Amphibia; Batrachia; Anura; Pipoidea; Pipidae; Xenopodinae; Xenopus; Xenopus	.	.	.	.	.	GO:0003723^molecular_function^RNA binding`GO:0003964^molecular_function^RNA-directed DNA polymerase activity	.	.	.
c2058_g1	c2058_g1_i1	sp|P14381|YTX2_XENLA^P14381^Q:1091-18,H:116-485^23.82%ID^E:6e-11^RecName: Full=Transposon TX1 uncharacterized 149 kDa protein;^Eukaryota; Metazoa; Chordata; Craniata; Vertebrata; Euteleostomi; Amphibia; Batrachia; Anura; Pipoidea; Pipidae; Xenopodinae; Xenopus; Xenopus	.	.	c2058_g1_i1|m.362	702-1151[-]	.	.	PF14529.1^Exo_endo_phos_2^Endonuclease-reverse transcriptase^21-140^E:7e-08`PF03372.18^Exo_endo_phos^Endonuclease/Exonuclease/phosphatase family^26-136^E:9.4e-09	.	.	.	.	.	.	.
c2059_g1	c2059_g1_i1	sp|Q5NA18|MTP5_ORYSJ^Q5NA18^Q:619-1728,H:40-413^80.48%ID^E:0^RecName: Full=Metal tolerance protein 5;^Eukaryota; Viridiplantae; Streptophyta; Embryophyta; Tracheophyta; Spermatophyta; Magnoliophyta; Liliopsida; Poales; Poaceae; BEP clade; Ehrhartoideae; Oryzeae; Oryza	.	.	c2059_g1_i1|m.365	526-1734[+]	sp|Q5NA18|MTP5_ORYSJ^Q5NA18^Q:32-401,H:40-413^80.48%ID^E:0^RecName: Full=Metal tolerance protein 5;^Eukaryota; Viridiplantae; Streptophyta; Embryophyta; Tracheophyta; Spermatophyta; Magnoliophyta; Liliopsida; Poales; Poaceae; BEP clade; Ehrhartoideae; Oryzeae; Oryza	.	PF01545.16^Cation_efflux^Cation efflux family^115-393^E:8.6e-43	.	.	COG0053^cation diffusion facilitator family transporter	GO:0016021^cellular_component^integral component of membrane`GO:0005774^cellular_component^vacuolar membrane`GO:0008324^molecular_function^cation transmembrane transporter activity	GO:0008324^molecular_function^cation transmembrane transporter activity`GO:0006812^biological_process^cation transport`GO:0055085^biological_process^transmembrane transport`GO:0016021^cellular_component^integral component of membrane	.	.
c2062_g1	c2062_g1_i1	.	.	.	.	.	.	.	.	.	.	.	.	.	.	.
c2066_g1	c2066_g1_i1	sp|Q8GYN5|RIN4_ARATH^Q8GYN5^Q:877-272,H:3-206^32.42%ID^E:1e-19^RecName: Full=RPM1-interacting protein 4;^Eukaryota; Viridiplantae; Streptophyta; Embryophyta; Tracheophyta; Spermatophyta; Magnoliophyta; eudicotyledons; Gunneridae; Pentapetalae; rosids; malvids; Brassicales; Brassicaceae; Camelineae; Arabidopsis	.	.	c2066_g1_i1|m.368	269-1051[-]	sp|Q8GYN5|RIN4_ARATH^Q8GYN5^Q:59-260,H:3-206^32.42%ID^E:4e-20^RecName: Full=RPM1-interacting protein 4;^Eukaryota; Viridiplantae; Streptophyta; Embryophyta; Tracheophyta; Spermatophyta; Magnoliophyta; eudicotyledons; Gunneridae; Pentapetalae; rosids; malvids; Brassicales; Brassicaceae; Camelineae; Arabidopsis	.	PF05627.6^AvrRpt-cleavage^Cleavage site for pathogenic type III effector avirulence factor Avr^56-88^E:8.3e-08`PF05627.6^AvrRpt-cleavage^Cleavage site for pathogenic type III effector avirulence factor Avr^193-224^E:5e-16	.	.	.	GO:0012505^cellular_component^endomembrane system`GO:0019897^cellular_component^extrinsic component of plasma membrane`GO:0016020^cellular_component^membrane`GO:0005886^cellular_component^plasma membrane`GO:0005515^molecular_function^protein binding`GO:0010204^biological_process^defense response signaling pathway, resistance gene-independent`GO:0009816^biological_process^defense response to bacte…	.	.	.
c2070_g1	c2070_g1_i1	.	.	.	.	.	.	.	.	.	.	.	.	.	.	.
c2071_g1	c2071_g1_i1	sp|Q9LVQ4|Y5586_ARATH^Q9LVQ4^Q:1-1092,H:197-567^34.31%ID^E:3e-19^RecName: Full=WEB family protein At5g55860;^Eukaryota; Viridiplantae; Streptophyta; Embryophyta; Tracheophyta; Spermatophyta; Magnoliophyta; eudicotyledons; Gunneridae; Pentapetalae; rosids; malvids; Brassicales; Brassicaceae; Camelineae; Arabidopsis	.	.	c2071_g1_i1|m.369	1-1098[+]	sp|Q9FWW5|Y1215_ARATH^Q9FWW5^Q:2-363,H:197-543^34.99%ID^E:2e-37^RecName: Full=WEB family protein At1g12150;^Eukaryota; Viridiplantae; Streptophyta; Embryophyta; Tracheophyta; Spermatophyta; Magnoliophyta; eudicotyledons; Gunneridae; Pentapetalae; rosids; malvids; Brassicales; Brassicaceae; Camelineae; Arabidopsis	.	PF05701.6^WEMBL^Weak chloroplast movement under blue light^2-338^E:2.7e-51	.	.	.	.	.	.	.
c2072_g1	c2072_g1_i1	sp|F6HDM2|NNRD_VITVI^F6HDM2^Q:137-1204,H:7-354^72.02%ID^E:7e-180^RecName: Full=ATP-dependent (S)-NAD(P)H-hydrate dehydratase;^Eukaryota; Viridiplantae; Streptophyta; Embryophyta; Tracheophyta; Spermatophyta; Magnoliophyta; eudicotyledons; Gunneridae; Pentapetalae; rosids; Vitales; Vitaceae; Vitis	.	.	c2072_g1_i1|m.371	116-1207[+]	sp|F6HDM2|NNRD_VITVI^F6HDM2^Q:8-363,H:7-354^72.02%ID^E:3e-180^RecName: Full=ATP-dependent (S)-NAD(P)H-hydrate dehydratase;^Eukaryota; Viridiplantae; Streptophyta; Embryophyta; Tracheophyta; Spermatophyta; Magnoliophyta; eudicotyledons; Gunneridae; Pentapetalae; rosids; Vitales; Vitaceae; Vitis	.	PF01256.12^Carb_kinase^Carbohydrate kinase^79-352^E:8.1e-51	.	.	.	GO:0005524^molecular_function^ATP binding`GO:0047453^molecular_function^ATP-dependent NAD(P)H-hydrate dehydratase activity`GO:0046496^biological_process^nicotinamide nucleotide metabolic process	.	.	.
c2072_g1	c2072_g1_i2	sp|F6HDM2|NNRD_VITVI^F6HDM2^Q:106-1173,H:7-354^72.02%ID^E:6e-179^RecName: Full=ATP-dependent (S)-NAD(P)H-hydrate dehydratase;^Eukaryota; Viridiplantae; Streptophyta; Embryophyta; Tracheophyta; Spermatophyta; Magnoliophyta; eudicotyledons; Gunneridae; Pentapetalae; rosids; Vitales; Vitaceae; Vitis	.	.	c2072_g1_i2|m.373	1-1176[+]	sp|F6HDM2|NNRD_VITVI^F6HDM2^Q:36-391,H:7-354^72.02%ID^E:3e-179^RecName: Full=ATP-dependent (S)-NAD(P)H-hydrate dehydratase;^Eukaryota; Viridiplantae; Streptophyta; Embryophyta; Tracheophyta; Spermatophyta; Magnoliophyta; eudicotyledons; Gunneridae; Pentapetalae; rosids; Vitales; Vitaceae; Vitis	.	PF01256.12^Carb_kinase^Carbohydrate kinase^107-380^E:1e-50	.	.	.	GO:0005524^molecular_function^ATP binding`GO:0047453^molecular_function^ATP-dependent NAD(P)H-hydrate dehydratase activity`GO:0046496^biological_process^nicotinamide nucleotide metabolic process	.	.	.
c2073_g1	c2073_g1_i1	sp|P36428|SYA_ARATH^P36428^Q:2-340,H:359-471^69.03%ID^E:4e-40^RecName: Full=Alanine--tRNA ligase;^Eukaryota; Viridiplantae; Streptophyta; Embryophyta; Tracheophyta; Spermatophyta; Magnoliophyta; eudicotyledons; Gunneridae; Pentapetalae; rosids; malvids; Brassicales; Brassicaceae; Camelineae; Arabidopsis	.	.	c2073_g1_i1|m.375	2-340[+]	sp|P36428|SYA_ARATH^P36428^Q:1-113,H:359-471^69.03%ID^E:2e-45^RecName: Full=Alanine--tRNA ligase;^Eukaryota; Viridiplantae; Streptophyta; Embryophyta; Tracheophyta; Spermatophyta; Magnoliophyta; eudicotyledons; Gunneridae; Pentapetalae; rosids; malvids; Brassicales; Brassicaceae; Camelineae; Arabidopsis	.	PF01411.14^tRNA-synt_2c^tRNA synthetases class II (A)^1-113^E:1.2e-37	.	.	COG0013^Catalyzes the attachment of alanine to tRNA(Ala) in a two-step reaction alanine is first activated by ATP to form Ala- AMP and then transferred to the acceptor end of tRNA(Ala). Also edits incorrectly charged Ser-tRNA(Ala) and Gly-tRNA(Ala) via its editing domain (By similarity)	GO:0009507^cellular_component^chloroplast`GO:0005829^cellular_component^cytosol`GO:0005739^cellular_component^mitochondrion`GO:0004813^molecular_function^alanine-tRNA ligase activity`GO:0005524^molecular_function^ATP binding`GO:0046872^molecular_function^metal ion binding`GO:0000049^molecular_function^tRNA binding`GO:0006419^biological_process^alanyl-tRNA aminoacylation`GO:0046686^biological_proc…	GO:0000166^molecular_function^nucleotide binding`GO:0004813^molecular_function^alanine-tRNA ligase activity`GO:0005524^molecular_function^ATP binding`GO:0006419^biological_process^alanyl-tRNA aminoacylation	.	.
c2073_g1	c2073_g1_i2	sp|P36428|SYA_ARATH^P36428^Q:178-387,H:402-471^58.57%ID^E:3e-13^RecName: Full=Alanine--tRNA ligase;^Eukaryota; Viridiplantae; Streptophyta; Embryophyta; Tracheophyta; Spermatophyta; Magnoliophyta; eudicotyledons; Gunneridae; Pentapetalae; rosids; malvids; Brassicales; Brassicaceae; Camelineae; Arabidopsis	.	.	.	.	.	.	.	.	.	COG0013^Catalyzes the attachment of alanine to tRNA(Ala) in a two-step reaction alanine is first activated by ATP to form Ala- AMP and then transferred to the acceptor end of tRNA(Ala). Also edits incorrectly charged Ser-tRNA(Ala) and Gly-tRNA(Ala) via its editing domain (By similarity)	GO:0009507^cellular_component^chloroplast`GO:0005829^cellular_component^cytosol`GO:0005739^cellular_component^mitochondrion`GO:0004813^molecular_function^alanine-tRNA ligase activity`GO:0005524^molecular_function^ATP binding`GO:0046872^molecular_function^metal ion binding`GO:0000049^molecular_function^tRNA binding`GO:0006419^biological_process^alanyl-tRNA aminoacylation`GO:0046686^biological_proc…	.	.	.
c2075_g1	c2075_g1_i1	sp|Q8RWW0|ALE2_ARATH^Q8RWW0^Q:1152-1,H:52-430^62.08%ID^E:2e-138^RecName: Full=Receptor-like serine/threonine-protein kinase ALE2;^Eukaryota; Viridiplantae; Streptophyta; Embryophyta; Tracheophyta; Spermatophyta; Magnoliophyta; eudicotyledons; Gunneridae; Pentapetalae; rosids; malvids; Brassicales; Brassicaceae; Camelineae; Arabidopsis	.	.	c2075_g1_i1|m.376	1-1203[-]	sp|Q8RWW0|ALE2_ARATH^Q8RWW0^Q:18-401,H:52-430^62.08%ID^E:2e-141^RecName: Full=Receptor-like serine/threonine-protein kinase ALE2;^Eukaryota; Viridiplantae; Streptophyta; Embryophyta; Tracheophyta; Spermatophyta; Magnoliophyta; eudicotyledons; Gunneridae; Pentapetalae; rosids; malvids; Brassicales; Brassicaceae; Camelineae; Arabidopsis	.	PF07714.12^Pkinase_Tyr^Protein tyrosine kinase^320-400^E:4.7e-17`PF00069.20^Pkinase^Protein kinase domain^320-400^E:2.8e-13	.	.	COG0515^Serine Threonine protein kinase	GO:0016021^cellular_component^integral component of membrane`GO:0005886^cellular_component^plasma membrane`GO:0005524^molecular_function^ATP binding`GO:0016301^molecular_function^kinase activity`GO:0004674^molecular_function^protein serine/threonine kinase activity`GO:0030154^biological_process^cell differentiation`GO:0042335^biological_process^cuticle development`GO:0048645^biological_process^or…	GO:0004672^molecular_function^protein kinase activity`GO:0006468^biological_process^protein phosphorylation`GO:0005524^molecular_function^ATP binding	.	.
c2076_g1	c2076_g1_i1	.	.	.	.	.	.	.	.	.	.	.	.	.	.	.
c2077_g1	c2077_g1_i1	sp|Q8LE94|RING3_ARATH^Q8LE94^Q:823-416,H:70-227^35.62%ID^E:3e-19^RecName: Full=E3 ubiquitin-protein ligase At3g02290;^Eukaryota; Viridiplantae; Streptophyta; Embryophyta; Tracheophyta; Spermatophyta; Magnoliophyta; eudicotyledons; Gunneridae; Pentapetalae; rosids; malvids; Brassicales; Brassicaceae; Camelineae; Arabidopsis	.	.	c2077_g1_i1|m.377	404-970[-]	sp|Q8LE94|RING3_ARATH^Q8LE94^Q:50-185,H:70-227^35.62%ID^E:2e-20^RecName: Full=E3 ubiquitin-protein ligase At3g02290;^Eukaryota; Viridiplantae; Streptophyta; Embryophyta; Tracheophyta; Spermatophyta; Magnoliophyta; eudicotyledons; Gunneridae; Pentapetalae; rosids; malvids; Brassicales; Brassicaceae; Camelineae; Arabidopsis	.	PF12678.2^zf-rbx1^RING-H2 zinc finger^122-180^E:4.5e-10`PF12861.2^zf-Apc11^Anaphase-promoting complex subunit 11 RING-H2 finger^135-186^E:1.8e-08`PF13639.1^zf-RING_2^Ring finger domain^137-179^E:1.5e-12`PF14634.1^zf-RING_5^zinc-RING finger domain^139-181^E:2e-08`PF13923.1^zf-C3HC4_2^Zinc finger, C3HC4 type (RING finger)^139-179^E:7e-08`PF00097.20^zf-C3HC4^Zinc finger, C3HC4 type (RING finger)^139…	.	.	.	GO:0005737^cellular_component^cytoplasm`GO:0016874^molecular_function^ligase activity`GO:0008270^molecular_function^zinc ion binding`GO:0016567^biological_process^protein ubiquitination	GO:0008270^molecular_function^zinc ion binding`GO:0004842^molecular_function^ubiquitin-protein transferase activity`GO:0005680^cellular_component^anaphase-promoting complex`GO:0005515^molecular_function^protein binding`GO:0046872^molecular_function^metal ion binding	.	.
c2077_g1	c2077_g1_i2	.	.	.	.	.	.	.	.	.	.	.	.	.	.	.
c2078_g1	c2078_g1_i1	.	.	.	.	.	.	.	.	.	.	.	.	.	.	.
c2078_g1	c2078_g1_i2	.	.	.	.	.	.	.	.	.	.	.	.	.	.	.
c2079_g1	c2079_g1_i1	sp|I7C6E8|C7A52_PANGI^I7C6E8^Q:366-1,H:25-148^73.39%ID^E:4e-53^RecName: Full=Beta-amyrin 28-oxidase;^Eukaryota; Viridiplantae; Streptophyta; Embryophyta; Tracheophyta; Spermatophyta; Magnoliophyta; eudicotyledons; Gunneridae; Pentapetalae; asterids; campanulids; Apiales; Araliaceae; Panax	.	.	c2079_g1_i1|m.379	1-597[-]	sp|I7C6E8|C7A52_PANGI^I7C6E8^Q:54-199,H:1-148^70.27%ID^E:2e-63^RecName: Full=Beta-amyrin 28-oxidase;^Eukaryota; Viridiplantae; Streptophyta; Embryophyta; Tracheophyta; Spermatophyta; Magnoliophyta; eudicotyledons; Gunneridae; Pentapetalae; asterids; campanulids; Apiales; Araliaceae; Panax	.	.	.	.	.	GO:0016021^cellular_component^integral component of membrane`GO:0020037^molecular_function^heme binding`GO:0005506^molecular_function^iron ion binding`GO:0004497^molecular_function^monooxygenase activity`GO:0016705^molecular_function^oxidoreductase activity, acting on paired donors, with incorporation or reduction of molecular oxygen	.	.	.
c2080_g1	c2080_g1_i1	.	.	.	c2080_g1_i1|m.381	2-991[+]	.	.	PF03909.12^BSD^BSD domain^189-246^E:3.8e-12	.	.	.	.	.	.	.
c2081_g1	c2081_g1_i1	.	.	.	.	.	.	.	.	.	.	.	.	.	.	.
c2082_g1	c2082_g1_i1	.	.	.	.	.	.	.	.	.	.	.	.	.	.	.
c2082_g1	c2082_g1_i2	.	.	.	.	.	.	.	.	.	.	.	.	.	.	.
c2083_g1	c2083_g1_i1	sp|Q9FX08|P2C12_ARATH^Q9FX08^Q:942-313,H:222-428^72.38%ID^E:7e-78^RecName: Full=Probable protein phosphatase 2C 12;^Eukaryota; Viridiplantae; Streptophyta; Embryophyta; Tracheophyta; Spermatophyta; Magnoliophyta; eudicotyledons; Gunneridae; Pentapetalae; rosids; malvids; Brassicales; Brassicaceae; Camelineae; Arabidopsis	.	.	c2083_g1_i1|m.383	310-942[-]	sp|Q9FX08|P2C12_ARATH^Q9FX08^Q:1-210,H:222-428^72.38%ID^E:3e-102^RecName: Full=Probable protein phosphatase 2C 12;^Eukaryota; Viridiplantae; Streptophyta; Embryophyta; Tracheophyta; Spermatophyta; Magnoliophyta; eudicotyledons; Gunneridae; Pentapetalae; rosids; malvids; Brassicales; Brassicaceae; Camelineae; Arabidopsis	.	.	.	.	COG0631^Phosphatase	GO:0005829^cellular_component^cytosol`GO:0046872^molecular_function^metal ion binding`GO:0004721^molecular_function^phosphoprotein phosphatase activity	.	.	.
c2084_g1	c2084_g1_i1	.	.	.	.	.	.	.	.	.	.	.	.	.	.	.
c2085_g1	c2085_g1_i1	.	.	.	.	.	.	.	.	.	.	.	.	.	.	.
c2086_g1	c2086_g1_i1	.	.	.	c2086_g1_i1|m.384	285-3797[-]	.	.	.	.	.	.	.	.	.	.
c2087_g1	c2087_g1_i1	.	.	.	.	.	.	.	.	.	.	.	.	.	.	.
c2088_g1	c2088_g1_i1	.	.	.	.	.	.	.	.	.	.	.	.	.	.	.
c2089_g1	c2089_g1_i1	.	.	.	c2089_g1_i1|m.386	1020-1322[-]	.	.	.	.	.	.	.	.	.	.
c2090_g1	c2090_g1_i1	.	.	.	.	.	.	.	.	.	.	.	.	.	.	.
c2091_g1	c2091_g1_i1	sp|O59729|SLPI_SCHPO^O59729^Q:858-454,H:225-365^38.3%ID^E:7e-24^RecName: Full=Uncharacterized protein slp1;^Eukaryota; Fungi; Dikarya; Ascomycota; Taphrinomycotina; Schizosaccharomycetes; Schizosaccharomycetales; Schizosaccharomycetaceae; Schizosaccharomyces	.	.	c2091_g1_i1|m.387	1-858[-]	sp|O59729|SLPI_SCHPO^O59729^Q:1-135,H:225-365^38.3%ID^E:8e-24^RecName: Full=Uncharacterized protein slp1;^Eukaryota; Fungi; Dikarya; Ascomycota; Taphrinomycotina; Schizosaccharomycetes; Schizosaccharomycetales; Schizosaccharomycetaceae; Schizosaccharomyces	.	PF07738.8^Sad1_UNC^Sad1 / UNC-like C-terminal^1-106^E:2.9e-29`PF06588.6^Muskelin_N^Muskelin N-terminus^8-112^E:5.7e-05	.	.	.	GO:0016021^cellular_component^integral component of membrane`GO:0034975^biological_process^protein folding in endoplasmic reticulum	.	.	.
c2092_g1	c2092_g1_i1	.	.	.	.	.	.	.	.	.	.	.	.	.	.	.
c2093_g1	c2093_g1_i1	.	.	.	.	.	.	.	.	.	.	.	.	.	.	.
c2094_g1	c2094_g1_i1	.	.	.	.	.	.	.	.	.	.	.	.	.	.	.
c2095_g1	c2095_g1_i1	.	.	.	.	.	.	.	.	.	.	.	.	.	.	.
c2096_g1	c2096_g1_i1	.	.	.	.	.	.	.	.	.	.	.	.	.	.	.
c2096_g1	c2096_g1_i2	.	.	.	.	.	.	.	.	.	.	.	.	.	.	.
c2097_g1	c2097_g1_i1	.	.	.	.	.	.	.	.	.	.	.	.	.	.	.
c2097_g1	c2097_g1_i2	.	.	.	.	.	.	.	.	.	.	.	.	.	.	.
c2099_g1	c2099_g1_i1	.	.	.	c2099_g1_i1|m.388	3-329[-]	.	.	PF04827.9^Plant_tran^Plant transposon protein^1-108^E:2.5e-45`PF13359.1^DDE_Tnp_4^DDE superfamily endonuclease^23-100^E:1.8e-07	.	.	.	.	GO:0016788^molecular_function^hydrolase activity, acting on ester bonds	.	.
c2100_g1	c2100_g1_i1	.	.	.	.	.	.	.	.	.	.	.	.	.	.	.
c2100_g1	c2100_g1_i2	.	.	.	.	.	.	.	.	.	.	.	.	.	.	.
c2101_g1	c2101_g1_i1	.	.	.	.	.	.	.	.	.	.	.	.	.	.	.
c2103_g1	c2103_g1_i1	.	.	.	.	.	.	.	.	.	.	.	.	.	.	.
c2104_g1	c2104_g1_i1	.	.	.	.	.	.	.	.	.	.	.	.	.	.	.
c2105_g1	c2105_g1_i1	.	.	.	.	.	.	.	.	.	.	.	.	.	.	.
c2105_g1	c2105_g1_i2	sp|P43212|PGLR2_CRYJA^P43212^Q:25-135,H:244-280^59.46%ID^E:1e-05^RecName: Full=Polygalacturonase;^Eukaryota; Viridiplantae; Streptophyta; Embryophyta; Tracheophyta; Spermatophyta; Pinidae; Cupressales; Cupressaceae; Cryptomeria`sp|P43212|PGLR2_CRYJA^P43212^Q:164-304,H:281-328^42.86%ID^E:1e-05^RecName: Full=Polygalacturonase;^Eukaryota; Viridiplantae; Streptophyta; Embryophyta; Tracheophyta; Sperm…	.	.	.	.	.	.	.	.	.	.	GO:0009501^cellular_component^amyloplast`GO:0005618^cellular_component^cell wall`GO:0005576^cellular_component^extracellular region`GO:0004650^molecular_function^polygalacturonase activity`GO:0005975^biological_process^carbohydrate metabolic process`GO:0009835^biological_process^fruit ripening	.	.	.
c2106_g1	c2106_g1_i1	.	.	.	.	.	.	.	.	.	.	.	.	.	.	.
c2107_g1	c2107_g1_i1	sp|P53494|ACT4_ARATH^P53494^Q:2-430,H:119-261^97.2%ID^E:2e-85^RecName: Full=Actin-4;^Eukaryota; Viridiplantae; Streptophyta; Embryophyta; Tracheophyta; Spermatophyta; Magnoliophyta; eudicotyledons; Gunneridae; Pentapetalae; rosids; malvids; Brassicales; Brassicaceae; Camelineae; Arabidopsis	.	.	c2107_g1_i1|m.390	2-430[+]	sp|P53494|ACT4_ARATH^P53494^Q:1-143,H:119-261^97.2%ID^E:2e-95^RecName: Full=Actin-4;^Eukaryota; Viridiplantae; Streptophyta; Embryophyta; Tracheophyta; Spermatophyta; Magnoliophyta; eudicotyledons; Gunneridae; Pentapetalae; rosids; malvids; Brassicales; Brassicaceae; Camelineae; Arabidopsis	.	PF00022.14^Actin^Actin^1-143^E:6.9e-47	.	.	.	GO:0005856^cellular_component^cytoskeleton`GO:0005739^cellular_component^mitochondrion`GO:0005524^molecular_function^ATP binding`GO:0005200^molecular_function^structural constituent of cytoskeleton	.	.	.
c2108_g1	c2108_g1_i1	.	.	.	.	.	.	.	.	.	.	.	.	.	.	.
c2110_g1	c2110_g1_i1	.	.	.	.	.	.	.	.	.	.	.	.	.	.	.
c2111_g1	c2111_g1_i1	.	.	.	.	.	.	.	.	.	.	.	.	.	.	.
c2113_g1	c2113_g1_i1	sp|Q9M0G2|C3H49_ARATH^Q9M0G2^Q:1298-312,H:5-331^50%ID^E:6e-91^RecName: Full=Zinc finger CCCH domain-containing protein 49;^Eukaryota; Viridiplantae; Streptophyta; Embryophyta; Tracheophyta; Spermatophyta; Magnoliophyta; eudicotyledons; Gunneridae; Pentapetalae; rosids; malvids; Brassicales; Brassicaceae; Camelineae; Arabidopsis	.	.	c2113_g1_i1|m.391	276-1319[-]	sp|Q9M0G2|C3H49_ARATH^Q9M0G2^Q:3-336,H:1-331^49.43%ID^E:2e-96^RecName: Full=Zinc finger CCCH domain-containing protein 49;^Eukaryota; Viridiplantae; Streptophyta; Embryophyta; Tracheophyta; Spermatophyta; Magnoliophyta; eudicotyledons; Gunneridae; Pentapetalae; rosids; malvids; Brassicales; Brassicaceae; Camelineae; Arabidopsis	.	PF00642.19^zf-CCCH^Zinc finger C-x8-C-x5-C-x3-H type (and similar)^116-137^E:3.1e-07	.	.	NOG69137^receptor	GO:0005886^cellular_component^plasma membrane`GO:0003677^molecular_function^DNA binding`GO:0046872^molecular_function^metal ion binding`GO:0003700^molecular_function^sequence-specific DNA binding transcription factor activity`GO:0006355^biological_process^regulation of transcription, DNA-templated	GO:0046872^molecular_function^metal ion binding	.	.
c2115_g1	c2115_g1_i1	.	.	.	.	.	.	.	.	.	.	.	.	.	.	.
c2116_g1	c2116_g1_i1	.	.	.	.	.	.	.	.	.	.	.	.	.	.	.
c2117_g1	c2117_g1_i1	.	.	.	.	.	.	.	.	.	.	.	.	.	.	.
c2118_g1	c2118_g1_i1	.	.	.	.	.	.	.	.	.	.	.	.	.	.	.
c2118_g1	c2118_g1_i2	.	.	.	.	.	.	.	.	.	.	.	.	.	.	.
c2119_g1	c2119_g1_i1	.	.	.	.	.	.	.	.	.	.	.	.	.	.	.
c2121_g1	c2121_g1_i1	sp|Q9SLN8|DBR_TOBAC^Q9SLN8^Q:177-482,H:2-102^57.84%ID^E:2e-30^RecName: Full=2-alkenal reductase (NADP(+)-dependent);^Eukaryota; Viridiplantae; Streptophyta; Embryophyta; Tracheophyta; Spermatophyta; Magnoliophyta; eudicotyledons; Gunneridae; Pentapetalae; asterids; lamiids; Solanales; Solanaceae; Nicotianoideae; Nicotianeae; Nicotiana	.	.	c2121_g1_i1|m.393	159-506[+]	sp|Q9SLN8|DBR_TOBAC^Q9SLN8^Q:7-108,H:2-102^57.84%ID^E:2e-31^RecName: Full=2-alkenal reductase (NADP(+)-dependent);^Eukaryota; Viridiplantae; Streptophyta; Embryophyta; Tracheophyta; Spermatophyta; Magnoliophyta; eudicotyledons; Gunneridae; Pentapetalae; asterids; lamiids; Solanales; Solanaceae; Nicotianoideae; Nicotianeae; Nicotiana	.	.	.	.	.	GO:0016491^molecular_function^oxidoreductase activity`GO:0008270^molecular_function^zinc ion binding	.	.	.
c2121_g1	c2121_g1_i2	sp|Q9SLN8|DBR_TOBAC^Q9SLN8^Q:186-506,H:5-110^61.68%ID^E:6e-36^RecName: Full=2-alkenal reductase (NADP(+)-dependent);^Eukaryota; Viridiplantae; Streptophyta; Embryophyta; Tracheophyta; Spermatophyta; Magnoliophyta; eudicotyledons; Gunneridae; Pentapetalae; asterids; lamiids; Solanales; Solanaceae; Nicotianoideae; Nicotianeae; Nicotiana	.	.	c2121_g1_i2|m.395	159-506[+]	sp|Q9SLN8|DBR_TOBAC^Q9SLN8^Q:10-116,H:5-110^61.68%ID^E:6e-37^RecName: Full=2-alkenal reductase (NADP(+)-dependent);^Eukaryota; Viridiplantae; Streptophyta; Embryophyta; Tracheophyta; Spermatophyta; Magnoliophyta; eudicotyledons; Gunneridae; Pentapetalae; asterids; lamiids; Solanales; Solanaceae; Nicotianoideae; Nicotianeae; Nicotiana	.	.	.	.	.	GO:0016491^molecular_function^oxidoreductase activity`GO:0008270^molecular_function^zinc ion binding	.	.	.
c2121_g2	c2121_g2_i1	sp|Q39172|P1_ARATH^Q39172^Q:199-2,H:121-185^77.27%ID^E:2e-26^RecName: Full=NADP-dependent alkenal double bond reductase P1;^Eukaryota; Viridiplantae; Streptophyta; Embryophyta; Tracheophyta; Spermatophyta; Magnoliophyta; eudicotyledons; Gunneridae; Pentapetalae; rosids; malvids; Brassicales; Brassicaceae; Camelineae; Arabidopsis	.	.	.	.	.	.	.	.	.	COG2130^alcohol dehydrogenase	GO:0005829^cellular_component^cytosol`GO:0005634^cellular_component^nucleus`GO:0032440^molecular_function^2-alkenal reductase [NAD(P)] activity`GO:0008270^molecular_function^zinc ion binding`GO:0046686^biological_process^response to cadmium ion`GO:0006979^biological_process^response to oxidative stress	.	.	.
c2121_g2	c2121_g2_i2	sp|Q9SLN8|DBR_TOBAC^Q9SLN8^Q:247-2,H:103-183^70.73%ID^E:2e-31^RecName: Full=2-alkenal reductase (NADP(+)-dependent);^Eukaryota; Viridiplantae; Streptophyta; Embryophyta; Tracheophyta; Spermatophyta; Magnoliophyta; eudicotyledons; Gunneridae; Pentapetalae; asterids; lamiids; Solanales; Solanaceae; Nicotianoideae; Nicotianeae; Nicotiana	.	.	.	.	.	.	.	.	.	.	GO:0016491^molecular_function^oxidoreductase activity`GO:0008270^molecular_function^zinc ion binding	.	.	.
c2122_g1	c2122_g1_i1	.	.	.	.	.	.	.	.	.	.	.	.	.	.	.
c2122_g1	c2122_g1_i2	.	.	.	.	.	.	.	.	.	.	.	.	.	.	.
c2124_g1	c2124_g1_i1	sp|P04165|CYB_MAIZE^P04165^Q:41-229,H:134-202^57.75%ID^E:7e-23^RecName: Full=Cytochrome b;^Eukaryota; Viridiplantae; Streptophyta; Embryophyta; Tracheophyta; Spermatophyta; Magnoliophyta; Liliopsida; Poales; Poaceae; PACMAD clade; Panicoideae; Andropogoneae; Zea`sp|P04165|CYB_MAIZE^P04165^Q:223-294,H:199-222^91.67%ID^E:7e-23^RecName: Full=Cytochrome b;^Eukaryota; Viridiplantae; Streptophyta; Embr…	.	.	.	.	.	.	.	.	.	.	GO:0016021^cellular_component^integral component of membrane`GO:0005743^cellular_component^mitochondrial inner membrane`GO:0070469^cellular_component^respiratory chain`GO:0009055^molecular_function^electron carrier activity`GO:0046872^molecular_function^metal ion binding`GO:0016491^molecular_function^oxidoreductase activity`GO:0022904^biological_process^respiratory electron transport chain	.	.	.
c2125_g1	c2125_g1_i1	sp|O23016|KCAB_ARATH^O23016^Q:163-1143,H:1-328^85.98%ID^E:0^RecName: Full=Probable voltage-gated potassium channel subunit beta;^Eukaryota; Viridiplantae; Streptophyta; Embryophyta; Tracheophyta; Spermatophyta; Magnoliophyta; eudicotyledons; Gunneridae; Pentapetalae; rosids; malvids; Brassicales; Brassicaceae; Camelineae; Arabidopsis	.	.	c2125_g1_i1|m.397	163-1146[+]	sp|O23016|KCAB_ARATH^O23016^Q:1-327,H:1-328^85.98%ID^E:0^RecName: Full=Probable voltage-gated potassium channel subunit beta;^Eukaryota; Viridiplantae; Streptophyta; Embryophyta; Tracheophyta; Spermatophyta; Magnoliophyta; eudicotyledons; Gunneridae; Pentapetalae; rosids; malvids; Brassicales; Brassicaceae; Camelineae; Arabidopsis	.	PF00248.16^Aldo_ket_red^Aldo/keto reductase family^16-315^E:6.5e-70	.	.	COG0667^Aldo keto reductase	GO:0016020^cellular_component^membrane`GO:0005886^cellular_component^plasma membrane`GO:0009506^cellular_component^plasmodesma`GO:0005244^molecular_function^voltage-gated ion channel activity`GO:0006813^biological_process^potassium ion transport	.	.	.
c2126_g1	c2126_g1_i1	.	.	.	.	.	.	.	.	.	.	.	.	.	.	.
c2127_g1	c2127_g1_i1	sp|Q9SSE5|COL9_ARATH^Q9SSE5^Q:2-364,H:247-372^64.29%ID^E:1e-19^RecName: Full=Zinc finger protein CONSTANS-LIKE 9;^Eukaryota; Viridiplantae; Streptophyta; Embryophyta; Tracheophyta; Spermatophyta; Magnoliophyta; eudicotyledons; Gunneridae; Pentapetalae; rosids; malvids; Brassicales; Brassicaceae; Camelineae; Arabidopsis	.	.	c2127_g1_i1|m.399	2-367[+]	sp|Q9SSE5|COL9_ARATH^Q9SSE5^Q:1-121,H:247-372^64.29%ID^E:5e-46^RecName: Full=Zinc finger protein CONSTANS-LIKE 9;^Eukaryota; Viridiplantae; Streptophyta; Embryophyta; Tracheophyta; Spermatophyta; Magnoliophyta; eudicotyledons; Gunneridae; Pentapetalae; rosids; malvids; Brassicales; Brassicaceae; Camelineae; Arabidopsis	.	PF06203.9^CCT^CCT motif^64-107^E:5.7e-17	.	.	.	GO:0005634^cellular_component^nucleus`GO:0003700^molecular_function^sequence-specific DNA binding transcription factor activity`GO:0008270^molecular_function^zinc ion binding`GO:0007623^biological_process^circadian rhythm`GO:0048579^biological_process^negative regulation of long-day photoperiodism, flowering`GO:0006355^biological_process^regulation of transcription, DNA-templated	GO:0005515^molecular_function^protein binding	.	.
c2128_g1	c2128_g1_i1	.	.	.	.	.	.	.	.	.	.	.	.	.	.	.
c2128_g1	c2128_g1_i2	.	.	.	.	.	.	.	.	.	.	.	.	.	.	.
c2129_g1	c2129_g1_i1	.	.	.	.	.	.	.	.	.	.	.	.	.	.	.
c2130_g1	c2130_g1_i1	.	.	.	.	.	.	.	.	.	.	.	.	.	.	.
c2131_g1	c2131_g1_i1	.	.	.	c2131_g1_i1|m.401	2-442[+]	.	.	.	.	.	.	.	.	.	.
c2133_g1	c2133_g1_i1	.	.	.	.	.	.	.	.	.	.	.	.	.	.	.
c2134_g1	c2134_g1_i1	.	.	.	.	.	.	.	.	.	.	.	.	.	.	.
c2134_g2	c2134_g2_i1	.	.	.	.	.	.	.	.	.	.	.	.	.	.	.
c2135_g1	c2135_g1_i1	.	.	.	.	.	.	.	.	.	.	.	.	.	.	.
c2136_g1	c2136_g1_i1	sp|P15792|KPK1_PHAVU^P15792^Q:2-298,H:364-462^70%ID^E:2e-34^RecName: Full=Protein kinase PVPK-1;^Eukaryota; Viridiplantae; Streptophyta; Embryophyta; Tracheophyta; Spermatophyta; Magnoliophyta; eudicotyledons; Gunneridae; Pentapetalae; rosids; fabids; Fabales; Fabaceae; Papilionoideae; Phaseoleae; Phaseolus	.	.	.	.	.	.	.	.	.	.	GO:0005524^molecular_function^ATP binding`GO:0004674^molecular_function^protein serine/threonine kinase activity	.	.	.
c2137_g1	c2137_g1_i1	.	.	.	.	.	.	.	.	.	.	.	.	.	.	.
c2138_g1	c2138_g1_i1	.	.	.	.	.	.	.	.	.	.	.	.	.	.	.
c2139_g1	c2139_g1_i1	.	.	.	.	.	.	.	.	.	.	.	.	.	.	.
c2140_g1	c2140_g1_i1	.	.	.	.	.	.	.	.	.	.	.	.	.	.	.
c2141_g1	c2141_g1_i1	.	.	.	.	.	.	.	.	.	.	.	.	.	.	.
c2142_g1	c2142_g1_i1	.	.	.	.	.	.	.	.	.	.	.	.	.	.	.
c2143_g1	c2143_g1_i1	.	.	.	.	.	.	.	.	.	.	.	.	.	.	.
c2146_g1	c2146_g1_i1	sp|Q07473|CB4A_ARATH^Q07473^Q:437-910,H:14-172^80.5%ID^E:7e-80^RecName: Full=Chlorophyll a-b binding protein CP29.1, chloroplastic;^Eukaryota; Viridiplantae; Streptophyta; Embryophyta; Tracheophyta; Spermatophyta; Magnoliophyta; eudicotyledons; Gunneridae; Pentapetalae; rosids; malvids; Brassicales; Brassicaceae; Camelineae; Arabidopsis	.	.	c2146_g1_i1|m.404	398-910[+]	sp|Q9XF88|CB4B_ARATH^Q9XF88^Q:14-171,H:13-169^79.25%ID^E:1e-83^RecName: Full=Chlorophyll a-b binding protein CP29.2, chloroplastic;^Eukaryota; Viridiplantae; Streptophyta; Embryophyta; Tracheophyta; Spermatophyta; Magnoliophyta; eudicotyledons; Gunneridae; Pentapetalae; rosids; malvids; Brassicales; Brassicaceae; Camelineae; Arabidopsis	.	PF00504.16^Chloroa_b-bind^Chlorophyll A-B binding protein^63-164^E:2.1e-20	.	.	.	GO:0009507^cellular_component^chloroplast`GO:0009941^cellular_component^chloroplast envelope`GO:0009534^cellular_component^chloroplast thylakoid`GO:0009535^cellular_component^chloroplast thylakoid membrane`GO:0016021^cellular_component^integral component of membrane`GO:0016020^cellular_component^membrane`GO:0009522^cellular_component^photosystem I`GO:0009523^cellular_component^photosystem II`GO:0…	.	.	.
c2147_g1	c2147_g1_i1	sp|Q9SKX5|PAO2_ARATH^Q9SKX5^Q:2-241,H:411-490^88.75%ID^E:6e-43^RecName: Full=Probable polyamine oxidase 2;^Eukaryota; Viridiplantae; Streptophyta; Embryophyta; Tracheophyta; Spermatophyta; Magnoliophyta; eudicotyledons; Gunneridae; Pentapetalae; rosids; malvids; Brassicales; Brassicaceae; Camelineae; Arabidopsis	.	.	.	.	.	.	.	.	.	COG1231^AMine oXidase	GO:0005777^cellular_component^peroxisome`GO:0046592^molecular_function^polyamine oxidase activity`GO:0006598^biological_process^polyamine catabolic process	.	.	.
c2148_g1	c2148_g1_i1	.	.	.	.	.	.	.	.	.	.	.	.	.	.	.
c2149_g1	c2149_g1_i1	.	.	.	.	.	.	.	.	.	.	.	.	.	.	.
c2151_g1	c2151_g1_i1	.	.	.	.	.	.	.	.	.	.	.	.	.	.	.
c2152_g1	c2152_g1_i1	.	.	.	.	.	.	.	.	.	.	.	.	.	.	.
c2153_g1	c2153_g1_i1	.	.	.	.	.	.	.	.	.	.	.	.	.	.	.
c2158_g1	c2158_g1_i1	.	.	.	.	.	.	.	.	.	.	.	.	.	.	.
c2160_g1	c2160_g1_i1	.	.	.	.	.	.	.	.	.	.	.	.	.	.	.
c2160_g1	c2160_g1_i2	.	.	.	.	.	.	.	.	.	.	.	.	.	.	.
c2162_g1	c2162_g1_i1	.	.	.	.	.	.	.	.	.	.	.	.	.	.	.
c2163_g1	c2163_g1_i1	.	.	.	c2163_g1_i1|m.405	67-387[-]	.	.	.	.	.	.	.	.	.	.
c2164_g1	c2164_g1_i1	.	.	.	.	.	.	.	.	.	.	.	.	.	.	.
c2165_g1	c2165_g1_i1	.	.	.	.	.	.	.	.	.	.	.	.	.	.	.
c2167_g1	c2167_g1_i1	.	.	.	.	.	.	.	.	.	.	.	.	.	.	.
c2168_g1	c2168_g1_i1	sp|Q8RVH5|7SBG2_SOYBN^Q8RVH5^Q:430-275,H:366-417^46.15%ID^E:1e-09^RecName: Full=Basic 7S globulin 2;^Eukaryota; Viridiplantae; Streptophyta; Embryophyta; Tracheophyta; Spermatophyta; Magnoliophyta; eudicotyledons; Gunneridae; Pentapetalae; rosids; fabids; Fabales; Fabaceae; Papilionoideae; Phaseoleae; Glycine; Soja	.	.	.	.	.	.	.	.	.	.	GO:0004190^molecular_function^aspartic-type endopeptidase activity`GO:0045735^molecular_function^nutrient reservoir activity	.	.	.
c2169_g1	c2169_g1_i1	.	.	.	.	.	.	.	.	.	.	.	.	.	.	.
c2170_g1	c2170_g1_i1	.	.	.	.	.	.	.	.	.	.	.	.	.	.	.
c2171_g1	c2171_g1_i1	.	.	.	.	.	.	.	.	.	.	.	.	.	.	.
c2172_g1	c2172_g1_i1	.	.	.	.	.	.	.	.	.	.	.	.	.	.	.
c2172_g1	c2172_g1_i2	.	.	.	.	.	.	.	.	.	.	.	.	.	.	.
c2173_g1	c2173_g1_i1	sp|Q9LFP6|PIN5_ARATH^Q9LFP6^Q:653-435,H:278-350^58.9%ID^E:5e-24^RecName: Full=Putative auxin efflux carrier component 5;^Eukaryota; Viridiplantae; Streptophyta; Embryophyta; Tracheophyta; Spermatophyta; Magnoliophyta; eudicotyledons; Gunneridae; Pentapetalae; rosids; malvids; Brassicales; Brassicaceae; Camelineae; Arabidopsis	.	.	.	.	.	.	.	.	.	NOG85075^	GO:0005783^cellular_component^endoplasmic reticulum`GO:0016021^cellular_component^integral component of membrane`GO:0010315^biological_process^auxin efflux`GO:0010252^biological_process^auxin homeostasis`GO:0009734^biological_process^auxin-activated signaling pathway`GO:0009555^biological_process^pollen development`GO:0055085^biological_process^transmembrane transport	.	.	.
c2176_g1	c2176_g1_i1	.	.	.	.	.	.	.	.	.	.	.	.	.	.	.
c2177_g1	c2177_g1_i1	sp|Q9Z1R2|BAG6_MOUSE^Q9Z1R2^Q:264-596,H:3-118^43.59%ID^E:8e-16^RecName: Full=Large proline-rich protein BAG6;^Eukaryota; Metazoa; Chordata; Craniata; Vertebrata; Euteleostomi; Mammalia; Eutheria; Euarchontoglires; Glires; Rodentia; Sciurognathi; Muroidea; Muridae; Murinae; Mus; Mus	.	.	c2177_g1_i1|m.406	231-2555[+]	sp|Q9Z1R2|BAG6_MOUSE^Q9Z1R2^Q:12-122,H:3-118^43.59%ID^E:5e-16^RecName: Full=Large proline-rich protein BAG6;^Eukaryota; Metazoa; Chordata; Craniata; Vertebrata; Euteleostomi; Mammalia; Eutheria; Euarchontoglires; Glires; Rodentia; Sciurognathi; Muroidea; Muridae; Murinae; Mus; Mus	.	PF11976.3^Rad60-SLD^Ubiquitin-2 like Rad60 SUMO-like^25-93^E:1.8e-08`PF14560.1^Ubiquitin_2^Ubiquitin-like domain^25-98^E:4.9e-05`PF00240.18^ubiquitin^Ubiquitin family^29-96^E:1.4e-19`PF13881.1^Rad60-SLD_2^Ubiquitin-2 like Rad60 SUMO-like^63-106^E:0.003	.	.	.	GO:0071818^cellular_component^BAT3 complex`GO:0005737^cellular_component^cytoplasm`GO:0005829^cellular_component^cytosol`GO:0005634^cellular_component^nucleus`GO:0030544^molecular_function^Hsp70 protein binding`GO:0031593^molecular_function^polyubiquitin binding`GO:0070628^molecular_function^proteasome binding`GO:0005515^molecular_function^protein binding`GO:0043022^molecular_function^ribosome bi…	GO:0005515^molecular_function^protein binding	.	.
c2178_g1	c2178_g1_i1	.	.	.	.	.	.	.	.	.	.	.	.	.	.	.
c2178_g1	c2178_g1_i2	.	.	.	.	.	.	.	.	.	.	.	.	.	.	.
c2183_g1	c2183_g1_i1	.	.	.	.	.	.	.	.	.	.	.	.	.	.	.
c2183_g1	c2183_g1_i2	.	.	.	.	.	.	.	.	.	.	.	.	.	.	.
c2186_g1	c2186_g1_i1	.	.	.	.	.	.	.	.	.	.	.	.	.	.	.
c2188_g1	c2188_g1_i1	.	.	.	c2188_g1_i1|m.408	1-441[-]	.	.	.	.	.	.	.	.	.	.
c2188_g1	c2188_g1_i2	.	.	.	c2188_g1_i2|m.409	14-469[-]	.	.	.	.	.	.	.	.	.	.
c2189_g1	c2189_g1_i1	sp|Q6LA42|APRR5_ARATH^Q6LA42^Q:511-2133,H:40-529^42.15%ID^E:6e-100^RecName: Full=Two-component response regulator-like APRR5;^Eukaryota; Viridiplantae; Streptophyta; Embryophyta; Tracheophyta; Spermatophyta; Magnoliophyta; eudicotyledons; Gunneridae; Pentapetalae; rosids; malvids; Brassicales; Brassicaceae; Camelineae; Arabidopsis	.	.	c2189_g1_i1|m.410	373-2193[+]	sp|Q6LA42|APRR5_ARATH^Q6LA42^Q:10-587,H:19-529^40.85%ID^E:2e-113^RecName: Full=Two-component response regulator-like APRR5;^Eukaryota; Viridiplantae; Streptophyta; Embryophyta; Tracheophyta; Spermatophyta; Magnoliophyta; eudicotyledons; Gunneridae; Pentapetalae; rosids; malvids; Brassicales; Brassicaceae; Camelineae; Arabidopsis	.	PF00072.19^Response_reg^Response regulator receiver domain^59-170^E:3.4e-22	.	.	COG2204^two component, sigma54 specific, transcriptional regulator, Fis family	GO:0005634^cellular_component^nucleus`GO:0000156^molecular_function^phosphorelay response regulator activity`GO:0005515^molecular_function^protein binding`GO:0006355^biological_process^regulation of transcription, DNA-templated`GO:0048511^biological_process^rhythmic process`GO:0006351^biological_process^transcription, DNA-templated	GO:0000156^molecular_function^phosphorelay response regulator activity`GO:0000160^biological_process^phosphorelay signal transduction system	.	.
c2189_g1	c2189_g1_i2	sp|Q6LA42|APRR5_ARATH^Q6LA42^Q:511-2211,H:40-555^44.08%ID^E:6e-118^RecName: Full=Two-component response regulator-like APRR5;^Eukaryota; Viridiplantae; Streptophyta; Embryophyta; Tracheophyta; Spermatophyta; Magnoliophyta; eudicotyledons; Gunneridae; Pentapetalae; rosids; malvids; Brassicales; Brassicaceae; Camelineae; Arabidopsis	.	.	c2189_g1_i2|m.411	373-2268[+]	sp|Q6LA42|APRR5_ARATH^Q6LA42^Q:10-613,H:19-555^42.72%ID^E:1e-130^RecName: Full=Two-component response regulator-like APRR5;^Eukaryota; Viridiplantae; Streptophyta; Embryophyta; Tracheophyta; Spermatophyta; Magnoliophyta; eudicotyledons; Gunneridae; Pentapetalae; rosids; malvids; Brassicales; Brassicaceae; Camelineae; Arabidopsis	.	PF00072.19^Response_reg^Response regulator receiver domain^59-170^E:3.6e-22`PF06203.9^CCT^CCT motif^567-610^E:1.2e-18	.	.	COG2204^two component, sigma54 specific, transcriptional regulator, Fis family	GO:0005634^cellular_component^nucleus`GO:0000156^molecular_function^phosphorelay response regulator activity`GO:0005515^molecular_function^protein binding`GO:0006355^biological_process^regulation of transcription, DNA-templated`GO:0048511^biological_process^rhythmic process`GO:0006351^biological_process^transcription, DNA-templated	GO:0000156^molecular_function^phosphorelay response regulator activity`GO:0000160^biological_process^phosphorelay signal transduction system`GO:0005515^molecular_function^protein binding	.	.
c2190_g1	c2190_g1_i1	sp|Q9SKN2|DRB2_ARATH^Q9SKN2^Q:2-310,H:86-188^68.93%ID^E:2e-33^RecName: Full=Double-stranded RNA-binding protein 2;^Eukaryota; Viridiplantae; Streptophyta; Embryophyta; Tracheophyta; Spermatophyta; Magnoliophyta; eudicotyledons; Gunneridae; Pentapetalae; rosids; malvids; Brassicales; Brassicaceae; Camelineae; Arabidopsis`sp|Q9SKN2|DRB2_ARATH^Q9SKN2^Q:5-136,H:1-44^50%ID^E:9e-06^RecName: Full=Double…	.	.	c2190_g1_i1|m.412	2-313[+]	sp|Q9AV50|DRB6_ORYSJ^Q9AV50^Q:1-103,H:86-188^69.9%ID^E:6e-44^RecName: Full=Double-stranded RNA-binding protein 6;^Eukaryota; Viridiplantae; Streptophyta; Embryophyta; Tracheophyta; Spermatophyta; Magnoliophyta; Liliopsida; Poales; Poaceae; BEP clade; Ehrhartoideae; Oryzeae; Oryza	.	PF00035.20^dsrm^Double-stranded RNA binding motif^3-68^E:1.6e-14	.	.	.	GO:0003725^molecular_function^double-stranded RNA binding`GO:0035196^biological_process^production of miRNAs involved in gene silencing by miRNA`GO:0070919^biological_process^production of siRNA involved in chromatin silencing by small RNA	.	.	.
c2191_g1	c2191_g1_i1	.	.	.	.	.	.	.	.	.	.	.	.	.	.	.
c2193_g1	c2193_g1_i1	.	.	.	.	.	.	.	.	.	.	.	.	.	.	.
c2194_g1	c2194_g1_i1	sp|C0LGN2|Y3148_ARATH^C0LGN2^Q:379-2,H:885-1019^35.56%ID^E:9e-14^RecName: Full=Probable leucine-rich repeat receptor-like serine/threonine-protein kinase At3g14840;^Eukaryota; Viridiplantae; Streptophyta; Embryophyta; Tracheophyta; Spermatophyta; Magnoliophyta; eudicotyledons; Gunneridae; Pentapetalae; rosids; malvids; Brassicales; Brassicaceae; Camelineae; Arabidopsis	.	.	.	.	.	.	.	.	.	COG0515^Serine Threonine protein kinase	GO:0016021^cellular_component^integral component of membrane`GO:0005886^cellular_component^plasma membrane`GO:0005524^molecular_function^ATP binding`GO:0004674^molecular_function^protein serine/threonine kinase activity	.	.	.
c2195_g1	c2195_g1_i1	.	.	.	.	.	.	.	.	.	.	.	.	.	.	.
c2196_g1	c2196_g1_i1	.	.	.	.	.	.	.	.	.	.	.	.	.	.	.
c2198_g1	c2198_g1_i1	.	.	.	.	.	.	.	.	.	.	.	.	.	.	.
c2198_g1	c2198_g1_i2	.	.	.	.	.	.	.	.	.	.	.	.	.	.	.
c2199_g1	c2199_g1_i1	.	.	.	.	.	.	.	.	.	.	.	.	.	.	.
c2200_g1	c2200_g1_i1	.	.	.	.	.	.	.	.	.	.	.	.	.	.	.
c2202_g1	c2202_g1_i1	.	.	.	.	.	.	.	.	.	.	.	.	.	.	.
c2203_g1	c2203_g1_i1	.	.	.	.	.	.	.	.	.	.	.	.	.	.	.
c2204_g1	c2204_g1_i1	.	.	.	.	.	.	.	.	.	.	.	.	.	.	.
c2205_g1	c2205_g1_i1	.	.	.	.	.	.	.	.	.	.	.	.	.	.	.
c2206_g1	c2206_g1_i1	.	.	.	.	.	.	.	.	.	.	.	.	.	.	.
c2207_g1	c2207_g1_i1	.	.	.	.	.	.	.	.	.	.	.	.	.	.	.
c2208_g1	c2208_g1_i1	.	.	.	.	.	.	.	.	.	.	.	.	.	.	.
c2209_g1	c2209_g1_i1	.	.	.	.	.	.	.	.	.	.	.	.	.	.	.
c2210_g1	c2210_g1_i1	.	.	.	.	.	.	.	.	.	.	.	.	.	.	.
c2213_g1	c2213_g1_i1	.	.	.	.	.	.	.	.	.	.	.	.	.	.	.
c2216_g1	c2216_g1_i1	.	.	.	.	.	.	.	.	.	.	.	.	.	.	.
c2218_g1	c2218_g1_i1	.	.	.	.	.	.	.	.	.	.	.	.	.	.	.
c2219_g1	c2219_g1_i1	.	.	.	.	.	.	.	.	.	.	.	.	.	.	.
c2221_g1	c2221_g1_i1	.	.	.	.	.	.	.	.	.	.	.	.	.	.	.
c2224_g1	c2224_g1_i1	.	.	.	.	.	.	.	.	.	.	.	.	.	.	.
c2225_g1	c2225_g1_i1	.	.	.	.	.	.	.	.	.	.	.	.	.	.	.
c2225_g2	c2225_g2_i1	.	.	.	.	.	.	.	.	.	.	.	.	.	.	.
c2226_g1	c2226_g1_i1	.	.	.	.	.	.	.	.	.	.	.	.	.	.	.
c2230_g1	c2230_g1_i1	.	.	.	.	.	.	.	.	.	.	.	.	.	.	.
c2231_g1	c2231_g1_i1	.	.	.	.	.	.	.	.	.	.	.	.	.	.	.
c2237_g1	c2237_g1_i1	.	.	.	.	.	.	.	.	.	.	.	.	.	.	.
c2240_g1	c2240_g1_i1	.	.	.	.	.	.	.	.	.	.	.	.	.	.	.
c2242_g1	c2242_g1_i1	.	.	.	.	.	.	.	.	.	.	.	.	.	.	.
c2243_g1	c2243_g1_i1	.	.	.	.	.	.	.	.	.	.	.	.	.	.	.
c2244_g1	c2244_g1_i1	.	.	.	.	.	.	.	.	.	.	.	.	.	.	.
c2246_g1	c2246_g1_i1	.	.	.	.	.	.	.	.	.	.	.	.	.	.	.
c2246_g1	c2246_g1_i2	.	.	.	.	.	.	.	.	.	.	.	.	.	.	.
c2247_g1	c2247_g1_i1	.	.	.	.	.	.	.	.	.	.	.	.	.	.	.
c2248_g1	c2248_g1_i1	.	.	.	.	.	.	.	.	.	.	.	.	.	.	.
c2249_g1	c2249_g1_i1	.	.	.	.	.	.	.	.	.	.	.	.	.	.	.
c2250_g1	c2250_g1_i1	.	.	.	.	.	.	.	.	.	.	.	.	.	.	.
c2251_g1	c2251_g1_i1	.	.	.	.	.	.	.	.	.	.	.	.	.	.	.
c2252_g1	c2252_g1_i1	.	.	.	.	.	.	.	.	.	.	.	.	.	.	.
c2253_g1	c2253_g1_i1	.	.	.	.	.	.	.	.	.	.	.	.	.	.	.
c2254_g1	c2254_g1_i1	.	.	.	.	.	.	.	.	.	.	.	.	.	.	.
c2256_g1	c2256_g1_i1	sp|Q8LF99|XTH6_ARATH^Q8LF99^Q:105-1,H:31-65^54.29%ID^E:5e-08^RecName: Full=Probable xyloglucan endotransglucosylase/hydrolase protein 6;^Eukaryota; Viridiplantae; Streptophyta; Embryophyta; Tracheophyta; Spermatophyta; Magnoliophyta; eudicotyledons; Gunneridae; Pentapetalae; rosids; malvids; Brassicales; Brassicaceae; Camelineae; Arabidopsis	.	.	.	.	.	.	.	.	.	COG2273^Glycoside hydrolase family 16	GO:0048046^cellular_component^apoplast`GO:0005618^cellular_component^cell wall`GO:0004553^molecular_function^hydrolase activity, hydrolyzing O-glycosyl compounds`GO:0016762^molecular_function^xyloglucan:xyloglucosyl transferase activity`GO:0006073^biological_process^cellular glucan metabolic process`GO:0009414^biological_process^response to water deprivation	.	.	.
c2257_g1	c2257_g1_i1	sp|Q9LUG9|MD33A_ARATH^Q9LUG9^Q:2-550,H:359-537^55.74%ID^E:3e-57^RecName: Full=Mediator of RNA polymerase II transcription subunit 33A;^Eukaryota; Viridiplantae; Streptophyta; Embryophyta; Tracheophyta; Spermatophyta; Magnoliophyta; eudicotyledons; Gunneridae; Pentapetalae; rosids; malvids; Brassicales; Brassicaceae; Camelineae; Arabidopsis	.	.	c2257_g1_i1|m.413	2-550[+]	sp|Q9LUG9|MD33A_ARATH^Q9LUG9^Q:1-183,H:359-537^55.74%ID^E:7e-63^RecName: Full=Mediator of RNA polymerase II transcription subunit 33A;^Eukaryota; Viridiplantae; Streptophyta; Embryophyta; Tracheophyta; Spermatophyta; Magnoliophyta; eudicotyledons; Gunneridae; Pentapetalae; rosids; malvids; Brassicales; Brassicaceae; Camelineae; Arabidopsis	.	.	.	.	.	GO:0016592^cellular_component^mediator complex`GO:0009698^biological_process^phenylpropanoid metabolic process`GO:2000762^biological_process^regulation of phenylpropanoid metabolic process`GO:0006355^biological_process^regulation of transcription, DNA-templated`GO:0006351^biological_process^transcription, DNA-templated	.	.	.
c2259_g1	c2259_g1_i1	.	.	.	.	.	.	.	.	.	.	.	.	.	.	.
c2259_g1	c2259_g1_i2	.	.	.	.	.	.	.	.	.	.	.	.	.	.	.
c2260_g1	c2260_g1_i1	.	.	.	.	.	.	.	.	.	.	.	.	.	.	.
c2262_g1	c2262_g1_i1	.	.	.	.	.	.	.	.	.	.	.	.	.	.	.
c2263_g1	c2263_g1_i1	.	.	.	.	.	.	.	.	.	.	.	.	.	.	.
c2264_g1	c2264_g1_i1	.	.	.	.	.	.	.	.	.	.	.	.	.	.	.
c2265_g1	c2265_g1_i1	sp|Q8LSC2|GASS_CICIN^Q8LSC2^Q:154-2,H:1-49^58.82%ID^E:7e-10^RecName: Full=Germacrene A synthase short form;^Eukaryota; Viridiplantae; Streptophyta; Embryophyta; Tracheophyta; Spermatophyta; Magnoliophyta; eudicotyledons; Gunneridae; Pentapetalae; asterids; campanulids; Asterales; Asteraceae; Cichorioideae; Cichorieae; Cichoriinae; Cichorium	.	.	.	.	.	.	.	.	.	.	GO:0034005^molecular_function^germacrene-A synthase activity`GO:0000287^molecular_function^magnesium ion binding`GO:0045338^biological_process^farnesyl diphosphate metabolic process`GO:0016114^biological_process^terpenoid biosynthetic process	.	.	.
c2266_g1	c2266_g1_i1	.	.	.	.	.	.	.	.	.	.	.	.	.	.	.
c2268_g1	c2268_g1_i1	.	.	.	.	.	.	.	.	.	.	.	.	.	.	.
c2270_g1	c2270_g1_i1	sp|Q8GY87|UBC26_ARATH^Q8GY87^Q:737-129,H:302-510^57.42%ID^E:7e-80^RecName: Full=Probable ubiquitin-conjugating enzyme E2 26;^Eukaryota; Viridiplantae; Streptophyta; Embryophyta; Tracheophyta; Spermatophyta; Magnoliophyta; eudicotyledons; Gunneridae; Pentapetalae; rosids; malvids; Brassicales; Brassicaceae; Camelineae; Arabidopsis	.	.	c2270_g1_i1|m.414	60-737[-]	sp|Q8GY87|UBC26_ARATH^Q8GY87^Q:1-203,H:302-510^57.42%ID^E:5e-80^RecName: Full=Probable ubiquitin-conjugating enzyme E2 26;^Eukaryota; Viridiplantae; Streptophyta; Embryophyta; Tracheophyta; Spermatophyta; Magnoliophyta; eudicotyledons; Gunneridae; Pentapetalae; rosids; malvids; Brassicales; Brassicaceae; Camelineae; Arabidopsis	.	PF00179.21^UQ_con^Ubiquitin-conjugating enzyme^2-96^E:2.7e-21	.	.	COG5078^ubiquitin-conjugating enzyme	GO:0005524^molecular_function^ATP binding`GO:0004842^molecular_function^ubiquitin-protein transferase activity	GO:0016881^molecular_function^acid-amino acid ligase activity	.	.
c2271_g1	c2271_g1_i1	.	.	.	.	.	.	.	.	.	.	.	.	.	.	.
c2273_g1	c2273_g1_i1	.	.	.	.	.	.	.	.	.	.	.	.	.	.	.
c2274_g1	c2274_g1_i1	.	.	.	.	.	.	.	.	.	.	.	.	.	.	.
c2274_g1	c2274_g1_i2	.	.	.	.	.	.	.	.	.	.	.	.	.	.	.
c2275_g1	c2275_g1_i1	.	.	.	.	.	.	.	.	.	.	.	.	.	.	.
c2276_g1	c2276_g1_i1	.	.	.	.	.	.	.	.	.	.	.	.	.	.	.
c2277_g1	c2277_g1_i1	.	.	.	.	.	.	.	.	.	.	.	.	.	.	.
c2279_g1	c2279_g1_i1	.	.	.	.	.	.	.	.	.	.	.	.	.	.	.
c2280_g1	c2280_g1_i1	.	.	.	.	.	.	.	.	.	.	.	.	.	.	.
c2281_g1	c2281_g1_i1	sp|Q8VXX9|BETL1_ARATH^Q8VXX9^Q:687-262,H:3-137^63.38%ID^E:1e-47^RecName: Full=Bet1-like protein At4g14600;^Eukaryota; Viridiplantae; Streptophyta; Embryophyta; Tracheophyta; Spermatophyta; Magnoliophyta; eudicotyledons; Gunneridae; Pentapetalae; rosids; malvids; Brassicales; Brassicaceae; Camelineae; Arabidopsis	.	.	c2281_g1_i1|m.415	259-660[-]	sp|Q8VXX9|BETL1_ARATH^Q8VXX9^Q:1-133,H:1-137^67.88%ID^E:5e-64^RecName: Full=Bet1-like protein At4g14600;^Eukaryota; Viridiplantae; Streptophyta; Embryophyta; Tracheophyta; Spermatophyta; Magnoliophyta; eudicotyledons; Gunneridae; Pentapetalae; rosids; malvids; Brassicales; Brassicaceae; Camelineae; Arabidopsis	.	.	.	.	.	GO:0005789^cellular_component^endoplasmic reticulum membrane`GO:0000139^cellular_component^Golgi membrane`GO:0016021^cellular_component^integral component of membrane`GO:0005886^cellular_component^plasma membrane`GO:0015031^biological_process^protein transport`GO:0016192^biological_process^vesicle-mediated transport	.	.	.
c2282_g1	c2282_g1_i1	sp|Q8IXS8|F126B_HUMAN^Q8IXS8^Q:1806-1327,H:56-208^26.99%ID^E:3e-07^RecName: Full=Protein FAM126B;^Eukaryota; Metazoa; Chordata; Craniata; Vertebrata; Euteleostomi; Mammalia; Eutheria; Euarchontoglires; Primates; Haplorrhini; Catarrhini; Hominidae; Homo	.	.	c2282_g1_i1|m.416	838-2061[-]	sp|Q5R977|F126B_PONAB^Q5R977^Q:86-263,H:56-220^26.52%ID^E:5e-08^RecName: Full=Protein FAM126B;^Eukaryota; Metazoa; Chordata; Craniata; Vertebrata; Euteleostomi; Mammalia; Eutheria; Euarchontoglires; Primates; Haplorrhini; Catarrhini; Hominidae; Pongo	.	PF09790.4^Hyccin^Hyccin^49-337^E:6.4e-66	.	.	.	.	.	.	.
c2284_g1	c2284_g1_i1	.	.	.	.	.	.	.	.	.	.	.	.	.	.	.
c2286_g1	c2286_g1_i1	.	.	.	.	.	.	.	.	.	.	.	.	.	.	.
c2288_g1	c2288_g1_i1	.	.	.	.	.	.	.	.	.	.	.	.	.	.	.
c2288_g1	c2288_g1_i2	.	.	.	.	.	.	.	.	.	.	.	.	.	.	.
c2289_g1	c2289_g1_i1	.	.	.	.	.	.	.	.	.	.	.	.	.	.	.
c2290_g1	c2290_g1_i1	.	.	.	.	.	.	.	.	.	.	.	.	.	.	.
c2290_g1	c2290_g1_i2	.	.	.	.	.	.	.	.	.	.	.	.	.	.	.
c2291_g1	c2291_g1_i1	.	.	.	.	.	.	.	.	.	.	.	.	.	.	.
c2292_g1	c2292_g1_i1	.	.	.	.	.	.	.	.	.	.	.	.	.	.	.
c2292_g1	c2292_g1_i2	.	.	.	.	.	.	.	.	.	.	.	.	.	.	.
c2293_g1	c2293_g1_i1	.	.	.	.	.	.	.	.	.	.	.	.	.	.	.
c2294_g1	c2294_g1_i1	.	.	.	.	.	.	.	.	.	.	.	.	.	.	.
c2295_g1	c2295_g1_i1	.	.	.	.	.	.	.	.	.	.	.	.	.	.	.
c2295_g1	c2295_g1_i2	.	.	.	.	.	.	.	.	.	.	.	.	.	.	.
c2296_g1	c2296_g1_i1	.	.	.	.	.	.	.	.	.	.	.	.	.	.	.
c2298_g1	c2298_g1_i1	.	.	.	.	.	.	.	.	.	.	.	.	.	.	.
c2300_g1	c2300_g1_i1	.	.	.	.	.	.	.	.	.	.	.	.	.	.	.
c2301_g1	c2301_g1_i1	.	.	.	.	.	.	.	.	.	.	.	.	.	.	.
c2302_g1	c2302_g1_i1	.	.	.	.	.	.	.	.	.	.	.	.	.	.	.
c2303_g1	c2303_g1_i1	.	.	.	.	.	.	.	.	.	.	.	.	.	.	.
c2307_g1	c2307_g1_i1	.	.	.	.	.	.	.	.	.	.	.	.	.	.	.
c2308_g1	c2308_g1_i1	.	.	.	.	.	.	.	.	.	.	.	.	.	.	.
c2310_g1	c2310_g1_i1	.	.	.	.	.	.	.	.	.	.	.	.	.	.	.
c2311_g1	c2311_g1_i1	.	.	.	.	.	.	.	.	.	.	.	.	.	.	.
c2314_g1	c2314_g1_i1	.	.	.	.	.	.	.	.	.	.	.	.	.	.	.
c2315_g1	c2315_g1_i1	.	.	.	.	.	.	.	.	.	.	.	.	.	.	.
c2316_g1	c2316_g1_i1	.	.	.	.	.	.	.	.	.	.	.	.	.	.	.
c2317_g1	c2317_g1_i1	.	.	.	.	.	.	.	.	.	.	.	.	.	.	.
c2318_g1	c2318_g1_i1	sp|Q9SP55|VATG_CITLI^Q9SP55^Q:1-240,H:10-59^45%ID^E:4e-09^RecName: Full=V-type proton ATPase subunit G;^Eukaryota; Viridiplantae; Streptophyta; Embryophyta; Tracheophyta; Spermatophyta; Magnoliophyta; eudicotyledons; Gunneridae; Pentapetalae; rosids; malvids; Sapindales; Rutaceae; Citrus	.	.	.	.	.	.	.	.	.	.	GO:0016471^cellular_component^vacuolar proton-transporting V-type ATPase complex`GO:0016820^molecular_function^hydrolase activity, acting on acid anhydrides, catalyzing transmembrane movement of substances`GO:0015992^biological_process^proton transport	.	.	.
c2319_g1	c2319_g1_i1	.	.	.	c2319_g1_i1|m.419	373-798[-]	.	.	.	.	.	.	.	.	.	.
c2319_g1	c2319_g1_i1	.	.	.	c2319_g1_i1|m.420	1-342[-]	.	.	.	.	.	.	.	.	.	.
c2322_g1	c2322_g1_i1	.	.	.	.	.	.	.	.	.	.	.	.	.	.	.
c2323_g1	c2323_g1_i1	sp|Q292F9|GDAP2_DROPS^Q292F9^Q:11-244,H:365-442^38.46%ID^E:2e-12^RecName: Full=Protein GDAP2 homolog;^Eukaryota; Metazoa; Ecdysozoa; Arthropoda; Hexapoda; Insecta; Pterygota; Neoptera; Endopterygota; Diptera; Brachycera; Muscomorpha; Ephydroidea; Drosophilidae; Drosophila; Sophophora	.	.	.	.	.	.	.	.	.	COG2110^appr-1-p processing domain protein	.	.	.	.
c2324_g1	c2324_g1_i1	.	.	.	.	.	.	.	.	.	.	.	.	.	.	.
c2325_g1	c2325_g1_i1	sp|P93295|M310_ARATH^P93295^Q:295-71,H:80-147^29.33%ID^E:2e-07^RecName: Full=Uncharacterized mitochondrial protein AtMg00310;^Eukaryota; Viridiplantae; Streptophyta; Embryophyta; Tracheophyta; Spermatophyta; Magnoliophyta; eudicotyledons; Gunneridae; Pentapetalae; rosids; malvids; Brassicales; Brassicaceae; Camelineae; Arabidopsis	.	.	.	.	.	.	.	.	.	KOG1075^Retrotransposon protein	GO:0005739^cellular_component^mitochondrion	.	.	.
c2327_g1	c2327_g1_i1	.	.	.	.	.	.	.	.	.	.	.	.	.	.	.
c2328_g1	c2328_g1_i1	sp|Q9SVP7|PP307_ARATH^Q9SVP7^Q:3364-182,H:10-1064^57.28%ID^E:0^RecName: Full=Pentatricopeptide repeat-containing protein At4g13650;^Eukaryota; Viridiplantae; Streptophyta; Embryophyta; Tracheophyta; Spermatophyta; Magnoliophyta; eudicotyledons; Gunneridae; Pentapetalae; rosids; malvids; Brassicales; Brassicaceae; Camelineae; Arabidopsis	.	.	c2328_g1_i1|m.421	179-3343[-]	sp|Q9SVP7|PP307_ARATH^Q9SVP7^Q:15-1054,H:34-1064^58.02%ID^E:0^RecName: Full=Pentatricopeptide repeat-containing protein At4g13650;^Eukaryota; Viridiplantae; Streptophyta; Embryophyta; Tracheophyta; Spermatophyta; Magnoliophyta; eudicotyledons; Gunneridae; Pentapetalae; rosids; malvids; Brassicales; Brassicaceae; Camelineae; Arabidopsis	.	PF01535.15^PPR^PPR repeat^213-236^E:1.1`PF13041.1^PPR_2^PPR repeat family^242-289^E:2.5e-07`PF01535.15^PPR^PPR repeat^244-274^E:1.2e-05`PF13812.1^PPR_3^Pentatricopeptide repeat domain^244-276^E:0.39`PF01535.15^PPR^PPR repeat^315-340^E:0.012`PF13812.1^PPR_3^Pentatricopeptide repeat domain^315-340^E:0.13`PF12854.2^PPR_1^PPR repeat^343-371^E:4.9e-07`PF13041.1^PPR_2^PPR repeat family^345-390^E:1e-12`…	.	.	.	.	.	.	.
c2329_g1	c2329_g1_i1	sp|Q38997|KIN10_ARATH^Q38997^Q:133-255,H:19-60^61.9%ID^E:8e-08^RecName: Full=SNF1-related protein kinase catalytic subunit alpha KIN10;^Eukaryota; Viridiplantae; Streptophyta; Embryophyta; Tracheophyta; Spermatophyta; Magnoliophyta; eudicotyledons; Gunneridae; Pentapetalae; rosids; malvids; Brassicales; Brassicaceae; Camelineae; Arabidopsis	.	.	.	.	.	.	.	.	.	COG0515^Serine Threonine protein kinase	GO:0000152^cellular_component^nuclear ubiquitin ligase complex`GO:0005524^molecular_function^ATP binding`GO:0005515^molecular_function^protein binding`GO:0004674^molecular_function^protein serine/threonine kinase activity`GO:0009738^biological_process^abscisic acid-activated signaling pathway`GO:0005975^biological_process^carbohydrate metabolic process`GO:0009594^biological_process^detection of n…	.	.	.
c2329_g1	c2329_g1_i2	sp|Q38997|KIN10_ARATH^Q38997^Q:224-346,H:19-60^61.9%ID^E:2e-07^RecName: Full=SNF1-related protein kinase catalytic subunit alpha KIN10;^Eukaryota; Viridiplantae; Streptophyta; Embryophyta; Tracheophyta; Spermatophyta; Magnoliophyta; eudicotyledons; Gunneridae; Pentapetalae; rosids; malvids; Brassicales; Brassicaceae; Camelineae; Arabidopsis	.	.	.	.	.	.	.	.	.	COG0515^Serine Threonine protein kinase	GO:0000152^cellular_component^nuclear ubiquitin ligase complex`GO:0005524^molecular_function^ATP binding`GO:0005515^molecular_function^protein binding`GO:0004674^molecular_function^protein serine/threonine kinase activity`GO:0009738^biological_process^abscisic acid-activated signaling pathway`GO:0005975^biological_process^carbohydrate metabolic process`GO:0009594^biological_process^detection of n…	.	.	.
c2330_g1	c2330_g1_i1	.	.	.	.	.	.	.	.	.	.	.	.	.	.	.
c2332_g1	c2332_g1_i1	.	.	.	.	.	.	.	.	.	.	.	.	.	.	.
c2334_g1	c2334_g1_i1	.	.	.	.	.	.	.	.	.	.	.	.	.	.	.
c2335_g1	c2335_g1_i1	.	.	.	.	.	.	.	.	.	.	.	.	.	.	.
c2336_g1	c2336_g1_i1	.	.	.	.	.	.	.	.	.	.	.	.	.	.	.
c2337_g1	c2337_g1_i1	.	.	.	.	.	.	.	.	.	.	.	.	.	.	.
c2338_g1	c2338_g1_i1	.	.	.	.	.	.	.	.	.	.	.	.	.	.	.
c2338_g1	c2338_g1_i2	.	.	.	.	.	.	.	.	.	.	.	.	.	.	.
c2339_g1	c2339_g1_i1	.	.	.	.	.	.	.	.	.	.	.	.	.	.	.
c2340_g1	c2340_g1_i1	.	.	.	.	.	.	.	.	.	.	.	.	.	.	.
c2341_g1	c2341_g1_i1	.	.	.	.	.	.	.	.	.	.	.	.	.	.	.
c2342_g1	c2342_g1_i1	.	.	.	.	.	.	.	.	.	.	.	.	.	.	.
c2343_g1	c2343_g1_i1	.	.	.	.	.	.	.	.	.	.	.	.	.	.	.
c2343_g1	c2343_g1_i2	.	.	.	.	.	.	.	.	.	.	.	.	.	.	.
c2344_g1	c2344_g1_i1	sp|Q93XM7|MCAT_ARATH^Q93XM7^Q:167-3,H:1-55^74.55%ID^E:8e-22^RecName: Full=Mitochondrial carnitine/acylcarnitine carrier-like protein;^Eukaryota; Viridiplantae; Streptophyta; Embryophyta; Tracheophyta; Spermatophyta; Magnoliophyta; eudicotyledons; Gunneridae; Pentapetalae; rosids; malvids; Brassicales; Brassicaceae; Camelineae; Arabidopsis	.	.	.	.	.	.	.	.	.	.	GO:0009507^cellular_component^chloroplast`GO:0016021^cellular_component^integral component of membrane`GO:0005743^cellular_component^mitochondrial inner membrane`GO:0005739^cellular_component^mitochondrion`GO:0009536^cellular_component^plastid`GO:0006839^biological_process^mitochondrial transport`GO:0015822^biological_process^ornithine transport	.	.	.
c2344_g1	c2344_g1_i2	sp|Q93XM7|MCAT_ARATH^Q93XM7^Q:167-3,H:1-55^74.55%ID^E:1e-21^RecName: Full=Mitochondrial carnitine/acylcarnitine carrier-like protein;^Eukaryota; Viridiplantae; Streptophyta; Embryophyta; Tracheophyta; Spermatophyta; Magnoliophyta; eudicotyledons; Gunneridae; Pentapetalae; rosids; malvids; Brassicales; Brassicaceae; Camelineae; Arabidopsis	.	.	.	.	.	.	.	.	.	.	GO:0009507^cellular_component^chloroplast`GO:0016021^cellular_component^integral component of membrane`GO:0005743^cellular_component^mitochondrial inner membrane`GO:0005739^cellular_component^mitochondrion`GO:0009536^cellular_component^plastid`GO:0006839^biological_process^mitochondrial transport`GO:0015822^biological_process^ornithine transport	.	.	.
c2346_g1	c2346_g1_i1	.	.	.	.	.	.	.	.	.	.	.	.	.	.	.
c2347_g1	c2347_g1_i1	.	.	.	.	.	.	.	.	.	.	.	.	.	.	.
c2350_g1	c2350_g1_i1	.	.	.	.	.	.	.	.	.	.	.	.	.	.	.
c2351_g1	c2351_g1_i1	.	.	.	.	.	.	.	.	.	.	.	.	.	.	.
c2352_g1	c2352_g1_i1	sp|Q9M7X9|CITRX_ARATH^Q9M7X9^Q:680-240,H:36-183^72.97%ID^E:3e-72^RecName: Full=Thioredoxin-like protein CITRX, chloroplastic;^Eukaryota; Viridiplantae; Streptophyta; Embryophyta; Tracheophyta; Spermatophyta; Magnoliophyta; eudicotyledons; Gunneridae; Pentapetalae; rosids; malvids; Brassicales; Brassicaceae; Camelineae; Arabidopsis	.	.	c2352_g1_i1|m.422	237-764[-]	sp|Q9M7X9|CITRX_ARATH^Q9M7X9^Q:22-175,H:26-183^70.25%ID^E:1e-74^RecName: Full=Thioredoxin-like protein CITRX, chloroplastic;^Eukaryota; Viridiplantae; Streptophyta; Embryophyta; Tracheophyta; Spermatophyta; Magnoliophyta; eudicotyledons; Gunneridae; Pentapetalae; rosids; malvids; Brassicales; Brassicaceae; Camelineae; Arabidopsis	.	PF00578.16^AhpC-TSA^AhpC/TSA family^77-138^E:2.2e-05`PF00085.15^Thioredoxin^Thioredoxin^79-162^E:3e-19`PF13098.1^Thioredoxin_2^Thioredoxin-like domain^86-170^E:8.4e-09	.	.	COG0526^Thioredoxin	GO:0009507^cellular_component^chloroplast`GO:0009295^cellular_component^nucleoid`GO:0009579^cellular_component^thylakoid`GO:0015035^molecular_function^protein disulfide oxidoreductase activity`GO:0047134^molecular_function^protein-disulfide reductase activity`GO:0045454^biological_process^cell redox homeostasis`GO:0006662^biological_process^glycerol ether metabolic process`GO:0009657^biological_p…	GO:0016209^molecular_function^antioxidant activity`GO:0016491^molecular_function^oxidoreductase activity`GO:0055114^biological_process^oxidation-reduction process`GO:0045454^biological_process^cell redox homeostasis	.	.
c2354_g1	c2354_g1_i1	.	.	.	.	.	.	.	.	.	.	.	.	.	.	.
c2354_g1	c2354_g1_i2	.	.	.	.	.	.	.	.	.	.	.	.	.	.	.
c2355_g1	c2355_g1_i1	.	.	.	.	.	.	.	.	.	.	.	.	.	.	.
c2356_g1	c2356_g1_i1	.	.	.	.	.	.	.	.	.	.	.	.	.	.	.
c2356_g1	c2356_g1_i2	.	.	.	.	.	.	.	.	.	.	.	.	.	.	.
c2358_g1	c2358_g1_i1	.	.	.	.	.	.	.	.	.	.	.	.	.	.	.
c2360_g1	c2360_g1_i1	.	.	.	.	.	.	.	.	.	.	.	.	.	.	.
c2361_g1	c2361_g1_i1	.	.	.	.	.	.	.	.	.	.	.	.	.	.	.
c2363_g1	c2363_g1_i1	.	.	.	.	.	.	.	.	.	.	.	.	.	.	.
c2366_g1	c2366_g1_i1	.	.	.	c2366_g1_i1|m.423	39-458[-]	.	.	.	.	.	.	.	.	.	.
c2367_g1	c2367_g1_i1	.	.	.	.	.	.	.	.	.	.	.	.	.	.	.
c2368_g1	c2368_g1_i1	.	.	.	.	.	.	.	.	.	.	.	.	.	.	.
c2369_g1	c2369_g1_i1	sp|Q9Y0I1|EAF3_DROME^Q9Y0I1^Q:153-1,H:12-61^47.06%ID^E:5e-10^RecName: Full=NuA4 complex subunit EAF3 homolog;^Eukaryota; Metazoa; Ecdysozoa; Arthropoda; Hexapoda; Insecta; Pterygota; Neoptera; Endopterygota; Diptera; Brachycera; Muscomorpha; Ephydroidea; Drosophilidae; Drosophila; Sophophora	.	.	c2369_g1_i1|m.426	1-306[-]	sp|Q9Y0I1|EAF3_DROME^Q9Y0I1^Q:52-102,H:12-61^47.06%ID^E:5e-10^RecName: Full=NuA4 complex subunit EAF3 homolog;^Eukaryota; Metazoa; Ecdysozoa; Arthropoda; Hexapoda; Insecta; Pterygota; Neoptera; Endopterygota; Diptera; Brachycera; Muscomorpha; Ephydroidea; Drosophilidae; Drosophila; Sophophora	.	PF11717.3^Tudor-knot^RNA binding activity-knot of a chromodomain^65-101^E:3.6e-06	.	.	.	GO:0000123^cellular_component^histone acetyltransferase complex`GO:0035267^cellular_component^NuA4 histone acetyltransferase complex`GO:0005634^cellular_component^nucleus`GO:0035064^molecular_function^methylated histone binding`GO:0006342^biological_process^chromatin silencing`GO:0006281^biological_process^DNA repair`GO:0016573^biological_process^histone acetylation`GO:0043486^biological_process^…	.	.	.
c2370_g1	c2370_g1_i1	.	.	.	.	.	.	.	.	.	.	.	.	.	.	.
c2370_g1	c2370_g1_i2	.	.	.	.	.	.	.	.	.	.	.	.	.	.	.
c2370_g1	c2370_g1_i3	.	.	.	.	.	.	.	.	.	.	.	.	.	.	.
c2371_g1	c2371_g1_i1	.	.	.	.	.	.	.	.	.	.	.	.	.	.	.
c2372_g1	c2372_g1_i1	.	.	.	.	.	.	.	.	.	.	.	.	.	.	.
c2373_g1	c2373_g1_i1	.	.	.	.	.	.	.	.	.	.	.	.	.	.	.
c2373_g1	c2373_g1_i2	.	.	.	.	.	.	.	.	.	.	.	.	.	.	.
c2374_g1	c2374_g1_i1	.	.	.	.	.	.	.	.	.	.	.	.	.	.	.
c2375_g1	c2375_g1_i1	.	.	.	.	.	.	.	.	.	.	.	.	.	.	.
c2376_g1	c2376_g1_i1	.	.	.	.	.	.	.	.	.	.	.	.	.	.	.
c2377_g1	c2377_g1_i1	.	.	.	.	.	.	.	.	.	.	.	.	.	.	.
c2378_g1	c2378_g1_i1	sp|Q0S0L7|KGUA_RHOSR^Q0S0L7^Q:120-1,H:1-40^90%ID^E:2e-13^RecName: Full=Guanylate kinase;^Bacteria; Actinobacteria; Actinobacteridae; Actinomycetales; Corynebacterineae; Nocardiaceae; Rhodococcus	.	.	.	.	.	.	.	.	.	COG0194^Essential for recycling GMP and indirectly, cGMP (By similarity)	GO:0005737^cellular_component^cytoplasm`GO:0005524^molecular_function^ATP binding`GO:0004385^molecular_function^guanylate kinase activity`GO:0006163^biological_process^purine nucleotide metabolic process	.	.	.
c2379_g1	c2379_g1_i1	.	.	.	.	.	.	.	.	.	.	.	.	.	.	.
c2380_g1	c2380_g1_i1	.	.	.	.	.	.	.	.	.	.	.	.	.	.	.
c2382_g1	c2382_g1_i1	.	.	.	.	.	.	.	.	.	.	.	.	.	.	.
c2383_g1	c2383_g1_i1	.	.	.	c2383_g1_i1|m.428	107-475[+]	.	.	.	.	.	.	.	.	.	.
c2383_g1	c2383_g1_i2	.	.	.	.	.	.	.	.	.	.	.	.	.	.	.
c2384_g1	c2384_g1_i1	.	.	.	.	.	.	.	.	.	.	.	.	.	.	.
c2384_g1	c2384_g1_i2	.	.	.	.	.	.	.	.	.	.	.	.	.	.	.
c2385_g1	c2385_g1_i1	sp|Q9C866|PPR65_ARATH^Q9C866^Q:279-1,H:6-98^52.69%ID^E:1e-26^RecName: Full=Pentatricopeptide repeat-containing protein At1g31430;^Eukaryota; Viridiplantae; Streptophyta; Embryophyta; Tracheophyta; Spermatophyta; Magnoliophyta; eudicotyledons; Gunneridae; Pentapetalae; rosids; malvids; Brassicales; Brassicaceae; Camelineae; Arabidopsis`sp|Q9C866|PPR65_ARATH^Q9C866^Q:330-1,H:222-331^27.27%ID^E:7e-0…	.	.	c2385_g1_i1|m.429	1-558[-]	sp|Q9C866|PPR65_ARATH^Q9C866^Q:94-186,H:6-98^52.69%ID^E:1e-26^RecName: Full=Pentatricopeptide repeat-containing protein At1g31430;^Eukaryota; Viridiplantae; Streptophyta; Embryophyta; Tracheophyta; Spermatophyta; Magnoliophyta; eudicotyledons; Gunneridae; Pentapetalae; rosids; malvids; Brassicales; Brassicaceae; Camelineae; Arabidopsis`sp|Q9C866|PPR65_ARATH^Q9C866^Q:77-186,H:222-331^27.27%ID^E:6e…	.	PF13041.1^PPR_2^PPR repeat family^100-142^E:2.3e-11`PF13812.1^PPR_3^Pentatricopeptide repeat domain^100-132^E:2.7e-06`PF01535.15^PPR^PPR repeat^101-130^E:6.6e-09	.	.	.	.	.	.	.
c2386_g1	c2386_g1_i1	sp|Q9SV31|PIP25_ARATH^Q9SV31^Q:63-317,H:1-86^74.42%ID^E:3e-27^RecName: Full=Probable aquaporin PIP2-5;^Eukaryota; Viridiplantae; Streptophyta; Embryophyta; Tracheophyta; Spermatophyta; Magnoliophyta; eudicotyledons; Gunneridae; Pentapetalae; rosids; malvids; Brassicales; Brassicaceae; Camelineae; Arabidopsis	.	.	.	.	.	.	.	.	.	COG0580^Channel that permits osmotically driven movement of water in both directions. It is involved in the osmoregulation and in the maintenance of cell turgor during volume expansion in rapidly growing cells. It mediates rapid entry or exit of water in response to abrupt changes in osmolarity (By similarity)	GO:0016021^cellular_component^integral component of membrane`GO:0005886^cellular_component^plasma membrane`GO:0005515^molecular_function^protein binding`GO:0015250^molecular_function^water channel activity`GO:0006833^biological_process^water transport	.	.	.
c2392_g1	c2392_g1_i1	.	.	.	.	.	.	.	.	.	.	.	.	.	.	.
c2393_g1	c2393_g1_i1	.	.	.	.	.	.	.	.	.	.	.	.	.	.	.
c2394_g1	c2394_g1_i1	.	.	.	.	.	.	.	.	.	.	.	.	.	.	.
c2395_g1	c2395_g1_i1	.	.	.	.	.	.	.	.	.	.	.	.	.	.	.
c2396_g1	c2396_g1_i1	.	.	.	.	.	.	.	.	.	.	.	.	.	.	.
c2396_g1	c2396_g1_i2	.	.	.	.	.	.	.	.	.	.	.	.	.	.	.
c2397_g1	c2397_g1_i1	.	.	.	.	.	.	.	.	.	.	.	.	.	.	.
c2398_g1	c2398_g1_i1	sp|Q9LFQ3|SNL2_ARATH^Q9LFQ3^Q:2-334,H:1257-1366^49.11%ID^E:2e-19^RecName: Full=Paired amphipathic helix protein Sin3-like 2;^Eukaryota; Viridiplantae; Streptophyta; Embryophyta; Tracheophyta; Spermatophyta; Magnoliophyta; eudicotyledons; Gunneridae; Pentapetalae; rosids; malvids; Brassicales; Brassicaceae; Camelineae; Arabidopsis	.	.	c2398_g1_i1|m.431	2-340[+]	sp|Q9LFQ3|SNL2_ARATH^Q9LFQ3^Q:1-111,H:1257-1366^49.11%ID^E:9e-26^RecName: Full=Paired amphipathic helix protein Sin3-like 2;^Eukaryota; Viridiplantae; Streptophyta; Embryophyta; Tracheophyta; Spermatophyta; Magnoliophyta; eudicotyledons; Gunneridae; Pentapetalae; rosids; malvids; Brassicales; Brassicaceae; Camelineae; Arabidopsis	.	.	.	.	COG5602^SIN3 transcription regulator homolog	GO:0005829^cellular_component^cytosol`GO:0005634^cellular_component^nucleus`GO:0006355^biological_process^regulation of transcription, DNA-templated`GO:0006351^biological_process^transcription, DNA-templated	.	.	.
c2399_g1	c2399_g1_i1	.	.	.	.	.	.	.	.	.	.	.	.	.	.	.
c2400_g1	c2400_g1_i1	.	.	.	.	.	.	.	.	.	.	.	.	.	.	.
c2401_g1	c2401_g1_i1	.	.	.	.	.	.	.	.	.	.	.	.	.	.	.
c2401_g1	c2401_g1_i2	.	.	.	.	.	.	.	.	.	.	.	.	.	.	.
c2402_g1	c2402_g1_i1	sp|Q9FI99|U76C1_ARATH^Q9FI99^Q:2-244,H:357-440^54.76%ID^E:2e-21^RecName: Full=UDP-glycosyltransferase 76C1;^Eukaryota; Viridiplantae; Streptophyta; Embryophyta; Tracheophyta; Spermatophyta; Magnoliophyta; eudicotyledons; Gunneridae; Pentapetalae; rosids; malvids; Brassicales; Brassicaceae; Camelineae; Arabidopsis	.	.	.	.	.	.	.	.	.	.	GO:0047807^molecular_function^cytokinin 7-beta-glucosyltransferase activity`GO:0080062^molecular_function^cytokinin 9-beta-glucosyltransferase activity	.	.	.
c2403_g1	c2403_g1_i1	.	.	.	.	.	.	.	.	.	.	.	.	.	.	.
c2405_g1	c2405_g1_i1	.	.	.	.	.	.	.	.	.	.	.	.	.	.	.
c2407_g1	c2407_g1_i1	.	.	.	.	.	.	.	.	.	.	.	.	.	.	.
c2408_g1	c2408_g1_i1	.	.	.	.	.	.	.	.	.	.	.	.	.	.	.
c2410_g1	c2410_g1_i1	.	.	.	.	.	.	.	.	.	.	.	.	.	.	.
c2412_g1	c2412_g1_i1	.	.	.	.	.	.	.	.	.	.	.	.	.	.	.
c2413_g1	c2413_g1_i1	.	.	.	.	.	.	.	.	.	.	.	.	.	.	.
c2414_g1	c2414_g1_i1	.	.	.	.	.	.	.	.	.	.	.	.	.	.	.
c2415_g1	c2415_g1_i1	.	.	.	.	.	.	.	.	.	.	.	.	.	.	.
c2416_g1	c2416_g1_i1	sp|P52711|CBP23_HORVU^P52711^Q:164-54,H:476-512^62.16%ID^E:3e-07^RecName: Full=Serine carboxypeptidase II-3;^Eukaryota; Viridiplantae; Streptophyta; Embryophyta; Tracheophyta; Spermatophyta; Magnoliophyta; Liliopsida; Poales; Poaceae; BEP clade; Pooideae; Triticeae; Hordeum	.	.	.	.	.	.	.	.	.	.	GO:0004185^molecular_function^serine-type carboxypeptidase activity	.	.	.
c2419_g1	c2419_g1_i1	.	.	.	.	.	.	.	.	.	.	.	.	.	.	.
c2420_g1	c2420_g1_i1	.	.	.	.	.	.	.	.	.	.	.	.	.	.	.
c2423_g1	c2423_g1_i1	.	.	.	.	.	.	.	.	.	.	.	.	.	.	.
c2424_g1	c2424_g1_i1	.	.	.	.	.	.	.	.	.	.	.	.	.	.	.
c2424_g1	c2424_g1_i2	.	.	.	.	.	.	.	.	.	.	.	.	.	.	.
c2425_g1	c2425_g1_i1	.	.	.	.	.	.	.	.	.	.	.	.	.	.	.
c2428_g1	c2428_g1_i1	.	.	.	.	.	.	.	.	.	.	.	.	.	.	.
c2428_g1	c2428_g1_i2	.	.	.	.	.	.	.	.	.	.	.	.	.	.	.
c2429_g1	c2429_g1_i1	.	.	.	.	.	.	.	.	.	.	.	.	.	.	.
c2431_g1	c2431_g1_i1	.	.	.	.	.	.	.	.	.	.	.	.	.	.	.
c2434_g1	c2434_g1_i1	.	.	.	.	.	.	.	.	.	.	.	.	.	.	.
c2435_g1	c2435_g1_i1	.	.	.	.	.	.	.	.	.	.	.	.	.	.	.
c2436_g1	c2436_g1_i1	.	.	.	.	.	.	.	.	.	.	.	.	.	.	.
c2437_g1	c2437_g1_i1	.	.	.	.	.	.	.	.	.	.	.	.	.	.	.
c2438_g1	c2438_g1_i1	.	.	.	.	.	.	.	.	.	.	.	.	.	.	.
c2439_g1	c2439_g1_i1	.	.	.	.	.	.	.	.	.	.	.	.	.	.	.
c2439_g2	c2439_g2_i1	.	.	.	.	.	.	.	.	.	.	.	.	.	.	.
c2440_g1	c2440_g1_i1	.	.	.	.	.	.	.	.	.	.	.	.	.	.	.
c2442_g1	c2442_g1_i1	.	.	.	.	.	.	.	.	.	.	.	.	.	.	.
c2443_g1	c2443_g1_i1	.	.	.	.	.	.	.	.	.	.	.	.	.	.	.
c2445_g1	c2445_g1_i1	.	.	.	.	.	.	.	.	.	.	.	.	.	.	.
c2447_g1	c2447_g1_i1	.	.	.	.	.	.	.	.	.	.	.	.	.	.	.
c2449_g1	c2449_g1_i1	.	.	.	.	.	.	.	.	.	.	.	.	.	.	.
c2451_g1	c2451_g1_i1	.	.	.	.	.	.	.	.	.	.	.	.	.	.	.
c2455_g1	c2455_g1_i1	.	.	.	.	.	.	.	.	.	.	.	.	.	.	.
c2457_g1	c2457_g1_i1	.	.	.	.	.	.	.	.	.	.	.	.	.	.	.
c2458_g1	c2458_g1_i1	.	.	.	c2458_g1_i1|m.432	233-1336[+]	.	.	PF00168.25^C2^C2 domain^26-110^E:2.2e-06	.	.	.	.	GO:0005515^molecular_function^protein binding	.	.
c2459_g1	c2459_g1_i1	.	.	.	.	.	.	.	.	.	.	.	.	.	.	.
c2460_g1	c2460_g1_i1	.	.	.	.	.	.	.	.	.	.	.	.	.	.	.
c2461_g1	c2461_g1_i1	.	.	.	.	.	.	.	.	.	.	.	.	.	.	.
c2463_g1	c2463_g1_i1	.	.	.	.	.	.	.	.	.	.	.	.	.	.	.
c2464_g1	c2464_g1_i1	.	.	.	.	.	.	.	.	.	.	.	.	.	.	.
c2465_g1	c2465_g1_i1	.	.	.	.	.	.	.	.	.	.	.	.	.	.	.
c2466_g1	c2466_g1_i1	.	.	.	.	.	.	.	.	.	.	.	.	.	.	.
c2467_g1	c2467_g1_i1	.	.	.	.	.	.	.	.	.	.	.	.	.	.	.
c2467_g1	c2467_g1_i2	.	.	.	.	.	.	.	.	.	.	.	.	.	.	.
c2468_g1	c2468_g1_i1	.	.	.	.	.	.	.	.	.	.	.	.	.	.	.
c2469_g1	c2469_g1_i1	.	.	.	.	.	.	.	.	.	.	.	.	.	.	.
c2469_g1	c2469_g1_i2	.	.	.	.	.	.	.	.	.	.	.	.	.	.	.
c2470_g1	c2470_g1_i1	.	.	.	.	.	.	.	.	.	.	.	.	.	.	.
c2471_g1	c2471_g1_i1	.	.	.	.	.	.	.	.	.	.	.	.	.	.	.
c2471_g1	c2471_g1_i2	.	.	.	.	.	.	.	.	.	.	.	.	.	.	.
c2473_g1	c2473_g1_i1	.	.	.	.	.	.	.	.	.	.	.	.	.	.	.
c2474_g1	c2474_g1_i1	.	.	.	.	.	.	.	.	.	.	.	.	.	.	.
c2475_g1	c2475_g1_i1	.	.	.	.	.	.	.	.	.	.	.	.	.	.	.
c2476_g1	c2476_g1_i1	.	.	.	.	.	.	.	.	.	.	.	.	.	.	.
c2477_g1	c2477_g1_i1	.	.	.	.	.	.	.	.	.	.	.	.	.	.	.
c2478_g1	c2478_g1_i1	.	.	.	.	.	.	.	.	.	.	.	.	.	.	.
c2479_g1	c2479_g1_i1	.	.	.	.	.	.	.	.	.	.	.	.	.	.	.
c2480_g1	c2480_g1_i1	sp|Q6DBP3|PT505_ARATH^Q6DBP3^Q:336-1,H:60-171^82.14%ID^E:1e-54^RecName: Full=Probable sugar phosphate/phosphate translocator At5g05820;^Eukaryota; Viridiplantae; Streptophyta; Embryophyta; Tracheophyta; Spermatophyta; Magnoliophyta; eudicotyledons; Gunneridae; Pentapetalae; rosids; malvids; Brassicales; Brassicaceae; Camelineae; Arabidopsis	.	.	c2480_g1_i1|m.437	1-336[-]	sp|Q6DBP3|PT505_ARATH^Q6DBP3^Q:1-112,H:60-171^82.14%ID^E:9e-62^RecName: Full=Probable sugar phosphate/phosphate translocator At5g05820;^Eukaryota; Viridiplantae; Streptophyta; Embryophyta; Tracheophyta; Spermatophyta; Magnoliophyta; eudicotyledons; Gunneridae; Pentapetalae; rosids; malvids; Brassicales; Brassicaceae; Camelineae; Arabidopsis	.	.	.	.	NOG129799^	GO:0005794^cellular_component^Golgi apparatus`GO:0016021^cellular_component^integral component of membrane`GO:0008643^biological_process^carbohydrate transport	.	.	.
c2481_g1	c2481_g1_i1	.	.	.	.	.	.	.	.	.	.	.	.	.	.	.
c2483_g1	c2483_g1_i1	.	.	.	.	.	.	.	.	.	.	.	.	.	.	.
c2484_g1	c2484_g1_i1	.	.	.	.	.	.	.	.	.	.	.	.	.	.	.
c2485_g1	c2485_g1_i1	.	.	.	.	.	.	.	.	.	.	.	.	.	.	.
c2486_g1	c2486_g1_i1	.	.	.	c2486_g1_i1|m.438	2-487[-]	.	.	.	.	.	.	.	.	.	.
c2487_g1	c2487_g1_i1	sp|Q9FIM9|CAMK4_ARATH^Q9FIM9^Q:1-207,H:151-219^73.91%ID^E:5e-30^RecName: Full=CDPK-related kinase 4;^Eukaryota; Viridiplantae; Streptophyta; Embryophyta; Tracheophyta; Spermatophyta; Magnoliophyta; eudicotyledons; Gunneridae; Pentapetalae; rosids; malvids; Brassicales; Brassicaceae; Camelineae; Arabidopsis	.	.	.	.	.	.	.	.	.	COG0515^Serine Threonine protein kinase	GO:0005886^cellular_component^plasma membrane`GO:0009506^cellular_component^plasmodesma`GO:0005524^molecular_function^ATP binding`GO:0005509^molecular_function^calcium ion binding`GO:0004674^molecular_function^protein serine/threonine kinase activity`GO:0046777^biological_process^protein autophosphorylation	.	.	.
c2488_g1	c2488_g1_i1	.	.	.	.	.	.	.	.	.	.	.	.	.	.	.
c2492_g1	c2492_g1_i1	.	.	.	.	.	.	.	.	.	.	.	.	.	.	.
c2493_g1	c2493_g1_i1	sp|B3EWI4|PST2_PETHY^B3EWI4^Q:596-264,H:1-106^61.26%ID^E:8e-20^RecName: Full=Photosystem II 5 kDa protein, chloroplastic;^Eukaryota; Viridiplantae; Streptophyta; Embryophyta; Tracheophyta; Spermatophyta; Magnoliophyta; eudicotyledons; Gunneridae; Pentapetalae; asterids; lamiids; Solanales; Solanaceae; Petunioideae; Petunia	.	.	c2493_g1_i1|m.439	261-596[-]	sp|B3EWI4|PST2_PETHY^B3EWI4^Q:1-111,H:1-106^61.26%ID^E:1e-31^RecName: Full=Photosystem II 5 kDa protein, chloroplastic;^Eukaryota; Viridiplantae; Streptophyta; Embryophyta; Tracheophyta; Spermatophyta; Magnoliophyta; eudicotyledons; Gunneridae; Pentapetalae; asterids; lamiids; Solanales; Solanaceae; Petunioideae; Petunia	.	.	.	.	.	GO:0009535^cellular_component^chloroplast thylakoid membrane`GO:0009523^cellular_component^photosystem II`GO:0015979^biological_process^photosynthesis	.	.	.
c2495_g1	c2495_g1_i1	.	.	.	.	.	.	.	.	.	.	.	.	.	.	.
c2496_g1	c2496_g1_i1	.	.	.	.	.	.	.	.	.	.	.	.	.	.	.
c2496_g1	c2496_g1_i2	.	.	.	.	.	.	.	.	.	.	.	.	.	.	.
c2497_g1	c2497_g1_i1	.	.	.	.	.	.	.	.	.	.	.	.	.	.	.
c2498_g1	c2498_g1_i1	sp|P48395|CHSA_IPONI^P48395^Q:20-376,H:66-184^45.38%ID^E:1e-30^RecName: Full=Chalcone synthase A;^Eukaryota; Viridiplantae; Streptophyta; Embryophyta; Tracheophyta; Spermatophyta; Magnoliophyta; eudicotyledons; Gunneridae; Pentapetalae; asterids; lamiids; Solanales; Convolvulaceae; Ipomoeeae; Ipomoea	.	.	c2498_g1_i1|m.440	2-379[+]	sp|P48395|CHSA_IPONI^P48395^Q:7-125,H:66-184^45.38%ID^E:1e-30^RecName: Full=Chalcone synthase A;^Eukaryota; Viridiplantae; Streptophyta; Embryophyta; Tracheophyta; Spermatophyta; Magnoliophyta; eudicotyledons; Gunneridae; Pentapetalae; asterids; lamiids; Solanales; Convolvulaceae; Ipomoeeae; Ipomoea	.	PF00195.14^Chal_sti_synt_N^Chalcone and stilbene synthases, N-terminal domain^5-126^E:1.1e-50	.	.	.	GO:0016210^molecular_function^naringenin-chalcone synthase activity`GO:0009813^biological_process^flavonoid biosynthetic process	GO:0016746^molecular_function^transferase activity, transferring acyl groups`GO:0009058^biological_process^biosynthetic process	.	.
c2499_g1	c2499_g1_i1	.	.	.	.	.	.	.	.	.	.	.	.	.	.	.
c2501_g1	c2501_g1_i1	.	.	.	.	.	.	.	.	.	.	.	.	.	.	.
c2502_g1	c2502_g1_i1	sp|Q9LXA5|LRK91_ARATH^Q9LXA5^Q:453-1,H:382-532^71.52%ID^E:4e-69^RecName: Full=L-type lectin-domain containing receptor kinase IX.1;^Eukaryota; Viridiplantae; Streptophyta; Embryophyta; Tracheophyta; Spermatophyta; Magnoliophyta; eudicotyledons; Gunneridae; Pentapetalae; rosids; malvids; Brassicales; Brassicaceae; Camelineae; Arabidopsis	.	.	c2502_g1_i1|m.441	1-453[-]	sp|Q9LXA5|LRK91_ARATH^Q9LXA5^Q:1-151,H:382-532^71.52%ID^E:4e-69^RecName: Full=L-type lectin-domain containing receptor kinase IX.1;^Eukaryota; Viridiplantae; Streptophyta; Embryophyta; Tracheophyta; Spermatophyta; Magnoliophyta; eudicotyledons; Gunneridae; Pentapetalae; rosids; malvids; Brassicales; Brassicaceae; Camelineae; Arabidopsis	.	PF00069.20^Pkinase^Protein kinase domain^2-151^E:1.3e-35`PF07714.12^Pkinase_Tyr^Protein tyrosine kinase^2-149^E:5.6e-30	.	.	COG0515^Serine Threonine protein kinase	GO:0016021^cellular_component^integral component of membrane`GO:0005886^cellular_component^plasma membrane`GO:0005524^molecular_function^ATP binding`GO:0030246^molecular_function^carbohydrate binding`GO:0004674^molecular_function^protein serine/threonine kinase activity	GO:0004672^molecular_function^protein kinase activity`GO:0005524^molecular_function^ATP binding`GO:0006468^biological_process^protein phosphorylation	.	.
c2503_g1	c2503_g1_i1	.	.	.	.	.	.	.	.	.	.	.	.	.	.	.
c2504_g1	c2504_g1_i1	.	.	.	.	.	.	.	.	.	.	.	.	.	.	.
c2505_g1	c2505_g1_i1	sp|Q8W1D5|CIPKP_ARATH^Q8W1D5^Q:342-1,H:38-151^75.44%ID^E:1e-55^RecName: Full=CBL-interacting serine/threonine-protein kinase 25;^Eukaryota; Viridiplantae; Streptophyta; Embryophyta; Tracheophyta; Spermatophyta; Magnoliophyta; eudicotyledons; Gunneridae; Pentapetalae; rosids; malvids; Brassicales; Brassicaceae; Camelineae; Arabidopsis	.	.	c2505_g1_i1|m.442	1-390[-]	sp|Q8W1D5|CIPKP_ARATH^Q8W1D5^Q:17-130,H:38-151^75.44%ID^E:1e-56^RecName: Full=CBL-interacting serine/threonine-protein kinase 25;^Eukaryota; Viridiplantae; Streptophyta; Embryophyta; Tracheophyta; Spermatophyta; Magnoliophyta; eudicotyledons; Gunneridae; Pentapetalae; rosids; malvids; Brassicales; Brassicaceae; Camelineae; Arabidopsis	.	PF00069.20^Pkinase^Protein kinase domain^22-129^E:5e-23`PF07714.12^Pkinase_Tyr^Protein tyrosine kinase^23-112^E:5.8e-15	.	.	COG0515^Serine Threonine protein kinase	GO:0005524^molecular_function^ATP binding`GO:0004674^molecular_function^protein serine/threonine kinase activity`GO:0050832^biological_process^defense response to fungus`GO:0007165^biological_process^signal transduction	GO:0004672^molecular_function^protein kinase activity`GO:0005524^molecular_function^ATP binding`GO:0006468^biological_process^protein phosphorylation	.	.
c2506_g1	c2506_g1_i1	.	.	.	.	.	.	.	.	.	.	.	.	.	.	.
c2507_g1	c2507_g1_i1	.	.	.	.	.	.	.	.	.	.	.	.	.	.	.
c2508_g1	c2508_g1_i1	.	.	.	.	.	.	.	.	.	.	.	.	.	.	.
c2509_g1	c2509_g1_i1	.	.	.	.	.	.	.	.	.	.	.	.	.	.	.
c2509_g1	c2509_g1_i2	.	.	.	.	.	.	.	.	.	.	.	.	.	.	.
c2512_g1	c2512_g1_i1	.	.	.	.	.	.	.	.	.	.	.	.	.	.	.
c2514_g1	c2514_g1_i1	.	.	.	.	.	.	.	.	.	.	.	.	.	.	.
c2516_g1	c2516_g1_i1	.	.	.	c2516_g1_i1|m.443	1-825[-]	.	.	PF07250.6^Glyoxal_oxid_N^Glyoxal oxidase N-terminus^5-247^E:2.5e-109	.	.	.	.	.	.	.
c2518_g1	c2518_g1_i1	sp|Q9C6W5|AB14G_ARATH^Q9C6W5^Q:2-301,H:549-648^73%ID^E:6e-33^RecName: Full=ABC transporter G family member 14;^Eukaryota; Viridiplantae; Streptophyta; Embryophyta; Tracheophyta; Spermatophyta; Magnoliophyta; eudicotyledons; Gunneridae; Pentapetalae; rosids; malvids; Brassicales; Brassicaceae; Camelineae; Arabidopsis	.	.	.	.	.	.	.	.	.	COG1131^(ABC) transporter	GO:0016021^cellular_component^integral component of membrane`GO:0005524^molecular_function^ATP binding`GO:0016887^molecular_function^ATPase activity`GO:0006810^biological_process^transport	.	.	.
c2519_g1	c2519_g1_i1	.	.	.	.	.	.	.	.	.	.	.	.	.	.	.
c2520_g1	c2520_g1_i1	.	.	.	.	.	.	.	.	.	.	.	.	.	.	.
c2520_g1	c2520_g1_i2	.	.	.	.	.	.	.	.	.	.	.	.	.	.	.
c2521_g1	c2521_g1_i1	.	.	.	.	.	.	.	.	.	.	.	.	.	.	.
c2522_g1	c2522_g1_i1	.	.	.	.	.	.	.	.	.	.	.	.	.	.	.
c2522_g1	c2522_g1_i2	.	.	.	.	.	.	.	.	.	.	.	.	.	.	.
c2523_g1	c2523_g1_i1	.	.	.	.	.	.	.	.	.	.	.	.	.	.	.
c2524_g1	c2524_g1_i1	.	.	.	.	.	.	.	.	.	.	.	.	.	.	.
c2525_g1	c2525_g1_i1	.	.	.	.	.	.	.	.	.	.	.	.	.	.	.
c2526_g1	c2526_g1_i1	.	.	.	.	.	.	.	.	.	.	.	.	.	.	.
c2527_g1	c2527_g1_i1	.	.	.	.	.	.	.	.	.	.	.	.	.	.	.
c2529_g1	c2529_g1_i1	.	.	.	.	.	.	.	.	.	.	.	.	.	.	.
c2530_g1	c2530_g1_i1	.	.	.	.	.	.	.	.	.	.	.	.	.	.	.
c2531_g1	c2531_g1_i1	.	.	.	.	.	.	.	.	.	.	.	.	.	.	.
c2532_g1	c2532_g1_i1	.	.	.	.	.	.	.	.	.	.	.	.	.	.	.
c2535_g1	c2535_g1_i1	.	.	.	.	.	.	.	.	.	.	.	.	.	.	.
c2536_g1	c2536_g1_i1	.	.	.	.	.	.	.	.	.	.	.	.	.	.	.
[truncated: 205,512 more rows]
