# Supplementary material for: De Novo Transcriptome Sequencing and the Hypothetical Cold Response Mode of Saussurea involucrata in Extreme Cold Environments
Source: Int J Mol Sci. 2017 Jun 7;18(6):1155. doi: 10.3390/ijms18061155 (PMC5485979; doi:10.3390/ijms18061155)
Supplement: Supplementary file 1 [file ijms-18-01155-s001.zip › ijms-188820-supplementary final/Table S2.xlsx]

## Sheet: x2
up					RPKM
transcript_id	logFC	logCPM	PValue	FDR	X3	X6	X5	X4	X1	X2	sprot_Top_BLASTX_hit	prot_id	prot_coords	sprot_Top_BLASTP_hit	Pfam	eggnog	gene_ontology_blast	gene_ontology_pfam
c396_g1_i2	7.45751	-0.46133	1.4456e-06	0.000227669	1.38	0.12	4.69	1.07	0	1.31	.	.	.	.	.	.	.	.
c2189_g1_i1	3.74895	4.24892	4.42149e-07	8.9003e-05	8.55	4.13	59.65	76.33	0.95	13.38	sp|Q6LA42|APRR5_ARATH^Q6LA42^Q:511-2133,H:40-529^42.15%ID^E:6e-100^RecName: Full=Two-component response regulator-like APRR5;^Eukaryota; Viridiplantae; Streptophyta; Embryophyta; Tracheophyta; Spermatophyta; Magnoliophyta; eudicotyledons; Gunneridae; Pentapetalae; rosids; malvids; Brassicales; Brassicaceae; Camelineae; Arabidopsis	c2189_g1_i1|m.410	373-2193[+]	sp|Q6LA42|APRR5_ARATH^Q6LA42^Q:10-587,H:19-529^40.85%ID^E:2e-113^RecName: Full=Two-component response regulator-like APRR5;^Eukaryota; Viridiplantae; Streptophyta; Embryophyta; Tracheophyta; Spermatophyta; Magnoliophyta; eudicotyledons; Gunneridae; Pentapetalae; rosids; malvids; Brassicales; Brassicaceae; Camelineae; Arabidopsis	PF00072.19^Response_reg^Response regulator receiver domain^59-170^E:3.4e-22	COG2204^two component, sigma54 specific, transcriptional regulator, Fis family	GO:0005634^cellular_component^nucleus`GO:0000156^molecular_function^phosphorelay response regulator activity`GO:0005515^molecular_function^protein binding`GO:0006355^biological_process^regulation of transcription, DNA-templated`GO:0048511^biological_process^rhythmic process`GO:0006351^biological_process^transcription, DNA-templated	GO:0000156^molecular_function^phosphorelay response regulator activity`GO:0000160^biological_process^phosphorelay signal transduction system
c6536_g1_i2	7.40013	-0.517137	2.04881e-06	0.000297967	0.9	0.52	0.85	0.85	0	1.03	sp|Q8S9K3|VAR3_ARATH^Q8S9K3^Q:653-234,H:195-333^36.36%ID^E:1e-20^RecName: Full=Zinc finger protein VAR3, chloroplastic;^Eukaryota; Viridiplantae; Streptophyta; Embryophyta; Tracheophyta; Spermatophyta; Magnoliophyta; eudicotyledons; Gunneridae; Pentapetalae; rosids; malvids; Brassicales; Brassicaceae; Camelineae; Arabidopsis	c6536_g1_i2|m.852	813-1394[-]	.	.	.	.	.
c6536_g1_i2	7.40013	-0.517137	2.04881e-06	0.000297967	0.9	0.52	0.85	0.85	0	1.03	sp|Q8S9K3|VAR3_ARATH^Q8S9K3^Q:653-234,H:195-333^36.36%ID^E:1e-20^RecName: Full=Zinc finger protein VAR3, chloroplastic;^Eukaryota; Viridiplantae; Streptophyta; Embryophyta; Tracheophyta; Spermatophyta; Magnoliophyta; eudicotyledons; Gunneridae; Pentapetalae; rosids; malvids; Brassicales; Brassicaceae; Camelineae; Arabidopsis	c6536_g1_i2|m.853	192-629[-]	sp|Q8S9K3|VAR3_ARATH^Q8S9K3^Q:1-132,H:203-333^35.56%ID^E:2e-20^RecName: Full=Zinc finger protein VAR3, chloroplastic;^Eukaryota; Viridiplantae; Streptophyta; Embryophyta; Tracheophyta; Spermatophyta; Magnoliophyta; eudicotyledons; Gunneridae; Pentapetalae; rosids; malvids; Brassicales; Brassicaceae; Camelineae; Arabidopsis	PF00641.13^zf-RanBP^Zn-finger in Ran binding protein and others^75-100^E:6.7e-05`PF00641.13^zf-RanBP^Zn-finger in Ran binding protein and others^110-131^E:1.9e-05	.	GO:0009507^cellular_component^chloroplast`GO:0009570^cellular_component^chloroplast stroma`GO:0005515^molecular_function^protein binding`GO:0008270^molecular_function^zinc ion binding`GO:0009658^biological_process^chloroplast organization	GO:0008270^molecular_function^zinc ion binding
c23042_g1_i1	7.24583	-0.667165	4.27844e-06	0.00052809	0.45	0	0.36	0	0	1.35	.	c23042_g1_i1|m.3877	716-1048[-]	.	.	.	.	.
c24137_g1_i2	7.14464	-0.765516	7.72046e-06	0.000859594	0.25	0	1.99	0.48	0	1.64	sp|Q76CU2|PDR1_TOBAC^Q76CU2^Q:449-108,H:7-118^70.43%ID^E:1e-37^RecName: Full=Pleiotropic drug resistance protein 1;^Eukaryota; Viridiplantae; Streptophyta; Embryophyta; Tracheophyta; Spermatophyta; Magnoliophyta; eudicotyledons; Gunneridae; Pentapetalae; asterids; lamiids; Solanales; Solanaceae; Nicotianoideae; Nicotianeae; Nicotiana	c24137_g1_i2|m.4129	105-479[-]	sp|Q76CU2|PDR1_TOBAC^Q76CU2^Q:11-124,H:7-118^70.43%ID^E:2e-46^RecName: Full=Pleiotropic drug resistance protein 1;^Eukaryota; Viridiplantae; Streptophyta; Embryophyta; Tracheophyta; Spermatophyta; Magnoliophyta; eudicotyledons; Gunneridae; Pentapetalae; asterids; lamiids; Solanales; Solanaceae; Nicotianoideae; Nicotianeae; Nicotiana	.	.	GO:0016021^cellular_component^integral component of membrane`GO:0005524^molecular_function^ATP binding`GO:0016887^molecular_function^ATPase activity`GO:0006810^biological_process^transport	.
c28918_g1_i1	4.57186	1.01005	5.6319e-07	0.000105951	4.34	0.87	83.54	4.18	0.66	17.16	sp|Q9FJ93|DRE1D_ARATH^Q9FJ93^Q:129-260,H:13-57^60%ID^E:1e-08^RecName: Full=Dehydration-responsive element-binding protein 1D;^Eukaryota; Viridiplantae; Streptophyta; Embryophyta; Tracheophyta; Spermatophyta; Magnoliophyta; eudicotyledons; Gunneridae; Pentapetalae; rosids; malvids; Brassicales; Brassicaceae; Camelineae; Arabidopsis	.	.	.	.	.	GO:0005634^cellular_component^nucleus`GO:0003677^molecular_function^DNA binding`GO:0003700^molecular_function^sequence-specific DNA binding transcription factor activity`GO:0009738^biological_process^abscisic acid-activated signaling pathway`GO:0006950^biological_process^response to stress`GO:0006351^biological_process^transcription, DNA-templated	.
c30817_g1_i2	7.7608	-0.166129	2.97358e-07	6.2658e-05	0.79	0	1.26	2.04	0	0.76	sp|Q75K12|NT5D_DICDI^Q75K12^Q:479-1834,H:137-590^40.48%ID^E:5e-106^RecName: Full=5'-nucleotidase domain-containing protein DDB_G0275467;^Eukaryota; Amoebozoa; Mycetozoa; Dictyosteliida; Dictyostelium	c30817_g1_i2|m.4955	221-1879[+]	sp|Q75K12|NT5D_DICDI^Q75K12^Q:87-546,H:137-591^40.65%ID^E:4e-110^RecName: Full=5'-nucleotidase domain-containing protein DDB_G0275467;^Eukaryota; Amoebozoa; Mycetozoa; Dictyosteliida; Dictyostelium	PF05761.9^5_nucleotid^5' nucleotidase family^98-546^E:1.5e-155	.	GO:0016787^molecular_function^hydrolase activity`GO:0046872^molecular_function^metal ion binding	.
c31121_g1_i1	7.24583	-0.667165	4.27844e-06	0.00052809	0.94	0.14	2.04	0.75	0	1.08	.	c31121_g1_i1|m.4989	90-1127[+]	.	PF15264.1^TSSC4^Tumour suppressing sub-chromosomal transferable candidate 4^190-256^E:3.2e-10	.	.	.
c34203_g1_i1	7.27804	-0.635853	3.54078e-06	0.000454592	0.69	0.33	1.49	1.22	0	0.57	sp|F4HX15|LPAI_ARATH^F4HX15^Q:530-2563,H:15-662^71.74%ID^E:0^RecName: Full=Phospholipase A I;^Eukaryota; Viridiplantae; Streptophyta; Embryophyta; Tracheophyta; Spermatophyta; Magnoliophyta; eudicotyledons; Gunneridae; Pentapetalae; rosids; malvids; Brassicales; Brassicaceae; Camelineae; Arabidopsis	c34203_g1_i1|m.5778	1247-2563[+]	sp|F4HX15|LPAI_ARATH^F4HX15^Q:1-439,H:224-662^81.09%ID^E:0^RecName: Full=Phospholipase A I;^Eukaryota; Viridiplantae; Streptophyta; Embryophyta; Tracheophyta; Spermatophyta; Magnoliophyta; eudicotyledons; Gunneridae; Pentapetalae; rosids; malvids; Brassicales; Brassicaceae; Camelineae; Arabidopsis	PF00514.18^Arm^Armadillo/beta-catenin-like repeat^93-133^E:3.3e-07`PF01734.17^Patatin^Patatin-like phospholipase^279-401^E:2.2e-12	.	GO:0009507^cellular_component^chloroplast`GO:0047372^molecular_function^acylglycerol lipase activity`GO:0004620^molecular_function^phospholipase activity`GO:0050832^biological_process^defense response to fungus`GO:0009695^biological_process^jasmonic acid biosynthetic process`GO:0016042^biological_process^lipid catabolic process	GO:0005515^molecular_function^protein binding`GO:0006629^biological_process^lipid metabolic process
c34203_g1_i1	7.27804	-0.635853	3.54078e-06	0.000454592	0.69	0.33	1.49	1.22	0	0.57	sp|F4HX15|LPAI_ARATH^F4HX15^Q:530-2563,H:15-662^71.74%ID^E:0^RecName: Full=Phospholipase A I;^Eukaryota; Viridiplantae; Streptophyta; Embryophyta; Tracheophyta; Spermatophyta; Magnoliophyta; eudicotyledons; Gunneridae; Pentapetalae; rosids; malvids; Brassicales; Brassicaceae; Camelineae; Arabidopsis	c34203_g1_i1|m.5779	368-1171[+]	sp|F4HX15|LPAI_ARATH^F4HX15^Q:43-267,H:3-223^59.05%ID^E:4e-76^RecName: Full=Phospholipase A I;^Eukaryota; Viridiplantae; Streptophyta; Embryophyta; Tracheophyta; Spermatophyta; Magnoliophyta; eudicotyledons; Gunneridae; Pentapetalae; rosids; malvids; Brassicales; Brassicaceae; Camelineae; Arabidopsis	PF13504.1^LRR_7^Leucine rich repeat^179-193^E:420`PF13855.1^LRR_8^Leucine rich repeat^200-258^E:1.7e-07`PF00560.28^LRR_1^Leucine Rich Repeat^202-221^E:0.25`PF13504.1^LRR_7^Leucine rich repeat^202-216^E:15`PF13504.1^LRR_7^Leucine rich repeat^224-239^E:25`PF13504.1^LRR_7^Leucine rich repeat^248-258^E:550	.	GO:0009507^cellular_component^chloroplast`GO:0047372^molecular_function^acylglycerol lipase activity`GO:0004620^molecular_function^phospholipase activity`GO:0050832^biological_process^defense response to fungus`GO:0009695^biological_process^jasmonic acid biosynthetic process`GO:0016042^biological_process^lipid catabolic process	GO:0005515^molecular_function^protein binding
c35104_g1_i1	8.03031	0.096613	6.69157e-08	1.84177e-05	2.49	0	1.98	0	0	1.77	sp|P49730|RIR2_TOBAC^P49730^Q:1378-653,H:88-329^88.84%ID^E:1e-154^RecName: Full=Ribonucleoside-diphosphate reductase small chain;^Eukaryota; Viridiplantae; Streptophyta; Embryophyta; Tracheophyta; Spermatophyta; Magnoliophyta; eudicotyledons; Gunneridae; Pentapetalae; asterids; lamiids; Solanales; Solanaceae; Nicotianoideae; Nicotianeae; Nicotiana	c35104_g1_i1|m.6156	650-1378[-]	sp|P49730|RIR2_TOBAC^P49730^Q:1-242,H:88-329^88.84%ID^E:4e-158^RecName: Full=Ribonucleoside-diphosphate reductase small chain;^Eukaryota; Viridiplantae; Streptophyta; Embryophyta; Tracheophyta; Spermatophyta; Magnoliophyta; eudicotyledons; Gunneridae; Pentapetalae; asterids; lamiids; Solanales; Solanaceae; Nicotianoideae; Nicotianeae; Nicotiana	PF00268.16^Ribonuc_red_sm^Ribonucleotide reductase, small chain^2-200^E:3.8e-82	.	GO:0005737^cellular_component^cytoplasm`GO:0046872^molecular_function^metal ion binding`GO:0004748^molecular_function^ribonucleoside-diphosphate reductase activity, thioredoxin disulfide as acceptor`GO:0009186^biological_process^deoxyribonucleoside diphosphate metabolic process`GO:0006260^biological_process^DNA replication	GO:0009186^biological_process^deoxyribonucleoside diphosphate metabolic process`GO:0055114^biological_process^oxidation-reduction process
c35821_g1_i1	7.66662	-0.25785	5.43348e-07	0.000103061	0	0	0	4.31	0	2.96	.	.	.	.	.	.	.	.
c35852_g1_i1	7.27804	-0.635853	3.54078e-06	0.000454592	0.52	2.31	2.37	1.87	0	1.04	.	c35852_g1_i1|m.6487	90-1142[+]	.	.	.	.	.
c36549_g1_i2	7.42911	-0.488958	1.71836e-06	0.000260828	0.43	1.53	0.46	0	0	0.6	sp|Q9LV48|PERK1_ARATH^Q9LV48^Q:1375-452,H:252-560^45.05%ID^E:3e-77^RecName: Full=Proline-rich receptor-like protein kinase PERK1;^Eukaryota; Viridiplantae; Streptophyta; Embryophyta; Tracheophyta; Spermatophyta; Magnoliophyta; eudicotyledons; Gunneridae; Pentapetalae; rosids; malvids; Brassicales; Brassicaceae; Camelineae; Arabidopsis	c36549_g1_i2|m.6639	206-1798[-]	sp|Q9LV48|PERK1_ARATH^Q9LV48^Q:142-449,H:252-560^45.05%ID^E:1e-80^RecName: Full=Proline-rich receptor-like protein kinase PERK1;^Eukaryota; Viridiplantae; Streptophyta; Embryophyta; Tracheophyta; Spermatophyta; Magnoliophyta; eudicotyledons; Gunneridae; Pentapetalae; rosids; malvids; Brassicales; Brassicaceae; Camelineae; Arabidopsis	PF00069.20^Pkinase^Protein kinase domain^175-438^E:1.3e-43`PF07714.12^Pkinase_Tyr^Protein tyrosine kinase^175-438^E:2.3e-38	COG0515^Serine Threonine protein kinase	GO:0016021^cellular_component^integral component of membrane`GO:0005886^cellular_component^plasma membrane`GO:0005524^molecular_function^ATP binding`GO:0004672^molecular_function^protein kinase activity`GO:0004674^molecular_function^protein serine/threonine kinase activity`GO:0046777^biological_process^protein autophosphorylation`GO:0009620^biological_process^response to fungus`GO:0009611^biologi…	GO:0004672^molecular_function^protein kinase activity`GO:0005524^molecular_function^ATP binding`GO:0006468^biological_process^protein phosphorylation
c36553_g1_i1	10.5592	2.58717	9.01543e-15	3.62869e-11	2.05	0.41	0.01	2.47	0	3.45	sp|Q91784|KIF4_XENLA^Q91784^Q:4005-2764,H:2-401^50.82%ID^E:1e-114^RecName: Full=Chromosome-associated kinesin KIF4;^Eukaryota; Metazoa; Chordata; Craniata; Vertebrata; Euteleostomi; Amphibia; Batrachia; Anura; Pipoidea; Pipidae; Xenopodinae; Xenopus; Xenopus`sp|Q91784|KIF4_XENLA^Q91784^Q:2310-1330,H:544-880^31.58%ID^E:6e-31^RecName: Full=Chromosome-associated kinesin KIF4;^Eukaryota; Metazoa; Cho…	c36553_g1_i1|m.6644	217-4020[-]	sp|Q91784|KIF4_XENLA^Q91784^Q:6-897,H:2-880^39.07%ID^E:4e-167^RecName: Full=Chromosome-associated kinesin KIF4;^Eukaryota; Metazoa; Chordata; Craniata; Vertebrata; Euteleostomi; Amphibia; Batrachia; Anura; Pipoidea; Pipidae; Xenopodinae; Xenopus; Xenopus	PF00225.18^Kinesin^Kinesin motor domain^44-361^E:3.8e-106	.	GO:0005694^cellular_component^chromosome`GO:0005737^cellular_component^cytoplasm`GO:0005871^cellular_component^kinesin complex`GO:0005874^cellular_component^microtubule`GO:0005634^cellular_component^nucleus`GO:0005524^molecular_function^ATP binding`GO:0003677^molecular_function^DNA binding`GO:0003777^molecular_function^microtubule motor activity`GO:0007018^biological_process^microtubule-based mov…	GO:0003777^molecular_function^microtubule motor activity`GO:0005524^molecular_function^ATP binding`GO:0008017^molecular_function^microtubule binding`GO:0007018^biological_process^microtubule-based movement
c36574_g1_i2	7.21288	-0.69919	5.18875e-06	0.000617283	1.13	0.83	1.81	1.13	0	0.55	sp|Q5QMN3|RH20_ORYSJ^Q5QMN3^Q:1465-665,H:214-480^90.64%ID^E:9e-158^RecName: Full=DEAD-box ATP-dependent RNA helicase 20;^Eukaryota; Viridiplantae; Streptophyta; Embryophyta; Tracheophyta; Spermatophyta; Magnoliophyta; Liliopsida; Poales; Poaceae; BEP clade; Ehrhartoideae; Oryzeae; Oryza`sp|Q5QMN3|RH20_ORYSJ^Q5QMN3^Q:2283-1621,H:1-214^76.02%ID^E:7e-95^RecName: Full=DEAD-box ATP-dependent RNA helic…	c36574_g1_i2|m.6654	608-1423[-]	sp|Q5QMN3|RH20_ORYSJ^Q5QMN3^Q:1-270,H:228-494^88.52%ID^E:6e-177^RecName: Full=DEAD-box ATP-dependent RNA helicase 20;^Eukaryota; Viridiplantae; Streptophyta; Embryophyta; Tracheophyta; Spermatophyta; Magnoliophyta; Liliopsida; Poales; Poaceae; BEP clade; Ehrhartoideae; Oryzeae; Oryza	PF00270.24^DEAD^DEAD/DEAH box helicase^3-57^E:1.2e-11`PF00271.26^Helicase_C^Helicase conserved C-terminal domain^128-204^E:6.3e-27	COG0513^atp-dependent rna helicase	GO:0005829^cellular_component^cytosol`GO:0005634^cellular_component^nucleus`GO:0005524^molecular_function^ATP binding`GO:0008026^molecular_function^ATP-dependent helicase activity`GO:0003723^molecular_function^RNA binding`GO:0000184^biological_process^nuclear-transcribed mRNA catabolic process, nonsense-mediated decay`GO:0006364^biological_process^rRNA processing	GO:0003676^molecular_function^nucleic acid binding`GO:0005524^molecular_function^ATP binding
c36574_g1_i2	7.21288	-0.69919	5.18875e-06	0.000617283	1.13	0.83	1.81	1.13	0	0.55	sp|Q5QMN3|RH20_ORYSJ^Q5QMN3^Q:1465-665,H:214-480^90.64%ID^E:9e-158^RecName: Full=DEAD-box ATP-dependent RNA helicase 20;^Eukaryota; Viridiplantae; Streptophyta; Embryophyta; Tracheophyta; Spermatophyta; Magnoliophyta; Liliopsida; Poales; Poaceae; BEP clade; Ehrhartoideae; Oryzeae; Oryza`sp|Q5QMN3|RH20_ORYSJ^Q5QMN3^Q:2283-1621,H:1-214^76.02%ID^E:7e-95^RecName: Full=DEAD-box ATP-dependent RNA helic…	c36574_g1_i2|m.6655	1612-2283[-]	sp|Q9C718|RH20_ARATH^Q9C718^Q:1-221,H:1-222^80.18%ID^E:1e-115^RecName: Full=DEAD-box ATP-dependent RNA helicase 20;^Eukaryota; Viridiplantae; Streptophyta; Embryophyta; Tracheophyta; Spermatophyta; Magnoliophyta; eudicotyledons; Gunneridae; Pentapetalae; rosids; malvids; Brassicales; Brassicaceae; Camelineae; Arabidopsis	PF00270.24^DEAD^DEAD/DEAH box helicase^122-217^E:1.2e-19	COG0513^atp-dependent rna helicase	GO:0005829^cellular_component^cytosol`GO:0005634^cellular_component^nucleus`GO:0005524^molecular_function^ATP binding`GO:0008026^molecular_function^ATP-dependent helicase activity`GO:0003723^molecular_function^RNA binding`GO:0000184^biological_process^nuclear-transcribed mRNA catabolic process, nonsense-mediated decay`GO:0006364^biological_process^rRNA processing	GO:0003676^molecular_function^nucleic acid binding`GO:0005524^molecular_function^ATP binding
c37257_g1_i3	7.17916	-0.731962	6.31674e-06	0.000725905	0.34	0	0.84	0.14	0	1.39	sp|Q9SEE4|PIRL_SOLLC^Q9SEE4^Q:898-251,H:76-291^75%ID^E:2e-120^RecName: Full=Pirin-like protein;^Eukaryota; Viridiplantae; Streptophyta; Embryophyta; Tracheophyta; Spermatophyta; Magnoliophyta; eudicotyledons; Gunneridae; Pentapetalae; asterids; lamiids; Solanales; Solanaceae; Solanoideae; Solaneae; Solanum; Lycopersicon	c37257_g1_i3|m.6846	248-832[-]	sp|Q9SEE4|PIRL_SOLLC^Q9SEE4^Q:1-194,H:98-291^72.68%ID^E:8e-105^RecName: Full=Pirin-like protein;^Eukaryota; Viridiplantae; Streptophyta; Embryophyta; Tracheophyta; Spermatophyta; Magnoliophyta; eudicotyledons; Gunneridae; Pentapetalae; asterids; lamiids; Solanales; Solanaceae; Solanoideae; Solaneae; Solanum; Lycopersicon	PF05726.8^Pirin_C^Pirin C-terminal cupin domain^79-183^E:5.8e-34	.	GO:0005634^cellular_component^nucleus	.
c37636_g1_i1	7.7608	-0.166129	2.97358e-07	6.2658e-05	2.27	0.42	5.7	2.32	0	1.7	.	c37636_g1_i1|m.6947	172-951[+]	.	.	.	.	.
c44668_g2_i1	7.21288	-0.69919	5.18875e-06	0.000617283	1.2	1.48	1.02	0.66	0	1.4	.	c44668_g2_i1|m.8671	1-648[+]	sp|Q9FMY4|Y5316_ARATH^Q9FMY4^Q:146-209,H:188-265^30%ID^E:1e-05^RecName: Full=Uncharacterized protein At5g23160;^Eukaryota; Viridiplantae; Streptophyta; Embryophyta; Tracheophyta; Spermatophyta; Magnoliophyta; eudicotyledons; Gunneridae; Pentapetalae; rosids; malvids; Brassicales; Brassicaceae; Camelineae; Arabidopsis	.	.	GO:0016021^cellular_component^integral component of membrane	.
c45340_g1_i2	7.73783	-0.188508	3.44558e-07	7.06448e-05	0	0	0	0	0	1.04	sp|F4ISY0|Y2837_ARATH^F4ISY0^Q:61-1476,H:60-522^30.97%ID^E:2e-23^RecName: Full=WEB family protein At2g38370;^Eukaryota; Viridiplantae; Streptophyta; Embryophyta; Tracheophyta; Spermatophyta; Magnoliophyta; eudicotyledons; Gunneridae; Pentapetalae; rosids; malvids; Brassicales; Brassicaceae; Camelineae; Arabidopsis	c45340_g1_i2|m.8870	79-1485[+]	sp|Q5XVC7|Y2048_ARATH^Q5XVC7^Q:1-456,H:94-517^30.91%ID^E:2e-35^RecName: Full=WEB family protein At2g40480;^Eukaryota; Viridiplantae; Streptophyta; Embryophyta; Tracheophyta; Spermatophyta; Magnoliophyta; eudicotyledons; Gunneridae; Pentapetalae; rosids; malvids; Brassicales; Brassicaceae; Camelineae; Arabidopsis	PF05701.6^WEMBL^Weak chloroplast movement under blue light^90-252^E:1.2e-08	.	.	.
c45868_g1_i2	4.27453	1.03267	1.22588e-06	0.000202233	6.8	0	9.35	0.47	0.29	6.36	sp|Q9ASX2|TRNH1_ARATH^Q9ASX2^Q:126-416,H:2-98^61.86%ID^E:2e-27^RecName: Full=Tropinone reductase homolog At1g07440;^Eukaryota; Viridiplantae; Streptophyta; Embryophyta; Tracheophyta; Spermatophyta; Magnoliophyta; eudicotyledons; Gunneridae; Pentapetalae; rosids; malvids; Brassicales; Brassicaceae; Camelineae; Arabidopsis	c45868_g1_i2|m.9012	99-422[+]	sp|Q9ASX2|TRNH1_ARATH^Q9ASX2^Q:10-106,H:2-98^61.86%ID^E:1e-37^RecName: Full=Tropinone reductase homolog At1g07440;^Eukaryota; Viridiplantae; Streptophyta; Embryophyta; Tracheophyta; Spermatophyta; Magnoliophyta; eudicotyledons; Gunneridae; Pentapetalae; rosids; malvids; Brassicales; Brassicaceae; Camelineae; Arabidopsis	PF00106.20^adh_short^short chain dehydrogenase^24-94^E:4.5e-15`PF08659.5^KR^KR domain^24-95^E:2.2e-08	COG1028^short-chain dehydrogenase reductase	GO:0016491^molecular_function^oxidoreductase activity`GO:0046686^biological_process^response to cadmium ion`GO:0080167^biological_process^response to karrikin	GO:0016491^molecular_function^oxidoreductase activity`GO:0008152^biological_process^metabolic process
c46087_g1_i2	7.48537	-0.434233	1.4456e-06	0.000227669	0	0.48	0.43	1.16	0	0.96	sp|F4ISY0|Y2837_ARATH^F4ISY0^Q:1633-575,H:96-471^41.82%ID^E:8e-66^RecName: Full=WEB family protein At2g38370;^Eukaryota; Viridiplantae; Streptophyta; Embryophyta; Tracheophyta; Spermatophyta; Magnoliophyta; eudicotyledons; Gunneridae; Pentapetalae; rosids; malvids; Brassicales; Brassicaceae; Camelineae; Arabidopsis	c46087_g1_i2|m.9056	419-1732[-]	sp|F4ISY0|Y2837_ARATH^F4ISY0^Q:34-415,H:96-504^41.15%ID^E:2e-73^RecName: Full=WEB family protein At2g38370;^Eukaryota; Viridiplantae; Streptophyta; Embryophyta; Tracheophyta; Spermatophyta; Magnoliophyta; eudicotyledons; Gunneridae; Pentapetalae; rosids; malvids; Brassicales; Brassicaceae; Camelineae; Arabidopsis	PF05701.6^WEMBL^Weak chloroplast movement under blue light^77-284^E:1.5e-22	.	.	.
c47553_g1_i2	9.75008	1.78567	1.80673e-12	2.81626e-09	0	9.23	9.47	4.91	0	7.7	.	.	.	.	.	.	.	.
c51111_g1_i3	7.34038	-0.575244	2.94065e-06	0.000393758	0.14	0	0	0	0	1.23	.	.	.	.	.	.	.	.
c53261_g1_i1	4.03087	2.51173	3.94528e-07	8.02138e-05	3.17	0.9	8.16	3.47	0.26	4.39	sp|Q9LVH5|OE64C_ARATH^Q9LVH5^Q:2612-1455,H:33-418^65.54%ID^E:3e-158^RecName: Full=Outer envelope protein 64, chloroplastic;^Eukaryota; Viridiplantae; Streptophyta; Embryophyta; Tracheophyta; Spermatophyta; Magnoliophyta; eudicotyledons; Gunneridae; Pentapetalae; rosids; malvids; Brassicales; Brassicaceae; Camelineae; Arabidopsis`sp|Q9LVH5|OE64C_ARATH^Q9LVH5^Q:1274-750,H:414-588^70.29%ID^E:3e-72^R…	c53261_g1_i1|m.10518	741-1175[-]	sp|Q9MUK5|TOC64_PEA^Q9MUK5^Q:1-144,H:450-593^72.92%ID^E:3e-62^RecName: Full=Translocon at the outer membrane of chloroplasts 64;^Eukaryota; Viridiplantae; Streptophyta; Embryophyta; Tracheophyta; Spermatophyta; Magnoliophyta; eudicotyledons; Gunneridae; Pentapetalae; rosids; fabids; Fabales; Fabaceae; Papilionoideae; Fabeae; Pisum	PF13414.1^TPR_11^TPR repeat^27-93^E:4.4e-19`PF07719.12^TPR_2^Tetratricopeptide repeat^29-61^E:0.0011`PF00515.23^TPR_1^Tetratricopeptide repeat^32-61^E:0.021`PF13371.1^TPR_9^Tetratricopeptide repeat^39-95^E:0.93`PF07719.12^TPR_2^Tetratricopeptide repeat^63-95^E:0.0012`PF00515.23^TPR_1^Tetratricopeptide repeat^64-95^E:3.5e-06`PF13181.1^TPR_8^Tetratricopeptide repeat^65-94^E:0.38`PF13432.1^TPR_16^Te…	.	GO:0009707^cellular_component^chloroplast outer membrane`GO:0016021^cellular_component^integral component of membrane`GO:0016884^molecular_function^carbon-nitrogen ligase activity, with glutamine as amido-N-donor`GO:0005515^molecular_function^protein binding`GO:0015031^biological_process^protein transport	GO:0005515^molecular_function^protein binding
c53261_g1_i1	4.03087	2.51173	3.94528e-07	8.02138e-05	3.17	0.9	8.16	3.47	0.26	4.39	sp|Q9LVH5|OE64C_ARATH^Q9LVH5^Q:2612-1455,H:33-418^65.54%ID^E:3e-158^RecName: Full=Outer envelope protein 64, chloroplastic;^Eukaryota; Viridiplantae; Streptophyta; Embryophyta; Tracheophyta; Spermatophyta; Magnoliophyta; eudicotyledons; Gunneridae; Pentapetalae; rosids; malvids; Brassicales; Brassicaceae; Camelineae; Arabidopsis`sp|Q9LVH5|OE64C_ARATH^Q9LVH5^Q:1274-750,H:414-588^70.29%ID^E:3e-72^R…	c53261_g1_i1|m.10517	1413-2888[-]	sp|Q9LVH5|OE64C_ARATH^Q9LVH5^Q:61-478,H:1-418^65.79%ID^E:1e-169^RecName: Full=Outer envelope protein 64, chloroplastic;^Eukaryota; Viridiplantae; Streptophyta; Embryophyta; Tracheophyta; Spermatophyta; Magnoliophyta; eudicotyledons; Gunneridae; Pentapetalae; rosids; malvids; Brassicales; Brassicaceae; Camelineae; Arabidopsis	PF01425.16^Amidase^Amidase^113-471^E:3e-50	COG0457^repeat-containing protein	GO:0009507^cellular_component^chloroplast`GO:0009941^cellular_component^chloroplast envelope`GO:0031359^cellular_component^integral component of chloroplast outer membrane`GO:0009536^cellular_component^plastid`GO:0016884^molecular_function^carbon-nitrogen ligase activity, with glutamine as amido-N-donor`GO:0015031^biological_process^protein transport	GO:0016884^molecular_function^carbon-nitrogen ligase activity, with glutamine as amido-N-donor
c53635_g1_i3	7.14464	-0.765516	7.72046e-06	0.000859594	0.94	0.62	0	0.93	0	0.67	sp|Q0WP85|PP150_ARATH^Q0WP85^Q:389-1849,H:31-509^64.07%ID^E:0^RecName: Full=Pentatricopeptide repeat-containing protein At2g13420, mitochondrial;^Eukaryota; Viridiplantae; Streptophyta; Embryophyta; Tracheophyta; Spermatophyta; Magnoliophyta; eudicotyledons; Gunneridae; Pentapetalae; rosids; malvids; Brassicales; Brassicaceae; Camelineae; Arabidopsis	c53635_g1_i3|m.10671	263-1852[+]	sp|Q0WP85|PP150_ARATH^Q0WP85^Q:43-529,H:31-509^64.07%ID^E:0^RecName: Full=Pentatricopeptide repeat-containing protein At2g13420, mitochondrial;^Eukaryota; Viridiplantae; Streptophyta; Embryophyta; Tracheophyta; Spermatophyta; Magnoliophyta; eudicotyledons; Gunneridae; Pentapetalae; rosids; malvids; Brassicales; Brassicaceae; Camelineae; Arabidopsis	PF13041.1^PPR_2^PPR repeat family^119-162^E:7.9e-08`PF01535.15^PPR^PPR repeat^119-147^E:0.0029`PF13812.1^PPR_3^Pentatricopeptide repeat domain^120-150^E:0.014`PF12854.2^PPR_1^PPR repeat^222-252^E:4.3e-07`PF13041.1^PPR_2^PPR repeat family^228-273^E:1.3e-14`PF01535.15^PPR^PPR repeat^228-257^E:6.4e-06`PF13812.1^PPR_3^Pentatricopeptide repeat domain^228-259^E:0.001`PF12854.2^PPR_1^PPR repeat^256-274^…	.	GO:0005739^cellular_component^mitochondrion	.
c54767_g1_i4	7.30954	-0.605223	3.54078e-06	0.000454592	0.5	0	1.34	0.38	0	0.5	.	c54767_g1_i4|m.11162	2-631[+]	.	PF08167.7^RIX1^rRNA processing/ribosome biogenesis^56-194^E:2.4e-25	.	.	.
c54767_g1_i4	7.30954	-0.605223	3.54078e-06	0.000454592	0.5	0	1.34	0.38	0	0.5	.	c54767_g1_i4|m.11161	845-2761[+]	.	.	.	.	.
c55940_g1_i2	3.9797	1.00689	6.73108e-06	0.000769882	4.23	1.36	7.34	20.61	0.46	7.32	.	.	.	.	.	.	.	.
c56014_g1_i2	9.75581	1.79133	1.72919e-12	2.76632e-09	1.12	2.31	15.64	0.66	0	4.21	sp|P93111|HEM11_CUCSA^P93111^Q:261-1616,H:97-552^71.71%ID^E:0^RecName: Full=Glutamyl-tRNA reductase 1, chloroplastic;^Eukaryota; Viridiplantae; Streptophyta; Embryophyta; Tracheophyta; Spermatophyta; Magnoliophyta; eudicotyledons; Gunneridae; Pentapetalae; rosids; fabids; Cucurbitales; Cucurbitaceae; Benincaseae; Cucumis	c56014_g1_i2|m.11793	432-1619[+]	sp|P93111|HEM11_CUCSA^P93111^Q:1-395,H:154-552^70.93%ID^E:0^RecName: Full=Glutamyl-tRNA reductase 1, chloroplastic;^Eukaryota; Viridiplantae; Streptophyta; Embryophyta; Tracheophyta; Spermatophyta; Magnoliophyta; eudicotyledons; Gunneridae; Pentapetalae; rosids; fabids; Cucurbitales; Cucurbitaceae; Benincaseae; Cucumis	PF05201.10^GlutR_N^Glutamyl-tRNAGlu reductase, N-terminal domain^1-105^E:1.5e-27`PF01488.15^Shikimate_DH^Shikimate / quinate 5-dehydrogenase^119-257^E:1.3e-41`PF03446.10^NAD_binding_2^NAD binding domain of 6-phosphogluconate dehydrogenase^135-231^E:3e-05`PF03807.12^F420_oxidored^NADP oxidoreductase coenzyme F420-dependent^136-206^E:6.3e-05`PF00745.15^GlutR_dimer^Glutamyl-tRNAGlu reductase, dimeri…	.	GO:0009507^cellular_component^chloroplast`GO:0008883^molecular_function^glutamyl-tRNA reductase activity`GO:0050661^molecular_function^NADP binding`GO:0015995^biological_process^chlorophyll biosynthetic process`GO:0006782^biological_process^protoporphyrinogen IX biosynthetic process	GO:0008883^molecular_function^glutamyl-tRNA reductase activity`GO:0050661^molecular_function^NADP binding`GO:0033014^biological_process^tetrapyrrole biosynthetic process`GO:0055114^biological_process^oxidation-reduction process`GO:0004616^molecular_function^phosphogluconate dehydrogenase (decarboxylating) activity`GO:0006098^biological_process^pentose-phosphate shunt
c56040_g1_i3	7.78342	-0.144097	2.57175e-07	5.55383e-05	0.89	0.69	0.44	0.73	0	1.54	sp|P30235|PSUK_ECOLI^P30235^Q:1308-571,H:8-229^25.91%ID^E:2e-10^RecName: Full=Pseudouridine kinase;^Bacteria; Proteobacteria; Gammaproteobacteria; Enterobacteriales; Enterobacteriaceae; Escherichia	c56040_g1_i3|m.11829	133-1068[-]	.	PF00294.19^PfkB^pfkB family carbohydrate kinase^45-183^E:6.2e-06`PF00294.19^PfkB^pfkB family carbohydrate kinase^216-281^E:8.6e-06	.	.	.
c56714_g1_i1	7.37056	-0.545891	2.45054e-06	0.000338188	0.26	0	0.34	0.2	0	1.18	.	.	.	.	.	.	.	.
c56889_g1_i1	3.68012	1.91116	3.5947e-06	0.000460542	1.7	0.66	8.49	0.72	0.36	4.9	sp|I7C6E8|C7A52_PANGI^I7C6E8^Q:30-1457,H:1-479^71.61%ID^E:0^RecName: Full=Beta-amyrin 28-oxidase;^Eukaryota; Viridiplantae; Streptophyta; Embryophyta; Tracheophyta; Spermatophyta; Magnoliophyta; eudicotyledons; Gunneridae; Pentapetalae; asterids; campanulids; Apiales; Araliaceae; Panax	c56889_g1_i1|m.12266	30-1466[+]	sp|I7C6E8|C7A52_PANGI^I7C6E8^Q:1-476,H:1-479^71.61%ID^E:0^RecName: Full=Beta-amyrin 28-oxidase;^Eukaryota; Viridiplantae; Streptophyta; Embryophyta; Tracheophyta; Spermatophyta; Magnoliophyta; eudicotyledons; Gunneridae; Pentapetalae; asterids; campanulids; Apiales; Araliaceae; Panax	PF00067.17^p450^Cytochrome P450^36-450^E:9.3e-56	.	GO:0016021^cellular_component^integral component of membrane`GO:0020037^molecular_function^heme binding`GO:0005506^molecular_function^iron ion binding`GO:0004497^molecular_function^monooxygenase activity`GO:0016705^molecular_function^oxidoreductase activity, acting on paired donors, with incorporation or reduction of molecular oxygen	GO:0005506^molecular_function^iron ion binding`GO:0016705^molecular_function^oxidoreductase activity, acting on paired donors, with incorporation or reduction of molecular oxygen`GO:0020037^molecular_function^heme binding`GO:0055114^biological_process^oxidation-reduction process
c57131_g1_i3	7.40013	-0.517137	2.04881e-06	0.000297967	0	0	0	0	0	1.36	sp|P24397|HY6H_HYONI^P24397^Q:1122-103,H:1-342^42.9%ID^E:9e-85^RecName: Full=Hyoscyamine 6-dioxygenase;^Eukaryota; Viridiplantae; Streptophyta; Embryophyta; Tracheophyta; Spermatophyta; Magnoliophyta; eudicotyledons; Gunneridae; Pentapetalae; asterids; lamiids; Solanales; Solanaceae; Solanoideae; Hyoscyameae; Hyoscyamus	c57131_g1_i3|m.12437	94-1158[-]	sp|P24397|HY6H_HYONI^P24397^Q:13-352,H:1-342^42.9%ID^E:1e-87^RecName: Full=Hyoscyamine 6-dioxygenase;^Eukaryota; Viridiplantae; Streptophyta; Embryophyta; Tracheophyta; Spermatophyta; Magnoliophyta; eudicotyledons; Gunneridae; Pentapetalae; asterids; lamiids; Solanales; Solanaceae; Solanoideae; Hyoscyameae; Hyoscyamus	PF14226.1^DIOX_N^non-haem dioxygenase in morphine synthesis N-terminal^50-162^E:7.6e-22`PF03171.15^2OG-FeII_Oxy^2OG-Fe(II) oxygenase superfamily^207-304^E:1.7e-26	.	GO:0047998^molecular_function^hyoscyamine (6S)-dioxygenase activity`GO:0005506^molecular_function^iron ion binding`GO:0031418^molecular_function^L-ascorbic acid binding	GO:0016491^molecular_function^oxidoreductase activity`GO:0016706^molecular_function^oxidoreductase activity, acting on paired donors, with incorporation or reduction of molecular oxygen, 2-oxoglutarate as one donor, and incorporation of one atom each of oxygen into both donors`GO:0055114^biological_process^oxidation-reduction process
c57855_g1_i2	9.56013	1.59806	6.08208e-12	7.7029e-09	29.08	6.22	19.4	2.37	0	7.33	.	c57855_g1_i2|m.13027	310-870[+]	.	PF14200.1^RicinB_lectin_2^Ricin-type beta-trefoil lectin domain-like^68-182^E:4.3e-14	.	.	.
c60048_g1_i2	8.56204	0.616461	2.97568e-09	1.31561e-06	1.39	0.06	0.47	1.13	0	2.7	sp|P47082|AVT1_YEAST^P47082^Q:35-1033,H:223-568^30.11%ID^E:5e-31^RecName: Full=Vacuolar amino acid transporter 1;^Eukaryota; Fungi; Dikarya; Ascomycota; Saccharomycotina; Saccharomycetes; Saccharomycetales; Saccharomycetaceae; Saccharomyces	c60048_g1_i2|m.13627	2-1165[+]	sp|P47082|AVT1_YEAST^P47082^Q:12-344,H:223-568^30.11%ID^E:3e-34^RecName: Full=Vacuolar amino acid transporter 1;^Eukaryota; Fungi; Dikarya; Ascomycota; Saccharomycotina; Saccharomycetes; Saccharomycetales; Saccharomycetaceae; Saccharomyces	PF01490.13^Aa_trans^Transmembrane amino acid transporter protein^10-375^E:2e-62	COG0814^Amino acid transporter	GO:0000324^cellular_component^fungal-type vacuole`GO:0000329^cellular_component^fungal-type vacuole membrane`GO:0016021^cellular_component^integral component of membrane`GO:0015186^molecular_function^L-glutamine transmembrane transporter activity`GO:0015188^molecular_function^L-isoleucine transmembrane transporter activity`GO:0005302^molecular_function^L-tyrosine transmembrane transporter activit…	.
c61763_g1_i1	5.14195	0.637398	5.54609e-07	0.000104869	1.74	0.82	4.94	26.55	0.1	4.28	sp|Q949X0|ADS3_ARATH^Q949X0^Q:153-461,H:269-371^72.82%ID^E:1e-50^RecName: Full=Palmitoyl-monogalactosyldiacylglycerol delta-7 desaturase, chloroplastic;^Eukaryota; Viridiplantae; Streptophyta; Embryophyta; Tracheophyta; Spermatophyta; Magnoliophyta; eudicotyledons; Gunneridae; Pentapetalae; rosids; malvids; Brassicales; Brassicaceae; Camelineae; Arabidopsis	c61763_g1_i1|m.14630	150-479[+]	sp|Q949X0|ADS3_ARATH^Q949X0^Q:2-104,H:269-371^72.82%ID^E:2e-53^RecName: Full=Palmitoyl-monogalactosyldiacylglycerol delta-7 desaturase, chloroplastic;^Eukaryota; Viridiplantae; Streptophyta; Embryophyta; Tracheophyta; Spermatophyta; Magnoliophyta; eudicotyledons; Gunneridae; Pentapetalae; rosids; malvids; Brassicales; Brassicaceae; Camelineae; Arabidopsis	PF00487.19^FA_desaturase^Fatty acid desaturase^10-67^E:1.5e-06	COG1398^desaturase	GO:0031969^cellular_component^chloroplast membrane`GO:0016021^cellular_component^integral component of membrane`GO:0009579^cellular_component^thylakoid`GO:0016717^molecular_function^oxidoreductase activity, acting on paired donors, with oxidation of a pair of donors resulting in the reduction of molecular oxygen to two molecules of water`GO:0031408^biological_process^oxylipin biosynthetic process…	GO:0006629^biological_process^lipid metabolic process
c61763_g1_i4	3.72704	2.05181	2.26881e-06	0.000326834	1.99	0.97	13.49	19.34	0.57	7.96	sp|Q949X0|ADS3_ARATH^Q949X0^Q:87-719,H:58-269^50%ID^E:6e-60^RecName: Full=Palmitoyl-monogalactosyldiacylglycerol delta-7 desaturase, chloroplastic;^Eukaryota; Viridiplantae; Streptophyta; Embryophyta; Tracheophyta; Spermatophyta; Magnoliophyta; eudicotyledons; Gunneridae; Pentapetalae; rosids; malvids; Brassicales; Brassicaceae; Camelineae; Arabidopsis	c61763_g1_i4|m.14633	84-725[+]	sp|Q949X0|ADS3_ARATH^Q949X0^Q:2-212,H:58-269^50%ID^E:2e-69^RecName: Full=Palmitoyl-monogalactosyldiacylglycerol delta-7 desaturase, chloroplastic;^Eukaryota; Viridiplantae; Streptophyta; Embryophyta; Tracheophyta; Spermatophyta; Magnoliophyta; eudicotyledons; Gunneridae; Pentapetalae; rosids; malvids; Brassicales; Brassicaceae; Camelineae; Arabidopsis	.	COG1398^desaturase	GO:0031969^cellular_component^chloroplast membrane`GO:0016021^cellular_component^integral component of membrane`GO:0009579^cellular_component^thylakoid`GO:0016717^molecular_function^oxidoreductase activity, acting on paired donors, with oxidation of a pair of donors resulting in the reduction of molecular oxygen to two molecules of water`GO:0031408^biological_process^oxylipin biosynthetic process…	.
c62846_g1_i2	7.14464	-0.765516	7.72046e-06	0.000859594	1	0	0	0	0	0.82	.	.	.	.	.	.	.	.
c65537_g1_i4	7.42911	-0.488958	1.71836e-06	0.000260828	1.7	0	1.48	5.6	0	0.92	sp|Q4R7Y5|DNJB6_MACFA^Q4R7Y5^Q:213-419,H:3-66^50.72%ID^E:3e-14^RecName: Full=DnaJ homolog subfamily B member 6;^Eukaryota; Metazoa; Chordata; Craniata; Vertebrata; Euteleostomi; Mammalia; Eutheria; Euarchontoglires; Primates; Haplorrhini; Catarrhini; Cercopithecidae; Cercopithecinae; Macaca	c65537_g1_i4|m.16285	186-521[+]	sp|Q4R7Y5|DNJB6_MACFA^Q4R7Y5^Q:10-78,H:3-66^50.72%ID^E:5e-17^RecName: Full=DnaJ homolog subfamily B member 6;^Eukaryota; Metazoa; Chordata; Craniata; Vertebrata; Euteleostomi; Mammalia; Eutheria; Euarchontoglires; Primates; Haplorrhini; Catarrhini; Cercopithecidae; Cercopithecinae; Macaca	PF00226.26^DnaJ^DnaJ domain^10-78^E:1.2e-23	.	GO:0005634^cellular_component^nucleus`GO:0048471^cellular_component^perinuclear region of cytoplasm`GO:0030018^cellular_component^Z disc	.
c65537_g1_i4	7.42911	-0.488958	1.71836e-06	0.000260828	1.7	0	1.48	5.6	0	0.92	sp|Q4R7Y5|DNJB6_MACFA^Q4R7Y5^Q:213-419,H:3-66^50.72%ID^E:3e-14^RecName: Full=DnaJ homolog subfamily B member 6;^Eukaryota; Metazoa; Chordata; Craniata; Vertebrata; Euteleostomi; Mammalia; Eutheria; Euarchontoglires; Primates; Haplorrhini; Catarrhini; Cercopithecidae; Cercopithecinae; Macaca	c65537_g1_i4|m.16284	1152-1499[+]	.	.	.	.	.
c66021_g1_i3	10.1313	2.16287	1.51421e-13	3.54043e-10	1.5	2.36	2.02	2.2	0	5.38	.	c66021_g1_i3|m.16571	3-1601[+]	.	PF05097.7^DUF688^Protein of unknown function (DUF688)^40-446^E:3.4e-51	.	.	.
c66326_g1_i2	8.57506	0.629218	2.97568e-09	1.31561e-06	1.07	3.33	0.64	0.89	0	2.25	.	.	.	.	.	.	.	.
c66853_g1_i1	9.43	1.46967	1.39137e-11	1.67492e-08	0.79	1.77	0.97	1.26	0	4.44	sp|Q8RVH5|7SBG2_SOYBN^Q8RVH5^Q:1318-179,H:63-420^32.47%ID^E:1e-49^RecName: Full=Basic 7S globulin 2;^Eukaryota; Viridiplantae; Streptophyta; Embryophyta; Tracheophyta; Spermatophyta; Magnoliophyta; eudicotyledons; Gunneridae; Pentapetalae; rosids; fabids; Fabales; Fabaceae; Papilionoideae; Phaseoleae; Glycine; Soja	c66853_g1_i1|m.17257	149-1453[-]	sp|Q8RVH5|7SBG2_SOYBN^Q8RVH5^Q:46-425,H:63-420^32.47%ID^E:5e-50^RecName: Full=Basic 7S globulin 2;^Eukaryota; Viridiplantae; Streptophyta; Embryophyta; Tracheophyta; Spermatophyta; Magnoliophyta; eudicotyledons; Gunneridae; Pentapetalae; rosids; fabids; Fabales; Fabaceae; Papilionoideae; Phaseoleae; Glycine; Soja	PF14543.1^TAXi_N^Xylanase inhibitor N-terminal^44-217^E:8.1e-31`PF14541.1^TAXi_C^Xylanase inhibitor C-terminal^258-418^E:3.8e-51	.	GO:0004190^molecular_function^aspartic-type endopeptidase activity`GO:0045735^molecular_function^nutrient reservoir activity	.
c67020_g1_i1	8.06765	0.133046	5.90433e-08	1.65789e-05	0.83	0	0.05	0	0	2.78	.	c67020_g1_i1|m.17372	2-667[+]	.	PF14392.1^zf-CCHC_4^Zinc knuckle^115-131^E:0.084	.	.	.
c67020_g1_i2	7.30954	-0.605223	3.54078e-06	0.000454592	0.68	0	0	0	0	1.75	sp|P10978|POLX_TOBAC^P10978^Q:592-849,H:531-616^30.23%ID^E:3e-09^RecName: Full=Retrovirus-related Pol polyprotein from transposon TNT 1-94;^Eukaryota; Viridiplantae; Streptophyta; Embryophyta; Tracheophyta; Spermatophyta; Magnoliophyta; eudicotyledons; Gunneridae; Pentapetalae; asterids; lamiids; Solanales; Solanaceae; Nicotianoideae; Nicotianeae; Nicotiana	c67020_g1_i2|m.17373	2-610[+]	.	PF14392.1^zf-CCHC_4^Zinc knuckle^115-131^E:0.075	.	.	.
c67121_g1_i3	3.9302	0.711047	8.62386e-06	0.000952329	2.34	1.75	5.96	3.4	0.14	2.15	.	c67121_g1_i3|m.17446	355-1494[+]	.	PF03735.9^ENT^ENT domain^6-78^E:1.2e-29	.	.	.
c67221_g1_i2	7.17916	-0.731962	6.31674e-06	0.000725905	0.56	0	3.05	0.65	0	1.59	.	.	.	.	.	.	.	.
c67350_g1_i1	8.42492	0.4822	7.07851e-09	2.80334e-06	2.11	1.7	1.68	1.39	0	2.2	.	c67350_g1_i1|m.17643	1027-1455[-]	.	PF09402.5^MSC^Man1-Src1p-C-terminal domain^81-141^E:8.9e-08	.	.	GO:0005639^cellular_component^integral component of nuclear inner membrane
c67350_g1_i1	8.42492	0.4822	7.07851e-09	2.80334e-06	2.11	1.7	1.68	1.39	0	2.2	.	c67350_g1_i1|m.17642	216-992[-]	.	PF09402.5^MSC^Man1-Src1p-C-terminal domain^84-211^E:1.2e-17	.	.	GO:0005639^cellular_component^integral component of nuclear inner membrane
c68078_g1_i1	7.48537	-0.434233	1.4456e-06	0.000227669	0	0	0.69	0.46	0	0.91	sp|Q6CBS9|ATG27_YARLI^Q6CBS9^Q:695-306,H:131-276^30.26%ID^E:4e-06^RecName: Full=Autophagy-related protein 27;^Eukaryota; Fungi; Dikarya; Ascomycota; Saccharomycotina; Saccharomycetes; Saccharomycetales; Dipodascaceae; Yarrowia	c68078_g1_i1|m.18081	297-881[-]	sp|Q6CBS9|ATG27_YARLI^Q6CBS9^Q:63-192,H:131-276^30.26%ID^E:3e-07^RecName: Full=Autophagy-related protein 27;^Eukaryota; Fungi; Dikarya; Ascomycota; Saccharomycotina; Saccharomycetes; Saccharomycetales; Dipodascaceae; Yarrowia	PF09451.5^ATG27^Autophagy-related protein 27^46-182^E:3e-08	NOG130664^	GO:0030659^cellular_component^cytoplasmic vesicle membrane`GO:0000139^cellular_component^Golgi membrane`GO:0016021^cellular_component^integral component of membrane`GO:0031966^cellular_component^mitochondrial membrane`GO:0034045^cellular_component^pre-autophagosomal structure membrane`GO:0006914^biological_process^autophagy`GO:0015031^biological_process^protein transport	.
c68112_g1_i3	10.1875	2.21854	1.04545e-13	2.64811e-10	0	2.02	0	1.68	0	2.33	sp|Q8LGU1|AB8C_ARATH^Q8LGU1^Q:317-4498,H:54-1459^61.69%ID^E:0^RecName: Full=ABC transporter C family member 8;^Eukaryota; Viridiplantae; Streptophyta; Embryophyta; Tracheophyta; Spermatophyta; Magnoliophyta; eudicotyledons; Gunneridae; Pentapetalae; rosids; malvids; Brassicales; Brassicaceae; Camelineae; Arabidopsis	c68112_g1_i3|m.18108	2938-3243[-]	.	.	.	.	.
c68112_g1_i3	10.1875	2.21854	1.04545e-13	2.64811e-10	0	2.02	0	1.68	0	2.33	sp|Q8LGU1|AB8C_ARATH^Q8LGU1^Q:317-4498,H:54-1459^61.69%ID^E:0^RecName: Full=ABC transporter C family member 8;^Eukaryota; Viridiplantae; Streptophyta; Embryophyta; Tracheophyta; Spermatophyta; Magnoliophyta; eudicotyledons; Gunneridae; Pentapetalae; rosids; malvids; Brassicales; Brassicaceae; Camelineae; Arabidopsis	c68112_g1_i3|m.18106	146-4519[+]	sp|Q8LGU1|AB8C_ARATH^Q8LGU1^Q:13-1451,H:11-1459^61.18%ID^E:0^RecName: Full=ABC transporter C family member 8;^Eukaryota; Viridiplantae; Streptophyta; Embryophyta; Tracheophyta; Spermatophyta; Magnoliophyta; eudicotyledons; Gunneridae; Pentapetalae; rosids; malvids; Brassicales; Brassicaceae; Camelineae; Arabidopsis	PF00664.18^ABC_membrane^ABC transporter transmembrane region^285-551^E:6.4e-25`PF00005.22^ABC_tran^ABC transporter^617-751^E:3.6e-19`PF00664.18^ABC_membrane^ABC transporter transmembrane region^891-1156^E:5e-21`PF00005.22^ABC_tran^ABC transporter^1224-1372^E:1.4e-30	COG1132^(ABC) transporter	GO:0016021^cellular_component^integral component of membrane`GO:0005524^molecular_function^ATP binding`GO:0008559^molecular_function^xenobiotic-transporting ATPase activity	GO:0005524^molecular_function^ATP binding`GO:0042626^molecular_function^ATPase activity, coupled to transmembrane movement of substances`GO:0006810^biological_process^transport`GO:0055085^biological_process^transmembrane transport`GO:0016021^cellular_component^integral component of membrane`GO:0016887^molecular_function^ATPase activity
c68513_g1_i3	8.96956	1.01634	2.58701e-10	1.68201e-07	1.25	1.65	0.37	1.53	0	2.07	sp|Q8K4Q7|CERK1_MOUSE^Q8K4Q7^Q:1760-732,H:51-335^33.24%ID^E:2e-46^RecName: Full=Ceramide kinase;^Eukaryota; Metazoa; Chordata; Craniata; Vertebrata; Euteleostomi; Mammalia; Eutheria; Euarchontoglires; Glires; Rodentia; Sciurognathi; Muroidea; Muridae; Murinae; Mus; Mus`sp|Q8K4Q7|CERK1_MOUSE^Q8K4Q7^Q:472-131,H:386-528^32.64%ID^E:1e-06^RecName: Full=Ceramide kinase;^Eukaryota; Metazoa; Chordata; Cr…	c68513_g1_i3|m.18338	723-1991[-]	sp|Q8K4Q7|CERK1_MOUSE^Q8K4Q7^Q:78-420,H:51-335^33.24%ID^E:2e-48^RecName: Full=Ceramide kinase;^Eukaryota; Metazoa; Chordata; Craniata; Vertebrata; Euteleostomi; Mammalia; Eutheria; Euarchontoglires; Glires; Rodentia; Sciurognathi; Muroidea; Muridae; Murinae; Mus; Mus	PF00781.19^DAGK_cat^Diacylglycerol kinase catalytic domain^167-248^E:2.2e-14	COG1597^diacylglycerol kinase	GO:0016021^cellular_component^integral component of membrane`GO:0016020^cellular_component^membrane`GO:0005739^cellular_component^mitochondrion`GO:0005634^cellular_component^nucleus`GO:0005524^molecular_function^ATP binding`GO:0001729^molecular_function^ceramide kinase activity`GO:0004143^molecular_function^diacylglycerol kinase activity`GO:0000287^molecular_function^magnesium ion binding`GO:0003…	GO:0004143^molecular_function^diacylglycerol kinase activity`GO:0007205^biological_process^protein kinase C-activating G-protein coupled receptor signaling pathway
c70002_g1_i1	7.34038	-0.575244	2.94065e-06	0.000393758	0	3.38	0	0	0	0.64	sp|Q6YSJ5|AGO16_ORYSJ^Q6YSJ5^Q:91-1908,H:276-883^65.85%ID^E:0^RecName: Full=Protein argonaute 16;^Eukaryota; Viridiplantae; Streptophyta; Embryophyta; Tracheophyta; Spermatophyta; Magnoliophyta; Liliopsida; Poales; Poaceae; BEP clade; Ehrhartoideae; Oryzeae; Oryza	c70002_g1_i1|m.19309	100-1911[+]	sp|Q6YSJ5|AGO16_ORYSJ^Q6YSJ5^Q:1-603,H:279-883^65.68%ID^E:0^RecName: Full=Protein argonaute 16;^Eukaryota; Viridiplantae; Streptophyta; Embryophyta; Tracheophyta; Spermatophyta; Magnoliophyta; Liliopsida; Poales; Poaceae; BEP clade; Ehrhartoideae; Oryzeae; Oryza	PF02170.17^PAZ^PAZ domain^2-114^E:5.4e-26`PF02171.12^Piwi^Piwi domain^262-569^E:6.7e-100	.	GO:0003676^molecular_function^nucleic acid binding`GO:0031047^biological_process^gene silencing by RNA	GO:0005515^molecular_function^protein binding
c70374_g1_i3	8.1219	0.186002	4.09326e-08	1.24107e-05	0.65	0	0	0.88	0	0.82	.	c70374_g1_i3|m.19615	99-1355[+]	.	.	.	.	.
c70374_g1_i3	8.1219	0.186002	4.09326e-08	1.24107e-05	0.65	0	0	0.88	0	0.82	.	c70374_g1_i3|m.19617	1810-2277[-]	.	.	.	.	.
c70374_g1_i3	8.1219	0.186002	4.09326e-08	1.24107e-05	0.65	0	0	0.88	0	0.82	.	c70374_g1_i3|m.19616	2195-3085[-]	.	.	.	.	.
c70587_g1_i6	7.27804	-0.635853	3.54078e-06	0.000454592	0.33	0.6	0	0.62	0	1.14	.	.	.	.	.	.	.	.
c70605_g2_i1	7.14464	-0.765516	7.72046e-06	0.000859594	1.52	0.63	0	1.11	0	0.75	sp|Q9FKC3|PP424_ARATH^Q9FKC3^Q:6-1472,H:14-500^65.72%ID^E:0^RecName: Full=Pentatricopeptide repeat-containing protein At5g48730, chloroplastic;^Eukaryota; Viridiplantae; Streptophyta; Embryophyta; Tracheophyta; Spermatophyta; Magnoliophyta; eudicotyledons; Gunneridae; Pentapetalae; rosids; malvids; Brassicales; Brassicaceae; Camelineae; Arabidopsis	c70605_g2_i1|m.19790	3-1481[+]	sp|Q9FKC3|PP424_ARATH^Q9FKC3^Q:2-490,H:14-500^65.72%ID^E:0^RecName: Full=Pentatricopeptide repeat-containing protein At5g48730, chloroplastic;^Eukaryota; Viridiplantae; Streptophyta; Embryophyta; Tracheophyta; Spermatophyta; Magnoliophyta; eudicotyledons; Gunneridae; Pentapetalae; rosids; malvids; Brassicales; Brassicaceae; Camelineae; Arabidopsis	PF13041.1^PPR_2^PPR repeat family^138-186^E:3.5e-07`PF13812.1^PPR_3^Pentatricopeptide repeat domain^143-171^E:0.28`PF01535.15^PPR^PPR repeat^145-171^E:0.0098`PF13812.1^PPR_3^Pentatricopeptide repeat domain^176-204^E:4.1e-05`PF13041.1^PPR_2^PPR repeat family^177-221^E:5.8e-12`PF01535.15^PPR^PPR repeat^177-202^E:4.7e-07`PF13812.1^PPR_3^Pentatricopeptide repeat domain^211-244^E:3.5e-06`PF01535.15^PP…	.	GO:0009507^cellular_component^chloroplast	.
c70652_g1_i1	7.53952	-0.381552	1.03208e-06	0.000177738	0.29	0.36	0.67	0.68	0	0.39	sp|Q7LBC6|KDM3B_HUMAN^Q7LBC6^Q:640-173,H:1611-1758^48.72%ID^E:4e-33^RecName: Full=Lysine-specific demethylase 3B;^Eukaryota; Metazoa; Chordata; Craniata; Vertebrata; Euteleostomi; Mammalia; Eutheria; Euarchontoglires; Primates; Haplorrhini; Catarrhini; Hominidae; Homo`sp|Q7LBC6|KDM3B_HUMAN^Q7LBC6^Q:1667-1143,H:1405-1573^34.64%ID^E:1e-22^RecName: Full=Lysine-specific demethylase 3B;^Eukaryota; Met…	c70652_g1_i1|m.19813	741-4235[-]	sp|Q7LBC6|KDM3B_HUMAN^Q7LBC6^Q:857-1031,H:1405-1573^34.64%ID^E:2e-23^RecName: Full=Lysine-specific demethylase 3B;^Eukaryota; Metazoa; Chordata; Craniata; Vertebrata; Euteleostomi; Mammalia; Eutheria; Euarchontoglires; Primates; Haplorrhini; Catarrhini; Hominidae; Homo	.	.	GO:0005634^cellular_component^nucleus`GO:0051213^molecular_function^dioxygenase activity`GO:0046872^molecular_function^metal ion binding`GO:0016568^biological_process^chromatin modification`GO:0006355^biological_process^regulation of transcription, DNA-templated`GO:0006351^biological_process^transcription, DNA-templated	.
c70652_g1_i1	7.53952	-0.381552	1.03208e-06	0.000177738	0.29	0.36	0.67	0.68	0	0.39	sp|Q7LBC6|KDM3B_HUMAN^Q7LBC6^Q:640-173,H:1611-1758^48.72%ID^E:4e-33^RecName: Full=Lysine-specific demethylase 3B;^Eukaryota; Metazoa; Chordata; Craniata; Vertebrata; Euteleostomi; Mammalia; Eutheria; Euarchontoglires; Primates; Haplorrhini; Catarrhini; Hominidae; Homo`sp|Q7LBC6|KDM3B_HUMAN^Q7LBC6^Q:1667-1143,H:1405-1573^34.64%ID^E:1e-22^RecName: Full=Lysine-specific demethylase 3B;^Eukaryota; Met…	c70652_g1_i1|m.19814	2-901[-]	sp|Q7LBC6|KDM3B_HUMAN^Q7LBC6^Q:88-243,H:1611-1758^48.72%ID^E:3e-36^RecName: Full=Lysine-specific demethylase 3B;^Eukaryota; Metazoa; Chordata; Craniata; Vertebrata; Euteleostomi; Mammalia; Eutheria; Euarchontoglires; Primates; Haplorrhini; Catarrhini; Hominidae; Homo	PF02373.17^JmjC^JmjC domain, hydroxylase^88-185^E:9.2e-16	.	GO:0005634^cellular_component^nucleus`GO:0051213^molecular_function^dioxygenase activity`GO:0046872^molecular_function^metal ion binding`GO:0016568^biological_process^chromatin modification`GO:0006355^biological_process^regulation of transcription, DNA-templated`GO:0006351^biological_process^transcription, DNA-templated	.
c70693_g1_i3	7.93252	0.00122443	1.12212e-07	2.7843e-05	0.23	0	1.82	0.69	0	0.53	sp|P0CB22|ATX2_ARATH^P0CB22^Q:1775-3241,H:599-1080^71.49%ID^E:0^RecName: Full=Histone-lysine N-methyltransferase ATX2;^Eukaryota; Viridiplantae; Streptophyta; Embryophyta; Tracheophyta; Spermatophyta; Magnoliophyta; eudicotyledons; Gunneridae; Pentapetalae; rosids; malvids; Brassicales; Brassicaceae; Camelineae; Arabidopsis`sp|P0CB22|ATX2_ARATH^P0CB22^Q:372-1742,H:141-588^47.33%ID^E:0^RecName: Fu…	c70693_g1_i3|m.19856	1814-3253[+]	sp|P0CB22|ATX2_ARATH^P0CB22^Q:2-476,H:613-1080^72.54%ID^E:0^RecName: Full=Histone-lysine N-methyltransferase ATX2;^Eukaryota; Viridiplantae; Streptophyta; Embryophyta; Tracheophyta; Spermatophyta; Magnoliophyta; eudicotyledons; Gunneridae; Pentapetalae; rosids; malvids; Brassicales; Brassicaceae; Camelineae; Arabidopsis	PF13831.1^PHD_2^PHD-finger^30-64^E:2.1e-12`PF13832.1^zf-HC5HC2H_2^PHD-zinc-finger like domain^73-195^E:3e-33`PF13771.1^zf-HC5HC2H^PHD-like zinc-binding domain^94-196^E:5.4e-23`PF00856.23^SET^SET domain^326-432^E:6.6e-23	COG5141^phd finger	GO:0005634^cellular_component^nucleus`GO:0042800^molecular_function^histone methyltransferase activity (H3-K4 specific)`GO:0008270^molecular_function^zinc ion binding`GO:0051568^biological_process^histone H3-K4 methylation`GO:0006355^biological_process^regulation of transcription, DNA-templated	GO:0005515^molecular_function^protein binding
c70693_g1_i3	7.93252	0.00122443	1.12212e-07	2.7843e-05	0.23	0	1.82	0.69	0	0.53	sp|P0CB22|ATX2_ARATH^P0CB22^Q:1775-3241,H:599-1080^71.49%ID^E:0^RecName: Full=Histone-lysine N-methyltransferase ATX2;^Eukaryota; Viridiplantae; Streptophyta; Embryophyta; Tracheophyta; Spermatophyta; Magnoliophyta; eudicotyledons; Gunneridae; Pentapetalae; rosids; malvids; Brassicales; Brassicaceae; Camelineae; Arabidopsis`sp|P0CB22|ATX2_ARATH^P0CB22^Q:372-1742,H:141-588^47.33%ID^E:0^RecName: Fu…	c70693_g1_i3|m.19855	3-1787[+]	sp|P0CB22|ATX2_ARATH^P0CB22^Q:32-580,H:59-588^43.92%ID^E:9e-127^RecName: Full=Histone-lysine N-methyltransferase ATX2;^Eukaryota; Viridiplantae; Streptophyta; Embryophyta; Tracheophyta; Spermatophyta; Magnoliophyta; eudicotyledons; Gunneridae; Pentapetalae; rosids; malvids; Brassicales; Brassicaceae; Camelineae; Arabidopsis	PF00855.12^PWWP^PWWP domain^312-399^E:4.3e-17`PF05964.9^FYRN^F/Y-rich N-terminus^451-503^E:5.3e-12`PF05965.9^FYRC^F/Y rich C-terminus^510-580^E:1.5e-13	COG5141^phd finger	GO:0005634^cellular_component^nucleus`GO:0042800^molecular_function^histone methyltransferase activity (H3-K4 specific)`GO:0008270^molecular_function^zinc ion binding`GO:0051568^biological_process^histone H3-K4 methylation`GO:0006355^biological_process^regulation of transcription, DNA-templated	GO:0005634^cellular_component^nucleus
c70852_g1_i3	7.7608	-0.166129	2.97358e-07	6.2658e-05	1.29	3.51	1.93	1.67	0	2.33	sp|Q9SUE7|ATX4_ARATH^Q9SUE7^Q:108-614,H:859-1027^85.8%ID^E:7e-95^RecName: Full=Histone-lysine N-methyltransferase ATX4;^Eukaryota; Viridiplantae; Streptophyta; Embryophyta; Tracheophyta; Spermatophyta; Magnoliophyta; eudicotyledons; Gunneridae; Pentapetalae; rosids; malvids; Brassicales; Brassicaceae; Camelineae; Arabidopsis	c70852_g1_i3|m.19973	120-617[+]	sp|Q9SUE7|ATX4_ARATH^Q9SUE7^Q:2-165,H:864-1027^87.8%ID^E:6e-97^RecName: Full=Histone-lysine N-methyltransferase ATX4;^Eukaryota; Viridiplantae; Streptophyta; Embryophyta; Tracheophyta; Spermatophyta; Magnoliophyta; eudicotyledons; Gunneridae; Pentapetalae; rosids; malvids; Brassicales; Brassicaceae; Camelineae; Arabidopsis	PF00856.23^SET^SET domain^34-139^E:2.2e-22	COG5141^phd finger	GO:0005634^cellular_component^nucleus`GO:0018024^molecular_function^histone-lysine N-methyltransferase activity`GO:0008270^molecular_function^zinc ion binding	GO:0005515^molecular_function^protein binding
c71707_g1_i1	3.79986	1.54911	3.09553e-06	0.000413587	1.7	0	2.19	0.38	0.12	1.83	.	c71707_g1_i1|m.20867	1317-2234[+]	.	.	.	.	.
c71707_g1_i1	3.79986	1.54911	3.09553e-06	0.000413587	1.7	0	2.19	0.38	0.12	1.83	.	c71707_g1_i1|m.20868	3-803[+]	.	.	.	.	.
c71707_g1_i1	3.79986	1.54911	3.09553e-06	0.000413587	1.7	0	2.19	0.38	0.12	1.83	.	c71707_g1_i1|m.20866	2225-3145[+]	.	.	.	.	.
c71759_g1_i1	7.37056	-0.545891	2.45054e-06	0.000338188	0.08	1.11	0.94	0	0	0.72	sp|Q9SSG3|HIPL1_ARATH^Q9SSG3^Q:2111-396,H:76-650^61.86%ID^E:0^RecName: Full=HIPL1 protein;^Eukaryota; Viridiplantae; Streptophyta; Embryophyta; Tracheophyta; Spermatophyta; Magnoliophyta; eudicotyledons; Gunneridae; Pentapetalae; rosids; malvids; Brassicales; Brassicaceae; Camelineae; Arabidopsis	c71759_g1_i1|m.20939	273-2114[-]	sp|Q9SSG3|HIPL1_ARATH^Q9SSG3^Q:2-573,H:76-650^62.2%ID^E:0^RecName: Full=HIPL1 protein;^Eukaryota; Viridiplantae; Streptophyta; Embryophyta; Tracheophyta; Spermatophyta; Magnoliophyta; eudicotyledons; Gunneridae; Pentapetalae; rosids; malvids; Brassicales; Brassicaceae; Camelineae; Arabidopsis	PF07995.6^GSDH^Glucose / Sorbosone dehydrogenase^175-442^E:5.4e-24	COG2133^Dehydrogenase	GO:0031225^cellular_component^anchored component of membrane`GO:0046658^cellular_component^anchored component of plasma membrane`GO:0005886^cellular_component^plasma membrane`GO:0016901^molecular_function^oxidoreductase activity, acting on the CH-OH group of donors, quinone or similar compound as acceptor`GO:0048038^molecular_function^quinone binding`GO:0005975^biological_process^carbohydrate met…	GO:0016901^molecular_function^oxidoreductase activity, acting on the CH-OH group of donors, quinone or similar compound as acceptor`GO:0048038^molecular_function^quinone binding`GO:0005975^biological_process^carbohydrate metabolic process
c72060_g1_i2	9.12817	1.17232	9.87265e-11	7.8454e-08	0	0	0	0	0	3.82	.	c72060_g1_i2|m.21234	458-1069[+]	.	PF07816.6^DUF1645^Protein of unknown function (DUF1645)^13-176^E:9.6e-25	.	.	.
c72060_g1_i2	9.12817	1.17232	9.87265e-11	7.8454e-08	0	0	0	0	0	3.82	.	c72060_g1_i2|m.21235	1-414[+]	.	.	.	.	.
c72131_g1_i3	7.66662	-0.25785	5.43348e-07	0.000103061	0.36	1.27	0.96	1.01	0	0.76	sp|Q9LYD9|EMF1_ARATH^Q9LYD9^Q:1294-626,H:848-1086^28.92%ID^E:4e-07^RecName: Full=Protein EMBRYONIC FLOWER 1;^Eukaryota; Viridiplantae; Streptophyta; Embryophyta; Tracheophyta; Spermatophyta; Magnoliophyta; eudicotyledons; Gunneridae; Pentapetalae; rosids; malvids; Brassicales; Brassicaceae; Camelineae; Arabidopsis	c72131_g1_i3|m.21298	617-2026[-]	sp|Q9LYD9|EMF1_ARATH^Q9LYD9^Q:245-467,H:848-1086^28.92%ID^E:1e-07^RecName: Full=Protein EMBRYONIC FLOWER 1;^Eukaryota; Viridiplantae; Streptophyta; Embryophyta; Tracheophyta; Spermatophyta; Magnoliophyta; eudicotyledons; Gunneridae; Pentapetalae; rosids; malvids; Brassicales; Brassicaceae; Camelineae; Arabidopsis	.	.	GO:0005634^cellular_component^nucleus`GO:0003690^molecular_function^double-stranded DNA binding`GO:0005515^molecular_function^protein binding`GO:0003723^molecular_function^RNA binding`GO:0003697^molecular_function^single-stranded DNA binding`GO:0070734^biological_process^histone H3-K27 methylation`GO:0016571^biological_process^histone methylation`GO:0042538^biological_process^hyperosmotic salinit…	.
c72243_g1_i1	8.01128	0.0780406	7.59584e-08	2.03869e-05	1.9	6.3	0	0	0.02	2.17	sp|Q94KL7|SILD_FORIN^Q94KL7^Q:960-184,H:13-268^50.38%ID^E:1e-78^RecName: Full=Secoisolariciresinol dehydrogenase;^Eukaryota; Viridiplantae; Streptophyta; Embryophyta; Tracheophyta; Spermatophyta; Magnoliophyta; eudicotyledons; Gunneridae; Pentapetalae; asterids; lamiids; Lamiales; Oleaceae; Forsythieae; Forsythia	c72243_g1_i1|m.21400	419-961[+]	.	.	.	.	.
c72243_g1_i1	8.01128	0.0780406	7.59584e-08	2.03869e-05	1.9	6.3	0	0	0.02	2.17	sp|Q94KL7|SILD_FORIN^Q94KL7^Q:960-184,H:13-268^50.38%ID^E:1e-78^RecName: Full=Secoisolariciresinol dehydrogenase;^Eukaryota; Viridiplantae; Streptophyta; Embryophyta; Tracheophyta; Spermatophyta; Magnoliophyta; eudicotyledons; Gunneridae; Pentapetalae; asterids; lamiids; Lamiales; Oleaceae; Forsythieae; Forsythia	c72243_g1_i1|m.21399	154-1053[-]	sp|Q94KL7|SILD_FORIN^Q94KL7^Q:32-290,H:13-268^50.38%ID^E:2e-79^RecName: Full=Secoisolariciresinol dehydrogenase;^Eukaryota; Viridiplantae; Streptophyta; Embryophyta; Tracheophyta; Spermatophyta; Magnoliophyta; eudicotyledons; Gunneridae; Pentapetalae; asterids; lamiids; Lamiales; Oleaceae; Forsythieae; Forsythia	PF00106.20^adh_short^short chain dehydrogenase^37-202^E:2.6e-27`PF08659.5^KR^KR domain^39-187^E:1.6e-09`PF13561.1^adh_short_C2^Enoyl-(Acyl carrier protein) reductase^43-285^E:2.1e-22	.	GO:0016491^molecular_function^oxidoreductase activity	GO:0016491^molecular_function^oxidoreductase activity`GO:0008152^biological_process^metabolic process
c72437_g1_i2	10.0119	2.04462	3.3191e-13	6.83977e-10	0.95	0.25	0.22	1.51	0	1.59	sp|P41230|KDM5C_MOUSE^P41230^Q:920-3319,H:326-1087^31.58%ID^E:2e-103^RecName: Full=Lysine-specific demethylase 5C;^Eukaryota; Metazoa; Chordata; Craniata; Vertebrata; Euteleostomi; Mammalia; Eutheria; Euarchontoglires; Glires; Rodentia; Sciurognathi; Muroidea; Muridae; Murinae; Mus; Mus`sp|P41230|KDM5C_MOUSE^P41230^Q:287-790,H:15-175^33.92%ID^E:6e-18^RecName: Full=Lysine-specific demethylase 5C;^…	c72437_g1_i2|m.21636	4355-5854[+]	sp|Q8C9B9|DIDO1_MOUSE^Q8C9B9^Q:363-429,H:264-336^38.67%ID^E:2e-09^RecName: Full=Death-inducer obliterator 1;^Eukaryota; Metazoa; Chordata; Craniata; Vertebrata; Euteleostomi; Mammalia; Eutheria; Euarchontoglires; Glires; Rodentia; Sciurognathi; Muroidea; Muridae; Murinae; Mus; Mus	PF00628.24^PHD^PHD-finger^366-409^E:6.4e-10	.	GO:0005737^cellular_component^cytoplasm`GO:0005654^cellular_component^nucleoplasm`GO:0005634^cellular_component^nucleus`GO:0008270^molecular_function^zinc ion binding`GO:0097190^biological_process^apoptotic signaling pathway`GO:0006351^biological_process^transcription, DNA-templated	GO:0005515^molecular_function^protein binding
c72437_g1_i2	10.0119	2.04462	3.3191e-13	6.83977e-10	0.95	0.25	0.22	1.51	0	1.59	sp|P41230|KDM5C_MOUSE^P41230^Q:920-3319,H:326-1087^31.58%ID^E:2e-103^RecName: Full=Lysine-specific demethylase 5C;^Eukaryota; Metazoa; Chordata; Craniata; Vertebrata; Euteleostomi; Mammalia; Eutheria; Euarchontoglires; Glires; Rodentia; Sciurognathi; Muroidea; Muridae; Murinae; Mus; Mus`sp|P41230|KDM5C_MOUSE^P41230^Q:287-790,H:15-175^33.92%ID^E:6e-18^RecName: Full=Lysine-specific demethylase 5C;^…	c72437_g1_i2|m.21635	191-4222[+]	sp|Q3UXZ9|KDM5A_MOUSE^Q3UXZ9^Q:30-1038,H:17-1054^30.28%ID^E:6e-128^RecName: Full=Lysine-specific demethylase 5A;^Eukaryota; Metazoa; Chordata; Craniata; Vertebrata; Euteleostomi; Mammalia; Eutheria; Euarchontoglires; Glires; Rodentia; Sciurognathi; Muroidea; Muridae; Murinae; Mus; Mus	PF02375.12^JmjN^jmjN domain^33-66^E:1.5e-15`PF01388.16^ARID^ARID/BRIGHT DNA binding domain^108-190^E:1.1e-09`PF00628.24^PHD^PHD-finger^244-290^E:2.4e-09`PF02373.17^JmjC^JmjC domain, hydroxylase^415-531^E:2.8e-42`PF02928.11^zf-C5HC2^C5HC2 zinc finger^624-677^E:4.1e-16`PF08429.6^PLU-1^PLU-1-like protein^893-986^E:3.3e-07`PF08429.6^PLU-1^PLU-1-like protein^983-1202^E:1.1e-14	.	GO:0019907^cellular_component^cyclin-dependent protein kinase activating kinase holoenzyme complex`GO:0005737^cellular_component^cytoplasm`GO:0005730^cellular_component^nucleolus`GO:0003682^molecular_function^chromatin binding`GO:0003677^molecular_function^DNA binding`GO:0016706^molecular_function^oxidoreductase activity, acting on paired donors, with incorporation or reduction of molecular oxyge…	GO:0003677^molecular_function^DNA binding`GO:0005622^cellular_component^intracellular`GO:0005515^molecular_function^protein binding`GO:0005634^cellular_component^nucleus`GO:0016706^molecular_function^oxidoreductase activity, acting on paired donors, with incorporation or reduction of molecular oxygen, 2-oxoglutarate as one donor, and incorporation of one atom each of oxygen into both donors`GO:00…
c72775_g1_i1	8.97939	1.026	2.40736e-10	1.57362e-07	0	4.21	0	2.61	0	6.29	.	.	.	.	.	.	.	.
c72839_g1_i1	8.28927	0.349524	1.46906e-08	5.00316e-06	0.92	0	0.86	0.85	0	0.98	sp|P38094|FLUG_EMENI^P38094^Q:1828-299,H:367-865^30.87%ID^E:2e-97^RecName: Full=Protein fluG;^Eukaryota; Fungi; Dikarya; Ascomycota; Pezizomycotina; Eurotiomycetes; Eurotiomycetidae; Eurotiales; Aspergillaceae; Aspergillus`sp|P38094|FLUG_EMENI^P38094^Q:2805-1843,H:5-345^33.62%ID^E:2e-97^RecName: Full=Protein fluG;^Eukaryota; Fungi; Dikarya; Ascomycota; Pezizomycotina; Eurotiomycetes; Eurotiomycet…	c72839_g1_i1|m.22079	1687-2829[-]	sp|P38094|FLUG_EMENI^P38094^Q:9-329,H:5-345^33.91%ID^E:1e-39^RecName: Full=Protein fluG;^Eukaryota; Fungi; Dikarya; Ascomycota; Pezizomycotina; Eurotiomycetes; Eurotiomycetidae; Eurotiales; Aspergillaceae; Aspergillus	PF04909.9^Amidohydro_2^Amidohydrolase^229-333^E:4.4e-17	COG0174^glutamine synthetase	GO:0005737^cellular_component^cytoplasm`GO:0003824^molecular_function^catalytic activity`GO:0001896^biological_process^autolysis`GO:0048315^biological_process^conidium formation`GO:0006807^biological_process^nitrogen compound metabolic process`GO:0075307^biological_process^positive regulation of conidium formation`GO:0010914^biological_process^positive regulation of sterigmatocystin biosynthetic …	GO:0003824^molecular_function^catalytic activity`GO:0008152^biological_process^metabolic process
c72839_g1_i1	8.28927	0.349524	1.46906e-08	5.00316e-06	0.92	0	0.86	0.85	0	0.98	sp|P38094|FLUG_EMENI^P38094^Q:1828-299,H:367-865^30.87%ID^E:2e-97^RecName: Full=Protein fluG;^Eukaryota; Fungi; Dikarya; Ascomycota; Pezizomycotina; Eurotiomycetes; Eurotiomycetidae; Eurotiales; Aspergillaceae; Aspergillus`sp|P38094|FLUG_EMENI^P38094^Q:2805-1843,H:5-345^33.62%ID^E:2e-97^RecName: Full=Protein fluG;^Eukaryota; Fungi; Dikarya; Ascomycota; Pezizomycotina; Eurotiomycetes; Eurotiomycet…	c72839_g1_i1|m.22078	296-1714[-]	sp|P38094|FLUG_EMENI^P38094^Q:42-472,H:444-865^32.82%ID^E:5e-58^RecName: Full=Protein fluG;^Eukaryota; Fungi; Dikarya; Ascomycota; Pezizomycotina; Eurotiomycetes; Eurotiomycetidae; Eurotiales; Aspergillaceae; Aspergillus	PF00120.19^Gln-synt_C^Glutamine synthetase, catalytic domain^134-390^E:6.5e-71	COG0174^glutamine synthetase	GO:0005737^cellular_component^cytoplasm`GO:0003824^molecular_function^catalytic activity`GO:0001896^biological_process^autolysis`GO:0048315^biological_process^conidium formation`GO:0006807^biological_process^nitrogen compound metabolic process`GO:0075307^biological_process^positive regulation of conidium formation`GO:0010914^biological_process^positive regulation of sterigmatocystin biosynthetic …	GO:0004356^molecular_function^glutamate-ammonia ligase activity`GO:0006807^biological_process^nitrogen compound metabolic process
c72974_g1_i4	7.5127	-0.407647	1.21973e-06	0.000201492	0.43	1.01	0.32	0.67	0	0.77	sp|Q9FFK3|EGY2_ARATH^Q9FFK3^Q:637-1857,H:112-547^72.25%ID^E:0^RecName: Full=Probable zinc metalloprotease EGY2, chloroplastic;^Eukaryota; Viridiplantae; Streptophyta; Embryophyta; Tracheophyta; Spermatophyta; Magnoliophyta; eudicotyledons; Gunneridae; Pentapetalae; rosids; malvids; Brassicales; Brassicaceae; Camelineae; Arabidopsis	c72974_g1_i4|m.22289	748-1881[+]	sp|Q9FFK3|EGY2_ARATH^Q9FFK3^Q:2-370,H:179-547^80.49%ID^E:0^RecName: Full=Probable zinc metalloprotease EGY2, chloroplastic;^Eukaryota; Viridiplantae; Streptophyta; Embryophyta; Tracheophyta; Spermatophyta; Magnoliophyta; eudicotyledons; Gunneridae; Pentapetalae; rosids; malvids; Brassicales; Brassicaceae; Camelineae; Arabidopsis	PF02163.17^Peptidase_M50^Peptidase family M50^137-303^E:1.8e-10	COG0750^Membrane-associated zinc metalloprotease	GO:0009507^cellular_component^chloroplast`GO:0031969^cellular_component^chloroplast membrane`GO:0009535^cellular_component^chloroplast thylakoid membrane`GO:0016021^cellular_component^integral component of membrane`GO:0004222^molecular_function^metalloendopeptidase activity	GO:0004222^molecular_function^metalloendopeptidase activity`GO:0006508^biological_process^proteolysis
c73030_g1_i1	8.74601	0.796818	1.04166e-09	5.38928e-07	1.24	6.56	0.71	0	0	1.64	.	c73030_g1_i1|m.22363	2-2242[+]	.	PF02861.15^Clp_N^Clp amino terminal domain^82-118^E:0.24	.	.	GO:0019538^biological_process^protein metabolic process
c73049_g1_i1	4.13666	2.61114	2.06384e-07	4.69024e-05	5.81	3.24	29.82	6.87	0.39	7.41	sp|Q8RX77|PTR21_ARATH^Q8RX77^Q:1814-321,H:123-617^54.69%ID^E:0^RecName: Full=Protein NRT1/ PTR FAMILY 2.13;^Eukaryota; Viridiplantae; Streptophyta; Embryophyta; Tracheophyta; Spermatophyta; Magnoliophyta; eudicotyledons; Gunneridae; Pentapetalae; rosids; malvids; Brassicales; Brassicaceae; Camelineae; Arabidopsis	c73049_g1_i1|m.22396	315-1769[-]	sp|Q8RX77|PTR21_ARATH^Q8RX77^Q:1-483,H:137-617^55.35%ID^E:0^RecName: Full=Protein NRT1/ PTR FAMILY 2.13;^Eukaryota; Viridiplantae; Streptophyta; Embryophyta; Tracheophyta; Spermatophyta; Magnoliophyta; eudicotyledons; Gunneridae; Pentapetalae; rosids; malvids; Brassicales; Brassicaceae; Camelineae; Arabidopsis	PF00854.16^PTR2^POT family^32-397^E:2.5e-65	COG3104^transporter	GO:0016021^cellular_component^integral component of membrane`GO:0005886^cellular_component^plasma membrane`GO:0080054^molecular_function^low affinity nitrate transmembrane transporter activity`GO:0015293^molecular_function^symporter activity`GO:0080055^biological_process^low affinity nitrate transport`GO:0042128^biological_process^nitrate assimilation`GO:0015706^biological_process^nitrate transpo…	GO:0005215^molecular_function^transporter activity`GO:0006810^biological_process^transport`GO:0016020^cellular_component^membrane
c73053_g1_i2	7.14464	-0.765516	7.72046e-06	0.000859594	0	0	0	0	0	0.93	sp|Q9FYF9|FB76_ARATH^Q9FYF9^Q:1210-275,H:42-354^62.54%ID^E:3e-135^RecName: Full=F-box protein At1g67340;^Eukaryota; Viridiplantae; Streptophyta; Embryophyta; Tracheophyta; Spermatophyta; Magnoliophyta; eudicotyledons; Gunneridae; Pentapetalae; rosids; malvids; Brassicales; Brassicaceae; Camelineae; Arabidopsis	c73053_g1_i2|m.22406	248-1408[-]	sp|Q9FYF9|FB76_ARATH^Q9FYF9^Q:67-378,H:42-354^62.54%ID^E:1e-136^RecName: Full=F-box protein At1g67340;^Eukaryota; Viridiplantae; Streptophyta; Embryophyta; Tracheophyta; Spermatophyta; Magnoliophyta; eudicotyledons; Gunneridae; Pentapetalae; rosids; malvids; Brassicales; Brassicaceae; Camelineae; Arabidopsis	PF08238.7^Sel1^Sel1 repeat^147-160^E:960`PF08238.7^Sel1^Sel1 repeat^179-217^E:1.7`PF08238.7^Sel1^Sel1 repeat^219-245^E:2.2`PF01753.13^zf-MYND^MYND finger^329-370^E:9.9e-09	.	GO:0005634^cellular_component^nucleus`GO:0016567^biological_process^protein ubiquitination	.
c73063_g1_i3	7.14464	-0.765516	7.72046e-06	0.000859594	0	0.23	0.27	0.42	0	0.27	sp|Q8TE76|MORC4_HUMAN^Q8TE76^Q:1779-1967,H:412-470^39.68%ID^E:7e-06^RecName: Full=MORC family CW-type zinc finger protein 4;^Eukaryota; Metazoa; Chordata; Craniata; Vertebrata; Euteleostomi; Mammalia; Eutheria; Euarchontoglires; Primates; Haplorrhini; Catarrhini; Hominidae; Homo	c73063_g1_i3|m.22435	333-4733[+]	sp|Q8TE76|MORC4_HUMAN^Q8TE76^Q:483-545,H:412-470^39.68%ID^E:3e-06^RecName: Full=MORC family CW-type zinc finger protein 4;^Eukaryota; Metazoa; Chordata; Craniata; Vertebrata; Euteleostomi; Mammalia; Eutheria; Euarchontoglires; Primates; Haplorrhini; Catarrhini; Hominidae; Homo	PF07496.10^zf-CW^CW-type Zinc Finger^498-545^E:4e-15	.	GO:0005634^cellular_component^nucleus`GO:0005524^molecular_function^ATP binding`GO:0005515^molecular_function^protein binding`GO:0008270^molecular_function^zinc ion binding	GO:0008270^molecular_function^zinc ion binding
c73063_g1_i3	7.14464	-0.765516	7.72046e-06	0.000859594	0	0.23	0.27	0.42	0	0.27	sp|Q8TE76|MORC4_HUMAN^Q8TE76^Q:1779-1967,H:412-470^39.68%ID^E:7e-06^RecName: Full=MORC family CW-type zinc finger protein 4;^Eukaryota; Metazoa; Chordata; Craniata; Vertebrata; Euteleostomi; Mammalia; Eutheria; Euarchontoglires; Primates; Haplorrhini; Catarrhini; Hominidae; Homo	c73063_g1_i3|m.22437	35-364[+]	.	.	.	.	.
c73665_g1_i3	7.5127	-0.407647	1.21973e-06	0.000201492	0	0	0	0	0	1.57	sp|Q08069|RS8_MAIZE^Q08069^Q:107-727,H:1-208^87.98%ID^E:3e-93^RecName: Full=40S ribosomal protein S8;^Eukaryota; Viridiplantae; Streptophyta; Embryophyta; Tracheophyta; Spermatophyta; Magnoliophyta; Liliopsida; Poales; Poaceae; PACMAD clade; Panicoideae; Andropogoneae; Zea	c73665_g1_i3|m.23135	107-769[+]	sp|Q08069|RS8_MAIZE^Q08069^Q:1-220,H:1-221^87.78%ID^E:9e-140^RecName: Full=40S ribosomal protein S8;^Eukaryota; Viridiplantae; Streptophyta; Embryophyta; Tracheophyta; Spermatophyta; Magnoliophyta; Liliopsida; Poales; Poaceae; PACMAD clade; Panicoideae; Andropogoneae; Zea	PF01201.17^Ribosomal_S8e^Ribosomal protein S8e^1-198^E:1.3e-50	.	GO:0022627^cellular_component^cytosolic small ribosomal subunit`GO:0016020^cellular_component^membrane`GO:0003735^molecular_function^structural constituent of ribosome`GO:0006412^biological_process^translation	.
c73765_g1_i5	7.8705	-0.0592434	1.6842e-07	3.97613e-05	0.92	0.41	0.35	0.57	0	1.73	.	c73765_g1_i5|m.23284	317-949[+]	.	.	.	.	.
c73776_g1_i2	7.40013	-0.517137	2.04881e-06	0.000297967	0	0.72	0.63	0.46	0	0.61	sp|Q9ZWJ3|U85A2_ARATH^Q9ZWJ3^Q:2388-997,H:10-477^41.23%ID^E:1e-106^RecName: Full=UDP-glycosyltransferase 85A2;^Eukaryota; Viridiplantae; Streptophyta; Embryophyta; Tracheophyta; Spermatophyta; Magnoliophyta; eudicotyledons; Gunneridae; Pentapetalae; rosids; malvids; Brassicales; Brassicaceae; Camelineae; Arabidopsis	c73776_g1_i2|m.23306	985-2412[-]	sp|Q9ZWJ3|U85A2_ARATH^Q9ZWJ3^Q:9-472,H:10-477^41.23%ID^E:1e-115^RecName: Full=UDP-glycosyltransferase 85A2;^Eukaryota; Viridiplantae; Streptophyta; Embryophyta; Tracheophyta; Spermatophyta; Magnoliophyta; eudicotyledons; Gunneridae; Pentapetalae; rosids; malvids; Brassicales; Brassicaceae; Camelineae; Arabidopsis	.	.	GO:0015020^molecular_function^glucuronosyltransferase activity	.
c73947_g1_i2	8.30499	0.36489	1.46906e-08	5.00316e-06	1.91	3.15	3.14	2.75	0	2.44	sp|Q5H8A6|CASTO_LOTJA^Q5H8A6^Q:107-937,H:578-853^82.67%ID^E:8e-155^RecName: Full=Ion channel CASTOR;^Eukaryota; Viridiplantae; Streptophyta; Embryophyta; Tracheophyta; Spermatophyta; Magnoliophyta; eudicotyledons; Gunneridae; Pentapetalae; rosids; fabids; Fabales; Fabaceae; Papilionoideae; Loteae; Lotus	c73947_g1_i2|m.23554	158-940[+]	sp|Q5H8A6|CASTO_LOTJA^Q5H8A6^Q:1-260,H:595-853^84.23%ID^E:1e-146^RecName: Full=Ion channel CASTOR;^Eukaryota; Viridiplantae; Streptophyta; Embryophyta; Tracheophyta; Spermatophyta; Magnoliophyta; eudicotyledons; Gunneridae; Pentapetalae; rosids; fabids; Fabales; Fabaceae; Papilionoideae; Loteae; Lotus	.	.	GO:0016021^cellular_component^integral component of membrane`GO:0031965^cellular_component^nuclear membrane`GO:0006811^biological_process^ion transport	.
c74052_g1_i4	7.64208	-0.28174	5.43348e-07	0.000103061	0	1.49	3.1	2.54	0	1.22	.	c74052_g1_i4|m.23667	3-842[-]	.	.	.	.	.
c74092_g1_i2	5.04646	0.546038	9.54583e-07	0.00016603	1.12	0.05	0.02	1.62	0.05	2.39	sp|O80624|MAKR4_ARATH^O80624^Q:254-1054,H:1-243^38.69%ID^E:4e-30^RecName: Full=Probable membrane-associated kinase regulator 4;^Eukaryota; Viridiplantae; Streptophyta; Embryophyta; Tracheophyta; Spermatophyta; Magnoliophyta; eudicotyledons; Gunneridae; Pentapetalae; rosids; malvids; Brassicales; Brassicaceae; Camelineae; Arabidopsis	c74092_g1_i2|m.23706	254-1300[+]	sp|O80624|MAKR4_ARATH^O80624^Q:1-320,H:1-285^38.23%ID^E:1e-35^RecName: Full=Probable membrane-associated kinase regulator 4;^Eukaryota; Viridiplantae; Streptophyta; Embryophyta; Tracheophyta; Spermatophyta; Magnoliophyta; eudicotyledons; Gunneridae; Pentapetalae; rosids; malvids; Brassicales; Brassicaceae; Camelineae; Arabidopsis	.	.	GO:0005886^cellular_component^plasma membrane`GO:0009506^cellular_component^plasmodesma	.
c74399_g1_i2	7.21288	-0.69919	5.18875e-06	0.000617283	1.15	0.3	1.85	1.12	0	1.47	sp|A2AA28|MET23_MOUSE^A2AA28^Q:747-283,H:62-218^45.86%ID^E:1e-41^RecName: Full=Methyltransferase-like protein 23;^Eukaryota; Metazoa; Chordata; Craniata; Vertebrata; Euteleostomi; Mammalia; Eutheria; Euarchontoglires; Glires; Rodentia; Sciurognathi; Muroidea; Muridae; Murinae; Mus; Mus	c74399_g1_i2|m.24084	172-927[-]	sp|Q6DJF8|MET23_XENLA^Q6DJF8^Q:36-215,H:14-195^40.66%ID^E:7e-45^RecName: Full=Methyltransferase-like protein 23;^Eukaryota; Metazoa; Chordata; Craniata; Vertebrata; Euteleostomi; Amphibia; Batrachia; Anura; Pipoidea; Pipidae; Xenopodinae; Xenopus; Xenopus	.	.	GO:0005737^cellular_component^cytoplasm`GO:0016021^cellular_component^integral component of membrane`GO:0008168^molecular_function^methyltransferase activity	.
c74470_g1_i2	7.40013	-0.517137	2.04881e-06	0.000297967	0.05	0.07	0.91	0.38	0	0.76	sp|P08548|LIN1_NYCCO^P08548^Q:1243-686,H:466-653^32.29%ID^E:5e-32^RecName: Full=LINE-1 reverse transcriptase homolog;^Eukaryota; Metazoa; Chordata; Craniata; Vertebrata; Euteleostomi; Mammalia; Eutheria; Euarchontoglires; Primates; Strepsirrhini; Chiromyiformes; Lorisidae; Nycticebus`sp|P08548|LIN1_NYCCO^P08548^Q:705-160,H:647-825^27.72%ID^E:5e-32^RecName: Full=LINE-1 reverse transcriptase homolo…	c74470_g1_i2|m.24176	136-615[-]	sp|O00370|LORF2_HUMAN^O00370^Q:6-152,H:680-826^26.85%ID^E:1e-07^RecName: Full=LINE-1 retrotransposable element ORF2 protein;^Eukaryota; Metazoa; Chordata; Craniata; Vertebrata; Euteleostomi; Mammalia; Eutheria; Euarchontoglires; Primates; Haplorrhini; Catarrhini; Hominidae; Homo	.	.	GO:0046872^molecular_function^metal ion binding`GO:0003723^molecular_function^RNA binding`GO:0003964^molecular_function^RNA-directed DNA polymerase activity`GO:0009036^molecular_function^Type II site-specific deoxyribonuclease activity`GO:0000737^biological_process^DNA catabolic process, endonucleolytic`GO:0006310^biological_process^DNA recombination`GO:0090305^biological_process^nucleic acid pho…	.
c74470_g1_i2	7.40013	-0.517137	2.04881e-06	0.000297967	0.05	0.07	0.91	0.38	0	0.76	sp|P08548|LIN1_NYCCO^P08548^Q:1243-686,H:466-653^32.29%ID^E:5e-32^RecName: Full=LINE-1 reverse transcriptase homolog;^Eukaryota; Metazoa; Chordata; Craniata; Vertebrata; Euteleostomi; Mammalia; Eutheria; Euarchontoglires; Primates; Strepsirrhini; Chiromyiformes; Lorisidae; Nycticebus`sp|P08548|LIN1_NYCCO^P08548^Q:705-160,H:647-825^27.72%ID^E:5e-32^RecName: Full=LINE-1 reverse transcriptase homolo…	c74470_g1_i2|m.24175	674-1291[-]	sp|P14381|YTX2_XENLA^P14381^Q:18-196,H:464-642^28.49%ID^E:3e-22^RecName: Full=Transposon TX1 uncharacterized 149 kDa protein;^Eukaryota; Metazoa; Chordata; Craniata; Vertebrata; Euteleostomi; Amphibia; Batrachia; Anura; Pipoidea; Pipidae; Xenopodinae; Xenopus; Xenopus	.	.	GO:0003723^molecular_function^RNA binding`GO:0003964^molecular_function^RNA-directed DNA polymerase activity	.
c74470_g1_i2	7.40013	-0.517137	2.04881e-06	0.000297967	0.05	0.07	0.91	0.38	0	0.76	sp|P08548|LIN1_NYCCO^P08548^Q:1243-686,H:466-653^32.29%ID^E:5e-32^RecName: Full=LINE-1 reverse transcriptase homolog;^Eukaryota; Metazoa; Chordata; Craniata; Vertebrata; Euteleostomi; Mammalia; Eutheria; Euarchontoglires; Primates; Strepsirrhini; Chiromyiformes; Lorisidae; Nycticebus`sp|P08548|LIN1_NYCCO^P08548^Q:705-160,H:647-825^27.72%ID^E:5e-32^RecName: Full=LINE-1 reverse transcriptase homolo…	c74470_g1_i2|m.24174	1113-2057[-]	.	.	.	.	.
c74498_g1_i2	8.20801	0.270108	2.56226e-08	8.09162e-06	0	0	1.2	1.44	0	2.31	sp|Q9LV81|BRTL3_ARATH^Q9LV81^Q:38-973,H:114-426^76.04%ID^E:6e-162^RecName: Full=Probable mitochondrial adenine nucleotide transporter BTL3;^Eukaryota; Viridiplantae; Streptophyta; Embryophyta; Tracheophyta; Spermatophyta; Magnoliophyta; eudicotyledons; Gunneridae; Pentapetalae; rosids; malvids; Brassicales; Brassicaceae; Camelineae; Arabidopsis	c74498_g1_i2|m.24224	2-979[+]	sp|Q9LV81|BRTL3_ARATH^Q9LV81^Q:13-324,H:114-426^76.04%ID^E:2e-171^RecName: Full=Probable mitochondrial adenine nucleotide transporter BTL3;^Eukaryota; Viridiplantae; Streptophyta; Embryophyta; Tracheophyta; Spermatophyta; Magnoliophyta; eudicotyledons; Gunneridae; Pentapetalae; rosids; malvids; Brassicales; Brassicaceae; Camelineae; Arabidopsis	.	.	GO:0016021^cellular_component^integral component of membrane`GO:0005743^cellular_component^mitochondrial inner membrane`GO:0005739^cellular_component^mitochondrion`GO:0009536^cellular_component^plastid`GO:0055085^biological_process^transmembrane transport	.
c74775_g2_i2	10.3516	2.38123	3.49769e-14	1.06315e-10	0	0	0	0	0	4.31	sp|Q9SJJ3|BLH8_ARATH^Q9SJJ3^Q:1806-550,H:251-584^41.05%ID^E:4e-76^RecName: Full=BEL1-like homeodomain protein 8;^Eukaryota; Viridiplantae; Streptophyta; Embryophyta; Tracheophyta; Spermatophyta; Magnoliophyta; eudicotyledons; Gunneridae; Pentapetalae; rosids; malvids; Brassicales; Brassicaceae; Camelineae; Arabidopsis	c74775_g2_i2|m.24556	547-2673[-]	sp|Q9SJJ3|BLH8_ARATH^Q9SJJ3^Q:290-708,H:251-584^41.53%ID^E:1e-85^RecName: Full=BEL1-like homeodomain protein 8;^Eukaryota; Viridiplantae; Streptophyta; Embryophyta; Tracheophyta; Spermatophyta; Magnoliophyta; eudicotyledons; Gunneridae; Pentapetalae; rosids; malvids; Brassicales; Brassicaceae; Camelineae; Arabidopsis	.	.	GO:0005634^cellular_component^nucleus`GO:0043565^molecular_function^sequence-specific DNA binding`GO:0003700^molecular_function^sequence-specific DNA binding transcription factor activity`GO:0010229^biological_process^inflorescence development`GO:0080006^biological_process^internode patterning`GO:0010076^biological_process^maintenance of floral meristem identity`GO:0010077^biological_process^main…	.
c74842_g1_i4	7.40013	-0.517137	2.04881e-06	0.000297967	0.75	0	1.74	1.15	0	0.87	.	c74842_g1_i4|m.24674	107-604[+]	.	.	.	.	.
c75002_g1_i2	9.04637	1.09186	1.57971e-10	1.11666e-07	3.08	0.25	8.81	5.58	0	3.81	sp|C0LGH3|Y5614_ARATH^C0LGH3^Q:1022-33,H:680-1001^52.12%ID^E:2e-99^RecName: Full=Probable LRR receptor-like serine/threonine-protein kinase At1g56140;^Eukaryota; Viridiplantae; Streptophyta; Embryophyta; Tracheophyta; Spermatophyta; Magnoliophyta; eudicotyledons; Gunneridae; Pentapetalae; rosids; malvids; Brassicales; Brassicaceae; Camelineae; Arabidopsis	c75002_g1_i2|m.24875	24-356[-]	sp|C0LGH3|Y5614_ARATH^C0LGH3^Q:3-108,H:902-1001^37.74%ID^E:8e-15^RecName: Full=Probable LRR receptor-like serine/threonine-protein kinase At1g56140;^Eukaryota; Viridiplantae; Streptophyta; Embryophyta; Tracheophyta; Spermatophyta; Magnoliophyta; eudicotyledons; Gunneridae; Pentapetalae; rosids; malvids; Brassicales; Brassicaceae; Camelineae; Arabidopsis	.	COG0515^Serine Threonine protein kinase	GO:0016021^cellular_component^integral component of membrane`GO:0005886^cellular_component^plasma membrane`GO:0005524^molecular_function^ATP binding`GO:0004674^molecular_function^protein serine/threonine kinase activity	.
c75002_g1_i2	9.04637	1.09186	1.57971e-10	1.11666e-07	3.08	0.25	8.81	5.58	0	3.81	sp|C0LGH3|Y5614_ARATH^C0LGH3^Q:1022-33,H:680-1001^52.12%ID^E:2e-99^RecName: Full=Probable LRR receptor-like serine/threonine-protein kinase At1g56140;^Eukaryota; Viridiplantae; Streptophyta; Embryophyta; Tracheophyta; Spermatophyta; Magnoliophyta; eudicotyledons; Gunneridae; Pentapetalae; rosids; malvids; Brassicales; Brassicaceae; Camelineae; Arabidopsis	c75002_g1_i2|m.24876	1-321[+]	.	.	.	.	.
c75127_g1_i1	8.30499	0.36489	1.46906e-08	5.00316e-06	0.03	0	0	0	0	1.07	sp|Q9S7Z8|PIN3_ARATH^Q9S7Z8^Q:2543-624,H:1-640^76.83%ID^E:0^RecName: Full=Auxin efflux carrier component 3;^Eukaryota; Viridiplantae; Streptophyta; Embryophyta; Tracheophyta; Spermatophyta; Magnoliophyta; eudicotyledons; Gunneridae; Pentapetalae; rosids; malvids; Brassicales; Brassicaceae; Camelineae; Arabidopsis	c75127_g1_i1|m.25014	621-2543[-]	sp|Q9S7Z8|PIN3_ARATH^Q9S7Z8^Q:1-640,H:1-640^77.29%ID^E:0^RecName: Full=Auxin efflux carrier component 3;^Eukaryota; Viridiplantae; Streptophyta; Embryophyta; Tracheophyta; Spermatophyta; Magnoliophyta; eudicotyledons; Gunneridae; Pentapetalae; rosids; malvids; Brassicales; Brassicaceae; Camelineae; Arabidopsis	.	.	GO:0009986^cellular_component^cell surface`GO:0016021^cellular_component^integral component of membrane`GO:0016328^cellular_component^lateral plasma membrane`GO:0005886^cellular_component^plasma membrane`GO:0012506^cellular_component^vesicle membrane`GO:0010315^biological_process^auxin efflux`GO:0009926^biological_process^auxin polar transport`GO:0009734^biological_process^auxin-activated signali…	.
c75338_g1_i2	9.09239	1.13711	1.20435e-10	9.15175e-08	1.42	1.05	1.54	2.07	0	2.58	sp|Q9LPS1|HXK3_ARATH^Q9LPS1^Q:1124-66,H:143-495^70.42%ID^E:3e-174^RecName: Full=Hexokinase-3;^Eukaryota; Viridiplantae; Streptophyta; Embryophyta; Tracheophyta; Spermatophyta; Magnoliophyta; eudicotyledons; Gunneridae; Pentapetalae; rosids; malvids; Brassicales; Brassicaceae; Camelineae; Arabidopsis`sp|Q9LPS1|HXK3_ARATH^Q9LPS1^Q:1500-1204,H:43-142^76%ID^E:3e-174^RecName: Full=Hexokinase-3;^Eukary…	c75338_g1_i2|m.25279	1147-1626[-]	sp|Q9LPS1|HXK3_ARATH^Q9LPS1^Q:25-141,H:25-142^72.03%ID^E:4e-51^RecName: Full=Hexokinase-3;^Eukaryota; Viridiplantae; Streptophyta; Embryophyta; Tracheophyta; Spermatophyta; Magnoliophyta; eudicotyledons; Gunneridae; Pentapetalae; rosids; malvids; Brassicales; Brassicaceae; Camelineae; Arabidopsis	.	COG5026^hexokinase	GO:0031307^cellular_component^integral component of mitochondrial outer membrane`GO:0005739^cellular_component^mitochondrion`GO:0009536^cellular_component^plastid`GO:0005524^molecular_function^ATP binding`GO:0004396^molecular_function^hexokinase activity`GO:0005515^molecular_function^protein binding`GO:0006096^biological_process^glycolytic process`GO:0009409^biological_process^response to cold`GO…	.
c75338_g1_i2	9.09239	1.13711	1.20435e-10	9.15175e-08	1.42	1.05	1.54	2.07	0	2.58	sp|Q9LPS1|HXK3_ARATH^Q9LPS1^Q:1124-66,H:143-495^70.42%ID^E:3e-174^RecName: Full=Hexokinase-3;^Eukaryota; Viridiplantae; Streptophyta; Embryophyta; Tracheophyta; Spermatophyta; Magnoliophyta; eudicotyledons; Gunneridae; Pentapetalae; rosids; malvids; Brassicales; Brassicaceae; Camelineae; Arabidopsis`sp|Q9LPS1|HXK3_ARATH^Q9LPS1^Q:1500-1204,H:43-142^76%ID^E:3e-174^RecName: Full=Hexokinase-3;^Eukary…	c75338_g1_i2|m.25278	24-1004[-]	sp|Q9LPS1|HXK3_ARATH^Q9LPS1^Q:2-313,H:183-495^73.57%ID^E:2e-166^RecName: Full=Hexokinase-3;^Eukaryota; Viridiplantae; Streptophyta; Embryophyta; Tracheophyta; Spermatophyta; Magnoliophyta; eudicotyledons; Gunneridae; Pentapetalae; rosids; malvids; Brassicales; Brassicaceae; Camelineae; Arabidopsis	.	COG5026^hexokinase	GO:0031307^cellular_component^integral component of mitochondrial outer membrane`GO:0005739^cellular_component^mitochondrion`GO:0009536^cellular_component^plastid`GO:0005524^molecular_function^ATP binding`GO:0004396^molecular_function^hexokinase activity`GO:0005515^molecular_function^protein binding`GO:0006096^biological_process^glycolytic process`GO:0009409^biological_process^response to cold`GO…	.
c75347_g2_i1	7.53952	-0.381552	1.03208e-06	0.000177738	0.67	0.19	10.16	5.16	0	1.7	sp|Q9SZ06|EF109_ARATH^Q9SZ06^Q:116-616,H:23-202^44.44%ID^E:1e-31^RecName: Full=Ethylene-responsive transcription factor ERF109;^Eukaryota; Viridiplantae; Streptophyta; Embryophyta; Tracheophyta; Spermatophyta; Magnoliophyta; eudicotyledons; Gunneridae; Pentapetalae; rosids; malvids; Brassicales; Brassicaceae; Camelineae; Arabidopsis	c75347_g2_i1|m.25305	2-784[+]	sp|Q9SZ06|EF109_ARATH^Q9SZ06^Q:39-205,H:23-202^46.56%ID^E:1e-34^RecName: Full=Ethylene-responsive transcription factor ERF109;^Eukaryota; Viridiplantae; Streptophyta; Embryophyta; Tracheophyta; Spermatophyta; Magnoliophyta; eudicotyledons; Gunneridae; Pentapetalae; rosids; malvids; Brassicales; Brassicaceae; Camelineae; Arabidopsis	.	.	GO:0005634^cellular_component^nucleus`GO:0003677^molecular_function^DNA binding`GO:0003700^molecular_function^sequence-specific DNA binding transcription factor activity`GO:0050832^biological_process^defense response to fungus`GO:0009873^biological_process^ethylene-activated signaling pathway`GO:0010200^biological_process^response to chitin`GO:0006351^biological_process^transcription, DNA-templat…	.
c75724_g1_i1	7.69075	-0.234356	4.65727e-07	9.17739e-05	0.53	0	1.65	0	0	1.2	sp|Q9FK51|GALT_ARATH^Q9FK51^Q:1569-532,H:17-350^61.96%ID^E:1e-129^RecName: Full=Probable galactose-1-phosphate uridyltransferase;^Eukaryota; Viridiplantae; Streptophyta; Embryophyta; Tracheophyta; Spermatophyta; Magnoliophyta; eudicotyledons; Gunneridae; Pentapetalae; rosids; malvids; Brassicales; Brassicaceae; Camelineae; Arabidopsis	c75724_g1_i1|m.25659	517-1572[-]	sp|Q9FK51|GALT_ARATH^Q9FK51^Q:2-347,H:17-350^62.43%ID^E:1e-164^RecName: Full=Probable galactose-1-phosphate uridyltransferase;^Eukaryota; Viridiplantae; Streptophyta; Embryophyta; Tracheophyta; Spermatophyta; Magnoliophyta; eudicotyledons; Gunneridae; Pentapetalae; rosids; malvids; Brassicales; Brassicaceae; Camelineae; Arabidopsis	.	COG1085^galactose-1-phosphate uridylyltransferase	GO:0047345^molecular_function^ribose-5-phosphate adenylyltransferase activity`GO:0008108^molecular_function^UDP-glucose:hexose-1-phosphate uridylyltransferase activity`GO:0008270^molecular_function^zinc ion binding`GO:0005975^biological_process^carbohydrate metabolic process`GO:0006012^biological_process^galactose metabolic process`GO:0080040^biological_process^positive regulation of cellular res…	.
c75834_g1_i1	4.1759	1.19017	2.24878e-06	0.000324334	0.74	0	0.03	0	0.19	3.74	.	.	.	.	.	.	.	.
c75834_g1_i2	4.92897	0.433913	1.87088e-06	0.000282568	0.68	0	0.04	0.03	0.09	3.23	.	.	.	.	.	.	.	.
c75909_g1_i1	4.54068	0.980499	6.95706e-07	0.000126437	0.86	1.91	17.94	4.72	0.17	3.93	sp|Q9LMA8|TI10A_ARATH^Q9LMA8^Q:257-634,H:121-252^40.43%ID^E:5e-21^RecName: Full=Protein TIFY 10A;^Eukaryota; Viridiplantae; Streptophyta; Embryophyta; Tracheophyta; Spermatophyta; Magnoliophyta; eudicotyledons; Gunneridae; Pentapetalae; rosids; malvids; Brassicales; Brassicaceae; Camelineae; Arabidopsis	c75909_g1_i1|m.25850	200-664[+]	sp|Q9LMA8|TI10A_ARATH^Q9LMA8^Q:2-145,H:107-252^37.74%ID^E:2e-22^RecName: Full=Protein TIFY 10A;^Eukaryota; Viridiplantae; Streptophyta; Embryophyta; Tracheophyta; Spermatophyta; Magnoliophyta; eudicotyledons; Gunneridae; Pentapetalae; rosids; malvids; Brassicales; Brassicaceae; Camelineae; Arabidopsis	.	.	GO:0005634^cellular_component^nucleus`GO:0005515^molecular_function^protein binding`GO:0042742^biological_process^defense response to bacterium`GO:0009908^biological_process^flower development`GO:0009867^biological_process^jasmonic acid mediated signaling pathway`GO:0009555^biological_process^pollen development`GO:0006355^biological_process^regulation of transcription, DNA-templated`GO:0009753^bi…	.
c76265_g1_i3	7.27804	-0.635853	3.54078e-06	0.000454592	0.56	0.7	0.84	0.75	0	0.7	.	c76265_g1_i3|m.26241	1094-1834[-]	.	.	.	.	.
c76265_g1_i3	7.27804	-0.635853	3.54078e-06	0.000454592	0.56	0.7	0.84	0.75	0	0.7	.	c76265_g1_i3|m.26240	165-995[-]	.	.	.	.	.
c76349_g1_i6	7.99199	0.0592224	8.63636e-08	2.25814e-05	0.68	0	1.29	0.51	0	0.83	sp|Q9M153|GDL61_ARATH^Q9M153^Q:881-1525,H:159-374^61.11%ID^E:1e-122^RecName: Full=GDSL esterase/lipase At4g01130;^Eukaryota; Viridiplantae; Streptophyta; Embryophyta; Tracheophyta; Spermatophyta; Magnoliophyta; eudicotyledons; Gunneridae; Pentapetalae; rosids; malvids; Brassicales; Brassicaceae; Camelineae; Arabidopsis`sp|Q9M153|GDL61_ARATH^Q9M153^Q:448-867,H:8-147^70%ID^E:1e-122^RecName: Full=GD…	c76349_g1_i6|m.26334	337-894[+]	sp|Q9M153|GDL61_ARATH^Q9M153^Q:38-177,H:8-147^70%ID^E:9e-63^RecName: Full=GDSL esterase/lipase At4g01130;^Eukaryota; Viridiplantae; Streptophyta; Embryophyta; Tracheophyta; Spermatophyta; Magnoliophyta; eudicotyledons; Gunneridae; Pentapetalae; rosids; malvids; Brassicales; Brassicaceae; Camelineae; Arabidopsis	.	.	GO:0005576^cellular_component^extracellular region`GO:0016788^molecular_function^hydrolase activity, acting on ester bonds`GO:0016042^biological_process^lipid catabolic process	.
c76429_g2_i1	7.84922	-0.0799857	1.93558e-07	4.41526e-05	1.57	0.76	2.49	1.55	0	2.17	.	.	.	.	.	.	.	.
c76458_g2_i1	9.56013	1.59806	6.08208e-12	7.7029e-09	3.3	0	8	2.31	0	2.25	sp|Q9FZ99|SMG7L_ARATH^Q9FZ99^Q:2611-44,H:13-880^37.07%ID^E:2e-152^RecName: Full=Protein SMG7L;^Eukaryota; Viridiplantae; Streptophyta; Embryophyta; Tracheophyta; Spermatophyta; Magnoliophyta; eudicotyledons; Gunneridae; Pentapetalae; rosids; malvids; Brassicales; Brassicaceae; Camelineae; Arabidopsis	c76458_g2_i1|m.26415	41-2152[-]	sp|Q9FZ99|SMG7L_ARATH^Q9FZ99^Q:12-703,H:161-880^35.71%ID^E:3e-119^RecName: Full=Protein SMG7L;^Eukaryota; Viridiplantae; Streptophyta; Embryophyta; Tracheophyta; Spermatophyta; Magnoliophyta; eudicotyledons; Gunneridae; Pentapetalae; rosids; malvids; Brassicales; Brassicaceae; Camelineae; Arabidopsis	.	.	.	.
c76611_g1_i3	8.68725	0.739188	1.46024e-09	7.10159e-07	0	3.87	0.62	1.16	0	1.47	sp|Q38854|DXS_ARATH^Q38854^Q:2240-234,H:43-717^59.56%ID^E:0^RecName: Full=1-deoxy-D-xylulose-5-phosphate synthase, chloroplastic;^Eukaryota; Viridiplantae; Streptophyta; Embryophyta; Tracheophyta; Spermatophyta; Magnoliophyta; eudicotyledons; Gunneridae; Pentapetalae; rosids; malvids; Brassicales; Brassicaceae; Camelineae; Arabidopsis	c76611_g1_i3|m.26630	222-2375[-]	sp|Q38854|DXS_ARATH^Q38854^Q:46-714,H:43-717^59.56%ID^E:0^RecName: Full=1-deoxy-D-xylulose-5-phosphate synthase, chloroplastic;^Eukaryota; Viridiplantae; Streptophyta; Embryophyta; Tracheophyta; Spermatophyta; Magnoliophyta; eudicotyledons; Gunneridae; Pentapetalae; rosids; malvids; Brassicales; Brassicaceae; Camelineae; Arabidopsis	.	COG1154^Catalyzes the acyloin condensation reaction between C atoms 2 and 3 of pyruvate and glyceraldehyde 3-phosphate to yield 1-deoxy-D-xylulose-5-phosphate (DXP) (By similarity)	GO:0009507^cellular_component^chloroplast`GO:0009570^cellular_component^chloroplast stroma`GO:0008661^molecular_function^1-deoxy-D-xylulose-5-phosphate synthase activity`GO:0046872^molecular_function^metal ion binding`GO:0005515^molecular_function^protein binding`GO:0052865^biological_process^1-deoxy-D-xylulose 5-phosphate biosynthetic process`GO:0015995^biological_process^chlorophyll biosyntheti…	.
c76740_g1_i4	7.66662	-0.25785	5.43348e-07	0.000103061	2.36	0	0	1.25	0.02	1.51	sp|Q9XHZ3|UREF_ARATH^Q9XHZ3^Q:192-872,H:14-240^72.25%ID^E:4e-123^RecName: Full=Urease accessory protein F;^Eukaryota; Viridiplantae; Streptophyta; Embryophyta; Tracheophyta; Spermatophyta; Magnoliophyta; eudicotyledons; Gunneridae; Pentapetalae; rosids; malvids; Brassicales; Brassicaceae; Camelineae; Arabidopsis	c76740_g1_i4|m.26798	138-875[+]	sp|Q9XHZ3|UREF_ARATH^Q9XHZ3^Q:19-245,H:14-240^72.25%ID^E:1e-125^RecName: Full=Urease accessory protein F;^Eukaryota; Viridiplantae; Streptophyta; Embryophyta; Tracheophyta; Spermatophyta; Magnoliophyta; eudicotyledons; Gunneridae; Pentapetalae; rosids; malvids; Brassicales; Brassicaceae; Camelineae; Arabidopsis	.	COG0830^Required for maturation of urease via the functional incorporation of the urease nickel metallocenter (By similarity)	GO:0016151^molecular_function^nickel cation binding`GO:0006807^biological_process^nitrogen compound metabolic process`GO:0048554^biological_process^positive regulation of metalloenzyme activity	.
c76827_g1_i1	7.21288	-0.69919	5.18875e-06	0.000617283	0.39	1.68	3.67	4.53	0	1.65	sp|Q8CHY3|DYM_MOUSE^Q8CHY3^Q:137-484,H:553-667^41.03%ID^E:1e-21^RecName: Full=Dymeclin;^Eukaryota; Metazoa; Chordata; Craniata; Vertebrata; Euteleostomi; Mammalia; Eutheria; Euarchontoglires; Glires; Rodentia; Sciurognathi; Muroidea; Muridae; Murinae; Mus; Mus	c76827_g1_i1|m.26893	152-577[+]	sp|Q8CHY3|DYM_MOUSE^Q8CHY3^Q:1-111,H:558-667^41.07%ID^E:8e-21^RecName: Full=Dymeclin;^Eukaryota; Metazoa; Chordata; Craniata; Vertebrata; Euteleostomi; Mammalia; Eutheria; Euarchontoglires; Glires; Rodentia; Sciurognathi; Muroidea; Muridae; Murinae; Mus; Mus	.	.	GO:0005737^cellular_component^cytoplasm`GO:0005794^cellular_component^Golgi apparatus`GO:0005634^cellular_component^nucleus`GO:0005886^cellular_component^plasma membrane`GO:0060348^biological_process^bone development`GO:0007030^biological_process^Golgi organization	.
c76850_g1_i2	7.99199	0.0592224	8.63636e-08	2.25814e-05	0	0	0	2.13	0	1.19	sp|Q8GY87|UBC26_ARATH^Q8GY87^Q:1210-314,H:213-516^52.27%ID^E:6e-101^RecName: Full=Probable ubiquitin-conjugating enzyme E2 26;^Eukaryota; Viridiplantae; Streptophyta; Embryophyta; Tracheophyta; Spermatophyta; Magnoliophyta; eudicotyledons; Gunneridae; Pentapetalae; rosids; malvids; Brassicales; Brassicaceae; Camelineae; Arabidopsis	c76850_g1_i2|m.26940	302-1687[-]	sp|Q8GY87|UBC26_ARATH^Q8GY87^Q:91-458,H:107-516^43.72%ID^E:5e-109^RecName: Full=Probable ubiquitin-conjugating enzyme E2 26;^Eukaryota; Viridiplantae; Streptophyta; Embryophyta; Tracheophyta; Spermatophyta; Magnoliophyta; eudicotyledons; Gunneridae; Pentapetalae; rosids; malvids; Brassicales; Brassicaceae; Camelineae; Arabidopsis	.	COG5078^ubiquitin-conjugating enzyme	GO:0005524^molecular_function^ATP binding`GO:0004842^molecular_function^ubiquitin-protein transferase activity	.
c76898_g1_i1	3.90433	1.14955	5.7235e-06	0.000675612	1.16	0.55	1.58	0.67	0.14	2.12	sp|Q9LI74|CHUP1_ARATH^Q9LI74^Q:1642-746,H:85-400^43.21%ID^E:1e-46^RecName: Full=Protein CHUP1, chloroplastic;^Eukaryota; Viridiplantae; Streptophyta; Embryophyta; Tracheophyta; Spermatophyta; Magnoliophyta; eudicotyledons; Gunneridae; Pentapetalae; rosids; malvids; Brassicales; Brassicaceae; Camelineae; Arabidopsis	c76898_g1_i1|m.27014	215-1825[-]	sp|Q9LI74|CHUP1_ARATH^Q9LI74^Q:62-391,H:85-428^41.57%ID^E:4e-63^RecName: Full=Protein CHUP1, chloroplastic;^Eukaryota; Viridiplantae; Streptophyta; Embryophyta; Tracheophyta; Spermatophyta; Magnoliophyta; eudicotyledons; Gunneridae; Pentapetalae; rosids; malvids; Brassicales; Brassicaceae; Camelineae; Arabidopsis	.	.	GO:0009507^cellular_component^chloroplast`GO:0009707^cellular_component^chloroplast outer membrane`GO:0009902^biological_process^chloroplast relocation	.
c76966_g1_i1	7.37056	-0.545891	2.45054e-06	0.000338188	0.71	0	0.11	0.32	0	1.26	.	c76966_g1_i1|m.27117	427-894[-]	.	.	.	.	.
c76991_g1_i1	8.9497	0.996826	2.99224e-10	1.89482e-07	0	2.03	0	0	0	0.84	sp|Q8RXS6|INO80_ARATH^Q8RXS6^Q:440-4813,H:32-1496^67.51%ID^E:0^RecName: Full=DNA helicase INO80;^Eukaryota; Viridiplantae; Streptophyta; Embryophyta; Tracheophyta; Spermatophyta; Magnoliophyta; eudicotyledons; Gunneridae; Pentapetalae; rosids; malvids; Brassicales; Brassicaceae; Camelineae; Arabidopsis	c76991_g1_i1|m.27161	494-4825[+]	sp|Q8RXS6|INO80_ARATH^Q8RXS6^Q:11-1438,H:69-1494^68.22%ID^E:0^RecName: Full=DNA helicase INO80;^Eukaryota; Viridiplantae; Streptophyta; Embryophyta; Tracheophyta; Spermatophyta; Magnoliophyta; eudicotyledons; Gunneridae; Pentapetalae; rosids; malvids; Brassicales; Brassicaceae; Camelineae; Arabidopsis	.	COG0553^helicase	GO:0005634^cellular_component^nucleus`GO:0005524^molecular_function^ATP binding`GO:0003677^molecular_function^DNA binding`GO:0004386^molecular_function^helicase activity`GO:0016568^biological_process^chromatin modification`GO:0006281^biological_process^DNA repair`GO:0006355^biological_process^regulation of transcription, DNA-templated`GO:0006351^biological_process^transcription, DNA-templated	.
c77249_g1_i1	7.27804	-0.635853	3.54078e-06	0.000454592	0.43	0.05	0.17	0.68	0	0.71	.	.	.	.	.	.	.	.
c77311_g1_i3	8.90914	0.956976	3.73727e-10	2.26064e-07	0	0.12	0.41	1.17	0	2.38	sp|Q9SKU6|PP166_ARATH^Q9SKU6^Q:1622-372,H:39-456^44.52%ID^E:5e-120^RecName: Full=Pentatricopeptide repeat-containing protein At2g20710, mitochondrial;^Eukaryota; Viridiplantae; Streptophyta; Embryophyta; Tracheophyta; Spermatophyta; Magnoliophyta; eudicotyledons; Gunneridae; Pentapetalae; rosids; malvids; Brassicales; Brassicaceae; Camelineae; Arabidopsis	c77311_g1_i3|m.27609	306-1769[-]	sp|Q9SKU6|PP166_ARATH^Q9SKU6^Q:50-466,H:39-456^44.52%ID^E:6e-122^RecName: Full=Pentatricopeptide repeat-containing protein At2g20710, mitochondrial;^Eukaryota; Viridiplantae; Streptophyta; Embryophyta; Tracheophyta; Spermatophyta; Magnoliophyta; eudicotyledons; Gunneridae; Pentapetalae; rosids; malvids; Brassicales; Brassicaceae; Camelineae; Arabidopsis	.	.	GO:0005739^cellular_component^mitochondrion	.
c77389_g1_i2	7.61711	-0.30604	6.35441e-07	0.000116354	0	0	0.74	0.99	0	1.54	sp|Q84MB3|ACCH1_ARATH^Q84MB3^Q:66-1118,H:11-365^51.55%ID^E:6e-131^RecName: Full=1-aminocyclopropane-1-carboxylate oxidase homolog 1;^Eukaryota; Viridiplantae; Streptophyta; Embryophyta; Tracheophyta; Spermatophyta; Magnoliophyta; eudicotyledons; Gunneridae; Pentapetalae; rosids; malvids; Brassicales; Brassicaceae; Camelineae; Arabidopsis	c77389_g1_i2|m.27700	3-1121[+]	sp|Q84MB3|ACCH1_ARATH^Q84MB3^Q:22-372,H:11-365^51.55%ID^E:2e-131^RecName: Full=1-aminocyclopropane-1-carboxylate oxidase homolog 1;^Eukaryota; Viridiplantae; Streptophyta; Embryophyta; Tracheophyta; Spermatophyta; Magnoliophyta; eudicotyledons; Gunneridae; Pentapetalae; rosids; malvids; Brassicales; Brassicaceae; Camelineae; Arabidopsis	.	COG3491^2OGFe(II) oxygenase	GO:0046872^molecular_function^metal ion binding`GO:0016706^molecular_function^oxidoreductase activity, acting on paired donors, with incorporation or reduction of molecular oxygen, 2-oxoglutarate as one donor, and incorporation of one atom each of oxygen into both donors	.
c77397_g1_i2	3.22672	3.79105	8.94826e-06	0.000985467	6.27	1.54	29.88	30.39	1.56	15.15	sp|P22200|KPYC_SOLTU^P22200^Q:285-1814,H:1-510^91.57%ID^E:0^RecName: Full=Pyruvate kinase, cytosolic isozyme;^Eukaryota; Viridiplantae; Streptophyta; Embryophyta; Tracheophyta; Spermatophyta; Magnoliophyta; eudicotyledons; Gunneridae; Pentapetalae; asterids; lamiids; Solanales; Solanaceae; Solanoideae; Solaneae; Solanum	c77397_g1_i2|m.27705	285-1817[+]	sp|Q42806|KPYC_SOYBN^Q42806^Q:1-510,H:1-511^91.39%ID^E:0^RecName: Full=Pyruvate kinase, cytosolic isozyme;^Eukaryota; Viridiplantae; Streptophyta; Embryophyta; Tracheophyta; Spermatophyta; Magnoliophyta; eudicotyledons; Gunneridae; Pentapetalae; rosids; fabids; Fabales; Fabaceae; Papilionoideae; Phaseoleae; Glycine; Soja	.	.	GO:0005829^cellular_component^cytosol`GO:0005886^cellular_component^plasma membrane`GO:0005524^molecular_function^ATP binding`GO:0000287^molecular_function^magnesium ion binding`GO:0030955^molecular_function^potassium ion binding`GO:0004743^molecular_function^pyruvate kinase activity`GO:0006096^biological_process^glycolytic process`GO:0046686^biological_process^response to cadmium ion	.
c77456_g1_i2	6.16227	0.766315	6.43493e-08	1.79444e-05	1.91	7.01	1.35	5.4	0.05	3.55	sp|Q2MHE4|HT1_ARATH^Q2MHE4^Q:1043-303,H:126-351^37.25%ID^E:1e-51^RecName: Full=Serine/threonine-protein kinase HT1;^Eukaryota; Viridiplantae; Streptophyta; Embryophyta; Tracheophyta; Spermatophyta; Magnoliophyta; eudicotyledons; Gunneridae; Pentapetalae; rosids; malvids; Brassicales; Brassicaceae; Camelineae; Arabidopsis	c77456_g1_i2|m.27789	246-1094[-]	sp|Q2MHE4|HT1_ARATH^Q2MHE4^Q:18-264,H:126-351^37.25%ID^E:2e-52^RecName: Full=Serine/threonine-protein kinase HT1;^Eukaryota; Viridiplantae; Streptophyta; Embryophyta; Tracheophyta; Spermatophyta; Magnoliophyta; eudicotyledons; Gunneridae; Pentapetalae; rosids; malvids; Brassicales; Brassicaceae; Camelineae; Arabidopsis	.	COG0515^Serine Threonine protein kinase	GO:0005524^molecular_function^ATP binding`GO:0004674^molecular_function^protein serine/threonine kinase activity	.
c77472_g1_i1	3.54941	3.31848	2.02226e-06	0.000297967	7.21	4.86	3.54	2.74	0.5	6.16	sp|Q8W034|RNP1_ARATH^Q8W034^Q:3140-2424,H:1-231^66.53%ID^E:4e-85^RecName: Full=Heterogeneous nuclear ribonucleoprotein 1;^Eukaryota; Viridiplantae; Streptophyta; Embryophyta; Tracheophyta; Spermatophyta; Magnoliophyta; eudicotyledons; Gunneridae; Pentapetalae; rosids; malvids; Brassicales; Brassicaceae; Camelineae; Arabidopsis	c77472_g1_i1|m.27829	1667-2575[-]	.	.	.	.	.
c77472_g1_i1	3.54941	3.31848	2.02226e-06	0.000297967	7.21	4.86	3.54	2.74	0.5	6.16	sp|Q8W034|RNP1_ARATH^Q8W034^Q:3140-2424,H:1-231^66.53%ID^E:4e-85^RecName: Full=Heterogeneous nuclear ribonucleoprotein 1;^Eukaryota; Viridiplantae; Streptophyta; Embryophyta; Tracheophyta; Spermatophyta; Magnoliophyta; eudicotyledons; Gunneridae; Pentapetalae; rosids; malvids; Brassicales; Brassicaceae; Camelineae; Arabidopsis	c77472_g1_i1|m.27828	1740-3140[-]	sp|Q8W034|RNP1_ARATH^Q8W034^Q:1-352,H:1-335^62.89%ID^E:4e-118^RecName: Full=Heterogeneous nuclear ribonucleoprotein 1;^Eukaryota; Viridiplantae; Streptophyta; Embryophyta; Tracheophyta; Spermatophyta; Magnoliophyta; eudicotyledons; Gunneridae; Pentapetalae; rosids; malvids; Brassicales; Brassicaceae; Camelineae; Arabidopsis	.	COG0724^Rna-binding protein	GO:0005737^cellular_component^cytoplasm`GO:0005681^cellular_component^spliceosomal complex`GO:0000166^molecular_function^nucleotide binding`GO:0003723^molecular_function^RNA binding`GO:0006397^biological_process^mRNA processing`GO:0051028^biological_process^mRNA transport`GO:0008380^biological_process^RNA splicing	.
c77495_g1_i2	10.0119	2.04462	3.3191e-13	6.83977e-10	6.49	1.68	13.8	7.15	0.02	8.51	.	c77495_g1_i2|m.27876	75-1037[-]	.	.	.	.	.
c77634_g2_i1	7.84922	-0.0799857	1.93558e-07	4.41526e-05	0	0	0.38	0.92	0.01	1.29	sp|P57741|PFD3_ARATH^P57741^Q:1014-487,H:13-188^84.09%ID^E:4e-101^RecName: Full=Probable prefoldin subunit 3;^Eukaryota; Viridiplantae; Streptophyta; Embryophyta; Tracheophyta; Spermatophyta; Magnoliophyta; eudicotyledons; Gunneridae; Pentapetalae; rosids; malvids; Brassicales; Brassicaceae; Camelineae; Arabidopsis	c77634_g2_i1|m.28039	475-1050[-]	sp|P57741|PFD3_ARATH^P57741^Q:13-188,H:13-188^84.09%ID^E:2e-107^RecName: Full=Probable prefoldin subunit 3;^Eukaryota; Viridiplantae; Streptophyta; Embryophyta; Tracheophyta; Spermatophyta; Magnoliophyta; eudicotyledons; Gunneridae; Pentapetalae; rosids; malvids; Brassicales; Brassicaceae; Camelineae; Arabidopsis	.	.	GO:0005829^cellular_component^cytosol`GO:0016272^cellular_component^prefoldin complex`GO:0006457^biological_process^protein folding	.
c77634_g2_i5	8.33592	0.395134	1.18591e-08	4.15523e-06	0.76	0.46	1.43	0.3	0	1.02	sp|P57741|PFD3_ARATH^P57741^Q:746-1273,H:13-188^82.39%ID^E:1e-94^RecName: Full=Probable prefoldin subunit 3;^Eukaryota; Viridiplantae; Streptophyta; Embryophyta; Tracheophyta; Spermatophyta; Magnoliophyta; eudicotyledons; Gunneridae; Pentapetalae; rosids; malvids; Brassicales; Brassicaceae; Camelineae; Arabidopsis`sp|P57741|PFD3_ARATH^P57741^Q:2234-1707,H:13-188^82.39%ID^E:1e-94^RecName: Full=Pro…	c77634_g2_i5|m.28044	1695-2279[-]	sp|P57741|PFD3_ARATH^P57741^Q:16-191,H:13-188^82.39%ID^E:7e-104^RecName: Full=Probable prefoldin subunit 3;^Eukaryota; Viridiplantae; Streptophyta; Embryophyta; Tracheophyta; Spermatophyta; Magnoliophyta; eudicotyledons; Gunneridae; Pentapetalae; rosids; malvids; Brassicales; Brassicaceae; Camelineae; Arabidopsis	.	.	GO:0005829^cellular_component^cytosol`GO:0016272^cellular_component^prefoldin complex`GO:0006457^biological_process^protein folding	.
c77634_g2_i5	8.33592	0.395134	1.18591e-08	4.15523e-06	0.76	0.46	1.43	0.3	0	1.02	sp|P57741|PFD3_ARATH^P57741^Q:746-1273,H:13-188^82.39%ID^E:1e-94^RecName: Full=Probable prefoldin subunit 3;^Eukaryota; Viridiplantae; Streptophyta; Embryophyta; Tracheophyta; Spermatophyta; Magnoliophyta; eudicotyledons; Gunneridae; Pentapetalae; rosids; malvids; Brassicales; Brassicaceae; Camelineae; Arabidopsis`sp|P57741|PFD3_ARATH^P57741^Q:2234-1707,H:13-188^82.39%ID^E:1e-94^RecName: Full=Pro…	c77634_g2_i5|m.28043	701-1285[+]	sp|P57741|PFD3_ARATH^P57741^Q:16-191,H:13-188^82.39%ID^E:7e-104^RecName: Full=Probable prefoldin subunit 3;^Eukaryota; Viridiplantae; Streptophyta; Embryophyta; Tracheophyta; Spermatophyta; Magnoliophyta; eudicotyledons; Gunneridae; Pentapetalae; rosids; malvids; Brassicales; Brassicaceae; Camelineae; Arabidopsis	.	.	GO:0005829^cellular_component^cytosol`GO:0016272^cellular_component^prefoldin complex`GO:0006457^biological_process^protein folding	.
c77756_g1_i4	8.67521	0.727379	1.59179e-09	7.58959e-07	6.99	1.71	11	0	0	1.71	sp|Q96AE4|FUBP1_HUMAN^Q96AE4^Q:2003-1299,H:4-257^31.11%ID^E:2e-20^RecName: Full=Far upstream element-binding protein 1;^Eukaryota; Metazoa; Chordata; Craniata; Vertebrata; Euteleostomi; Mammalia; Eutheria; Euarchontoglires; Primates; Haplorrhini; Catarrhini; Hominidae; Homo`sp|Q96AE4|FUBP1_HUMAN^Q96AE4^Q:1787-1305,H:278-447^35.63%ID^E:2e-17^RecName: Full=Far upstream element-binding protein 1;^Eu…	c77756_g1_i4|m.28279	173-1186[-]	.	.	.	.	.
c77756_g1_i4	8.67521	0.727379	1.59179e-09	7.58959e-07	6.99	1.71	11	0	0	1.71	sp|Q96AE4|FUBP1_HUMAN^Q96AE4^Q:2003-1299,H:4-257^31.11%ID^E:2e-20^RecName: Full=Far upstream element-binding protein 1;^Eukaryota; Metazoa; Chordata; Craniata; Vertebrata; Euteleostomi; Mammalia; Eutheria; Euarchontoglires; Primates; Haplorrhini; Catarrhini; Hominidae; Homo`sp|Q96AE4|FUBP1_HUMAN^Q96AE4^Q:1787-1305,H:278-447^35.63%ID^E:2e-17^RecName: Full=Far upstream element-binding protein 1;^Eu…	c77756_g1_i4|m.28278	195-2234[-]	sp|Q3U0V1|FUBP2_MOUSE^Q3U0V1^Q:86-333,H:73-321^29.89%ID^E:6e-22^RecName: Full=Far upstream element-binding protein 2;^Eukaryota; Metazoa; Chordata; Craniata; Vertebrata; Euteleostomi; Mammalia; Eutheria; Euarchontoglires; Glires; Rodentia; Sciurognathi; Muroidea; Muridae; Murinae; Mus; Mus`sp|Q3U0V1|FUBP2_MOUSE^Q3U0V1^Q:148-345,H:237-428^32.5%ID^E:1e-16^RecName: Full=Far upstream element-binding …	.	.	GO:0010494^cellular_component^cytoplasmic stress granule`GO:0005829^cellular_component^cytosol`GO:0005634^cellular_component^nucleus`GO:0003677^molecular_function^DNA binding`GO:0003729^molecular_function^mRNA binding`GO:0006402^biological_process^mRNA catabolic process`GO:0006397^biological_process^mRNA processing`GO:0051028^biological_process^mRNA transport`GO:2000628^biological_process^regulat…	.
c77828_g1_i1	7.45751	-0.46133	1.4456e-06	0.000227669	0.16	0	0	0	0	0.73	.	c77828_g1_i1|m.28376	1152-1553[-]	.	.	.	.	.
c77828_g1_i1	7.45751	-0.46133	1.4456e-06	0.000227669	0.16	0	0	0	0	0.73	.	c77828_g1_i1|m.28375	1-1122[-]	.	.	.	.	.
c77858_g1_i4	7.95262	0.0208214	1.12212e-07	2.7843e-05	0.13	1.26	0.6	0	0	1.08	.	c77858_g1_i4|m.28420	96-1469[+]	.	.	.	.	.
c78204_g1_i4	4.03841	2.34169	3.74971e-07	7.66221e-05	2.87	0	0.8	1.25	0.13	2.18	sp|Q9XER9|HUA2_ARATH^Q9XER9^Q:2444-3934,H:575-1059^54.08%ID^E:4e-113^RecName: Full=ENHANCER OF AG-4 protein 2;^Eukaryota; Viridiplantae; Streptophyta; Embryophyta; Tracheophyta; Spermatophyta; Magnoliophyta; eudicotyledons; Gunneridae; Pentapetalae; rosids; malvids; Brassicales; Brassicaceae; Camelineae; Arabidopsis`sp|Q9XER9|HUA2_ARATH^Q9XER9^Q:626-1012,H:18-136^53.49%ID^E:5e-33^RecName: Full=EN…	c78204_g1_i4|m.28816	1004-4855[+]	sp|Q9XER9|HUA2_ARATH^Q9XER9^Q:177-977,H:274-1059^42.91%ID^E:5e-142^RecName: Full=ENHANCER OF AG-4 protein 2;^Eukaryota; Viridiplantae; Streptophyta; Embryophyta; Tracheophyta; Spermatophyta; Magnoliophyta; eudicotyledons; Gunneridae; Pentapetalae; rosids; malvids; Brassicales; Brassicaceae; Camelineae; Arabidopsis	.	.	GO:0005634^cellular_component^nucleus`GO:0003700^molecular_function^sequence-specific DNA binding transcription factor activity`GO:0030154^biological_process^cell differentiation`GO:0048497^biological_process^maintenance of floral organ identity`GO:0006397^biological_process^mRNA processing`GO:0009910^biological_process^negative regulation of flower development`GO:0048510^biological_process^regul…	.
c78304_g1_i2	7.97244	0.0401516	9.83586e-08	2.51234e-05	0.32	1.18	0.9	0	0	0.56	sp|Q6P4L9|NFRKB_XENTR^Q6P4L9^Q:910-488,H:510-651^54.55%ID^E:1e-38^RecName: Full=Nuclear factor related to kappa-B-binding protein;^Eukaryota; Metazoa; Chordata; Craniata; Vertebrata; Euteleostomi; Amphibia; Batrachia; Anura; Pipoidea; Pipidae; Xenopodinae; Xenopus; Silurana	c78304_g1_i2|m.28978	149-3775[-]	sp|Q6P4L9|NFRKB_XENTR^Q6P4L9^Q:956-1105,H:510-660^55.26%ID^E:2e-42^RecName: Full=Nuclear factor related to kappa-B-binding protein;^Eukaryota; Metazoa; Chordata; Craniata; Vertebrata; Euteleostomi; Amphibia; Batrachia; Anura; Pipoidea; Pipidae; Xenopodinae; Xenopus; Silurana`sp|Q6P4L9|NFRKB_XENTR^Q6P4L9^Q:64-201,H:10-158^27.52%ID^E:5e-06^RecName: Full=Nuclear factor related to kappa-B-binding pro…	.	.	GO:0031011^cellular_component^Ino80 complex`GO:0003677^molecular_function^DNA binding	.
c78633_g2_i2	10.4503	2.47914	1.85999e-14	6.65128e-11	12.06	6.31	9.59	11.27	0	6.95	sp|Q9ZWA6|MGP_ARATH^Q9ZWA6^Q:1768-1881,H:46-84^66.67%ID^E:2e-06^RecName: Full=Zinc finger protein MAGPIE;^Eukaryota; Viridiplantae; Streptophyta; Embryophyta; Tracheophyta; Spermatophyta; Magnoliophyta; eudicotyledons; Gunneridae; Pentapetalae; rosids; malvids; Brassicales; Brassicaceae; Camelineae; Arabidopsis	c78633_g2_i2|m.29393	216-1079[+]	.	.	.	.	.
c78701_g1_i4	7.27804	-0.635853	3.54078e-06	0.000454592	0.35	0	0	0.31	0	0.99	sp|Q9C971|G3OX4_ARATH^Q9C971^Q:902-180,H:71-304^24.18%ID^E:2e-08^RecName: Full=Gibberellin 3-beta-dioxygenase 4;^Eukaryota; Viridiplantae; Streptophyta; Embryophyta; Tracheophyta; Spermatophyta; Magnoliophyta; eudicotyledons; Gunneridae; Pentapetalae; rosids; malvids; Brassicales; Brassicaceae; Camelineae; Arabidopsis	c78701_g1_i4|m.29490	75-1184[-]	sp|Q9C971|G3OX4_ARATH^Q9C971^Q:95-335,H:71-304^24.18%ID^E:3e-11^RecName: Full=Gibberellin 3-beta-dioxygenase 4;^Eukaryota; Viridiplantae; Streptophyta; Embryophyta; Tracheophyta; Spermatophyta; Magnoliophyta; eudicotyledons; Gunneridae; Pentapetalae; rosids; malvids; Brassicales; Brassicaceae; Camelineae; Arabidopsis	.	COG3491^2OGFe(II) oxygenase	GO:0016707^molecular_function^gibberellin 3-beta-dioxygenase activity`GO:0005506^molecular_function^iron ion binding`GO:0009686^biological_process^gibberellin biosynthetic process	.
c79644_g1_i1	7.24583	-0.667165	4.27844e-06	0.00052809	1.04	0	0.42	0.95	0	0.83	.	.	.	.	.	.	.	.
c79685_g1_i3	8.97939	1.026	2.40736e-10	1.57362e-07	2.34	2.08	6.81	3	0	2.71	sp|Q94BU1|Y1181_ARATH^Q94BU1^Q:1635-322,H:265-692^68.18%ID^E:0^RecName: Full=Uncharacterized aarF domain-containing protein kinase At1g71810, chloroplastic;^Eukaryota; Viridiplantae; Streptophyta; Embryophyta; Tracheophyta; Spermatophyta; Magnoliophyta; eudicotyledons; Gunneridae; Pentapetalae; rosids; malvids; Brassicales; Brassicaceae; Camelineae; Arabidopsis	c79685_g1_i3|m.30929	319-1638[-]	sp|Q94BU1|Y1181_ARATH^Q94BU1^Q:1-439,H:264-692^68.03%ID^E:0^RecName: Full=Uncharacterized aarF domain-containing protein kinase At1g71810, chloroplastic;^Eukaryota; Viridiplantae; Streptophyta; Embryophyta; Tracheophyta; Spermatophyta; Magnoliophyta; eudicotyledons; Gunneridae; Pentapetalae; rosids; malvids; Brassicales; Brassicaceae; Camelineae; Arabidopsis	.	COG0661^Required, probably indirectly, for the hydroxylation of 2-octaprenylphenol to 2-octaprenyl-6-hydroxy-phenol, the fourth step in ubiquinone biosynthesis (By similarity)	GO:0009507^cellular_component^chloroplast`GO:0010287^cellular_component^plastoglobule`GO:0005524^molecular_function^ATP binding`GO:0004672^molecular_function^protein kinase activity	.
c79722_g1_i3	7.37056	-0.545891	2.45054e-06	0.000338188	0	1.02	2.31	0.9	0	1.84	sp|F4HSD5|TRM32_ARATH^F4HSD5^Q:73-609,H:363-535^34.38%ID^E:2e-17^RecName: Full=Protein TRM32;^Eukaryota; Viridiplantae; Streptophyta; Embryophyta; Tracheophyta; Spermatophyta; Magnoliophyta; eudicotyledons; Gunneridae; Pentapetalae; rosids; malvids; Brassicales; Brassicaceae; Camelineae; Arabidopsis	c79722_g1_i3|m.30990	127-666[+]	sp|F4HSD5|TRM32_ARATH^F4HSD5^Q:6-175,H:393-549^39.2%ID^E:8e-24^RecName: Full=Protein TRM32;^Eukaryota; Viridiplantae; Streptophyta; Embryophyta; Tracheophyta; Spermatophyta; Magnoliophyta; eudicotyledons; Gunneridae; Pentapetalae; rosids; malvids; Brassicales; Brassicaceae; Camelineae; Arabidopsis	.	.	.	.
c79775_g1_i5	7.14464	-0.765516	7.72046e-06	0.000859594	1.76	0.2	1.8	0.7	0	1.56	.	.	.	.	.	.	.	.
c79858_g1_i2	7.45751	-0.46133	1.4456e-06	0.000227669	0.27	1.47	0.88	0.83	0	0.88	sp|Q60525|WAP53_MESAU^Q60525^Q:1590-577,H:141-474^44.22%ID^E:4e-89^RecName: Full=Telomerase Cajal body protein 1;^Eukaryota; Metazoa; Chordata; Craniata; Vertebrata; Euteleostomi; Mammalia; Eutheria; Euarchontoglires; Glires; Rodentia; Sciurognathi; Muroidea; Cricetidae; Cricetinae; Mesocricetus	c79858_g1_i2|m.31258	406-1707[-]	sp|Q60525|WAP53_MESAU^Q60525^Q:40-385,H:141-483^43.94%ID^E:7e-92^RecName: Full=Telomerase Cajal body protein 1;^Eukaryota; Metazoa; Chordata; Craniata; Vertebrata; Euteleostomi; Mammalia; Eutheria; Euarchontoglires; Glires; Rodentia; Sciurognathi; Muroidea; Cricetidae; Cricetinae; Mesocricetus	.	.	GO:0015030^cellular_component^Cajal body`GO:0005737^cellular_component^cytoplasm`GO:0005697^cellular_component^telomerase holoenzyme complex`GO:0003723^molecular_function^RNA binding`GO:0051973^biological_process^positive regulation of telomerase activity`GO:0032203^biological_process^telomere formation via telomerase	.
c79907_g1_i2	8.97939	1.026	2.40736e-10	1.57362e-07	2.84	0	3	1.53	0	2.76	sp|O95696|BRD1_HUMAN^O95696^Q:181-498,H:571-676^45.28%ID^E:2e-20^RecName: Full=Bromodomain-containing protein 1;^Eukaryota; Metazoa; Chordata; Craniata; Vertebrata; Euteleostomi; Mammalia; Eutheria; Euarchontoglires; Primates; Haplorrhini; Catarrhini; Hominidae; Homo	c79907_g1_i2|m.31323	289-1716[+]	sp|O95696|BRD1_HUMAN^O95696^Q:1-70,H:607-676^41.43%ID^E:6e-09^RecName: Full=Bromodomain-containing protein 1;^Eukaryota; Metazoa; Chordata; Craniata; Vertebrata; Euteleostomi; Mammalia; Eutheria; Euarchontoglires; Primates; Haplorrhini; Catarrhini; Hominidae; Homo	.	COG5141^phd finger	GO:0070776^cellular_component^MOZ/MORF histone acetyltransferase complex`GO:0005634^cellular_component^nucleus`GO:0042393^molecular_function^histone binding`GO:0008270^molecular_function^zinc ion binding`GO:0043966^biological_process^histone H3 acetylation	.
c79907_g1_i2	8.97939	1.026	2.40736e-10	1.57362e-07	2.84	0	3	1.53	0	2.76	sp|O95696|BRD1_HUMAN^O95696^Q:181-498,H:571-676^45.28%ID^E:2e-20^RecName: Full=Bromodomain-containing protein 1;^Eukaryota; Metazoa; Chordata; Craniata; Vertebrata; Euteleostomi; Mammalia; Eutheria; Euarchontoglires; Primates; Haplorrhini; Catarrhini; Hominidae; Homo	c79907_g1_i2|m.31325	1374-1715[-]	.	.	.	.	.
c79990_g1_i6	7.34038	-0.575244	2.94065e-06	0.000393758	2.21	1.63	0.74	0.87	0	1.55	sp|Q9C5J6|IPT9_ARATH^Q9C5J6^Q:878-420,H:296-448^60.13%ID^E:3e-57^RecName: Full=tRNA dimethylallyltransferase 9;^Eukaryota; Viridiplantae; Streptophyta; Embryophyta; Tracheophyta; Spermatophyta; Magnoliophyta; eudicotyledons; Gunneridae; Pentapetalae; rosids; malvids; Brassicales; Brassicaceae; Camelineae; Arabidopsis	c79990_g1_i6|m.31511	387-836[-]	sp|Q9C5J6|IPT9_ARATH^Q9C5J6^Q:1-139,H:310-448^58.27%ID^E:1e-50^RecName: Full=tRNA dimethylallyltransferase 9;^Eukaryota; Viridiplantae; Streptophyta; Embryophyta; Tracheophyta; Spermatophyta; Magnoliophyta; eudicotyledons; Gunneridae; Pentapetalae; rosids; malvids; Brassicales; Brassicaceae; Camelineae; Arabidopsis	.	COG0324^Catalyzes the transfer of a dimethylallyl group onto the adenine at position 37 in tRNAs that read codons beginning with uridine, leading to the formation of N6-(dimethylallyl)adenosine (i(6)A) (By similarity)	GO:0005737^cellular_component^cytoplasm`GO:0005524^molecular_function^ATP binding`GO:0052381^molecular_function^tRNA dimethylallyltransferase activity`GO:0009691^biological_process^cytokinin biosynthetic process`GO:0008033^biological_process^tRNA processing	.
c80079_g2_i5	9.31051	1.35187	3.05021e-11	3.16969e-08	8.38	2.36	5.13	26.89	0	4.7	sp|Q8RWU3|RVE8_ARATH^Q8RWU3^Q:1019-237,H:8-266^66.28%ID^E:2e-112^RecName: Full=Protein REVEILLE 8;^Eukaryota; Viridiplantae; Streptophyta; Embryophyta; Tracheophyta; Spermatophyta; Magnoliophyta; eudicotyledons; Gunneridae; Pentapetalae; rosids; malvids; Brassicales; Brassicaceae; Camelineae; Arabidopsis	c80079_g2_i5|m.31615	219-1052[-]	sp|Q8RWU3|RVE8_ARATH^Q8RWU3^Q:12-272,H:8-266^66.28%ID^E:8e-123^RecName: Full=Protein REVEILLE 8;^Eukaryota; Viridiplantae; Streptophyta; Embryophyta; Tracheophyta; Spermatophyta; Magnoliophyta; eudicotyledons; Gunneridae; Pentapetalae; rosids; malvids; Brassicales; Brassicaceae; Camelineae; Arabidopsis	.	.	GO:0005634^cellular_component^nucleus`GO:0003682^molecular_function^chromatin binding`GO:0003677^molecular_function^DNA binding`GO:0003700^molecular_function^sequence-specific DNA binding transcription factor activity`GO:0032922^biological_process^circadian regulation of gene expression`GO:0043966^biological_process^histone H3 acetylation`GO:0048573^biological_process^photoperiodism, flowering`GO…	.
c80212_g2_i1	3.26763	3.80736	7.27232e-06	0.000829447	14.26	2.1	21.59	12.49	1.72	17.35	sp|O65554|CIPK6_ARATH^O65554^Q:385-1638,H:16-441^72.43%ID^E:0^RecName: Full=CBL-interacting serine/threonine-protein kinase 6;^Eukaryota; Viridiplantae; Streptophyta; Embryophyta; Tracheophyta; Spermatophyta; Magnoliophyta; eudicotyledons; Gunneridae; Pentapetalae; rosids; malvids; Brassicales; Brassicaceae; Camelineae; Arabidopsis	c80212_g2_i1|m.31800	367-1644[+]	sp|O65554|CIPK6_ARATH^O65554^Q:7-424,H:16-441^72.43%ID^E:0^RecName: Full=CBL-interacting serine/threonine-protein kinase 6;^Eukaryota; Viridiplantae; Streptophyta; Embryophyta; Tracheophyta; Spermatophyta; Magnoliophyta; eudicotyledons; Gunneridae; Pentapetalae; rosids; malvids; Brassicales; Brassicaceae; Camelineae; Arabidopsis	.	COG0515^Serine Threonine protein kinase	GO:0005783^cellular_component^endoplasmic reticulum`GO:0005524^molecular_function^ATP binding`GO:0005515^molecular_function^protein binding`GO:0004674^molecular_function^protein serine/threonine kinase activity`GO:0010540^biological_process^basipetal auxin transport`GO:0042538^biological_process^hyperosmotic salinity response`GO:0007275^biological_process^multicellular organismal development`GO:0…	.
c80282_g1_i1	7.48537	-0.434233	1.4456e-06	0.000227669	2.41	0	0.26	3.09	0	1.54	.	.	.	.	.	.	.	.
c80342_g1_i2	9.69746	1.73368	2.58457e-12	3.78602e-09	1.25	0.47	0.36	0.58	0	2.82	sp|Q8L7G0|ARFA_ARATH^Q8L7G0^Q:420-2396,H:1-663^66.96%ID^E:0^RecName: Full=Auxin response factor 1;^Eukaryota; Viridiplantae; Streptophyta; Embryophyta; Tracheophyta; Spermatophyta; Magnoliophyta; eudicotyledons; Gunneridae; Pentapetalae; rosids; malvids; Brassicales; Brassicaceae; Camelineae; Arabidopsis	c80342_g1_i2|m.32016	420-2408[+]	sp|Q8L7G0|ARFA_ARATH^Q8L7G0^Q:1-659,H:1-663^66.96%ID^E:0^RecName: Full=Auxin response factor 1;^Eukaryota; Viridiplantae; Streptophyta; Embryophyta; Tracheophyta; Spermatophyta; Magnoliophyta; eudicotyledons; Gunneridae; Pentapetalae; rosids; malvids; Brassicales; Brassicaceae; Camelineae; Arabidopsis	.	.	GO:0005634^cellular_component^nucleus`GO:0003677^molecular_function^DNA binding`GO:0005515^molecular_function^protein binding`GO:0003700^molecular_function^sequence-specific DNA binding transcription factor activity`GO:0009734^biological_process^auxin-activated signaling pathway`GO:0010150^biological_process^leaf senescence`GO:0045892^biological_process^negative regulation of transcription, DNA-t…	.
c80342_g1_i4	3.79986	1.54911	3.09553e-06	0.000413587	0.69	0	0.86	1.59	0.15	2.14	sp|Q8L7G0|ARFA_ARATH^Q8L7G0^Q:655-2631,H:1-663^66.96%ID^E:0^RecName: Full=Auxin response factor 1;^Eukaryota; Viridiplantae; Streptophyta; Embryophyta; Tracheophyta; Spermatophyta; Magnoliophyta; eudicotyledons; Gunneridae; Pentapetalae; rosids; malvids; Brassicales; Brassicaceae; Camelineae; Arabidopsis	c80342_g1_i4|m.32020	655-2643[+]	sp|Q8L7G0|ARFA_ARATH^Q8L7G0^Q:1-659,H:1-663^66.96%ID^E:0^RecName: Full=Auxin response factor 1;^Eukaryota; Viridiplantae; Streptophyta; Embryophyta; Tracheophyta; Spermatophyta; Magnoliophyta; eudicotyledons; Gunneridae; Pentapetalae; rosids; malvids; Brassicales; Brassicaceae; Camelineae; Arabidopsis	.	.	GO:0005634^cellular_component^nucleus`GO:0003677^molecular_function^DNA binding`GO:0005515^molecular_function^protein binding`GO:0003700^molecular_function^sequence-specific DNA binding transcription factor activity`GO:0009734^biological_process^auxin-activated signaling pathway`GO:0010150^biological_process^leaf senescence`GO:0045892^biological_process^negative regulation of transcription, DNA-t…	.
c80434_g2_i2	8.06765	0.133046	5.90433e-08	1.65789e-05	0	0.28	0.07	0.72	0	1.23	.	.	.	.	.	.	.	.
c80528_g1_i6	7.84922	-0.0799857	1.93558e-07	4.41526e-05	2.32	0	0	2.02	0	1.83	sp|O82368|Y2988_ARATH^O82368^Q:246-914,H:77-308^23.83%ID^E:2e-07^RecName: Full=Uncharacterized protein At2g29880;^Eukaryota; Viridiplantae; Streptophyta; Embryophyta; Tracheophyta; Spermatophyta; Magnoliophyta; eudicotyledons; Gunneridae; Pentapetalae; rosids; malvids; Brassicales; Brassicaceae; Camelineae; Arabidopsis	c80528_g1_i6|m.32349	3-923[+]	sp|O82368|Y2988_ARATH^O82368^Q:82-304,H:77-308^24.58%ID^E:6e-09^RecName: Full=Uncharacterized protein At2g29880;^Eukaryota; Viridiplantae; Streptophyta; Embryophyta; Tracheophyta; Spermatophyta; Magnoliophyta; eudicotyledons; Gunneridae; Pentapetalae; rosids; malvids; Brassicales; Brassicaceae; Camelineae; Arabidopsis	.	euNOG19626^	.	.
c80580_g1_i3	9.93315	1.96671	5.65883e-13	1.07503e-09	3.83	0	0.83	1.2	0	2.15	sp|P25873|RK15_ARATH^P25873^Q:100-795,H:26-258^71.67%ID^E:2e-82^RecName: Full=50S ribosomal protein L15, chloroplastic;^Eukaryota; Viridiplantae; Streptophyta; Embryophyta; Tracheophyta; Spermatophyta; Magnoliophyta; eudicotyledons; Gunneridae; Pentapetalae; rosids; malvids; Brassicales; Brassicaceae; Camelineae; Arabidopsis	c80580_g1_i3|m.32431	1-915[+]	sp|P25873|RK15_ARATH^P25873^Q:30-265,H:22-258^71.01%ID^E:4e-114^RecName: Full=50S ribosomal protein L15, chloroplastic;^Eukaryota; Viridiplantae; Streptophyta; Embryophyta; Tracheophyta; Spermatophyta; Magnoliophyta; eudicotyledons; Gunneridae; Pentapetalae; rosids; malvids; Brassicales; Brassicaceae; Camelineae; Arabidopsis	.	COG0200^Binds to the 23S rRNA (By similarity)	GO:0009507^cellular_component^chloroplast`GO:0009941^cellular_component^chloroplast envelope`GO:0009570^cellular_component^chloroplast stroma`GO:0000311^cellular_component^plastid large ribosomal subunit`GO:0003735^molecular_function^structural constituent of ribosome`GO:0006412^biological_process^translation	.
c80580_g1_i3	9.93315	1.96671	5.65883e-13	1.07503e-09	3.83	0	0.83	1.2	0	2.15	sp|P25873|RK15_ARATH^P25873^Q:100-795,H:26-258^71.67%ID^E:2e-82^RecName: Full=50S ribosomal protein L15, chloroplastic;^Eukaryota; Viridiplantae; Streptophyta; Embryophyta; Tracheophyta; Spermatophyta; Magnoliophyta; eudicotyledons; Gunneridae; Pentapetalae; rosids; malvids; Brassicales; Brassicaceae; Camelineae; Arabidopsis	c80580_g1_i3|m.32430	797-3853[-]	sp|Q94KE2|TIC_ARATH^Q94KE2^Q:497-1013,H:480-946^42.7%ID^E:3e-85^RecName: Full=Protein TIME FOR COFFEE;^Eukaryota; Viridiplantae; Streptophyta; Embryophyta; Tracheophyta; Spermatophyta; Magnoliophyta; eudicotyledons; Gunneridae; Pentapetalae; rosids; malvids; Brassicales; Brassicaceae; Camelineae; Arabidopsis`sp|Q94KE2|TIC_ARATH^Q94KE2^Q:1-363,H:1-388^49.75%ID^E:3e-56^RecName: Full=Protein TIME FO…	.	.	GO:0005634^cellular_component^nucleus`GO:0048511^biological_process^rhythmic process	.
c80619_g1_i8	7.30954	-0.605223	3.54078e-06	0.000454592	0.59	0.18	0	0.46	0	0.68	sp|F4JSE7|EDR2_ARATH^F4JSE7^Q:1002-274,H:501-707^25.61%ID^E:7e-07^RecName: Full=Protein ENHANCED DISEASE RESISTANCE 2;^Eukaryota; Viridiplantae; Streptophyta; Embryophyta; Tracheophyta; Spermatophyta; Magnoliophyta; eudicotyledons; Gunneridae; Pentapetalae; rosids; malvids; Brassicales; Brassicaceae; Camelineae; Arabidopsis	c80619_g1_i8|m.32521	226-1800[-]	sp|F4JSE7|EDR2_ARATH^F4JSE7^Q:267-509,H:501-707^25.61%ID^E:6e-07^RecName: Full=Protein ENHANCED DISEASE RESISTANCE 2;^Eukaryota; Viridiplantae; Streptophyta; Embryophyta; Tracheophyta; Spermatophyta; Magnoliophyta; eudicotyledons; Gunneridae; Pentapetalae; rosids; malvids; Brassicales; Brassicaceae; Camelineae; Arabidopsis	.	.	GO:0005789^cellular_component^endoplasmic reticulum membrane`GO:0010008^cellular_component^endosome membrane`GO:0005886^cellular_component^plasma membrane`GO:0008289^molecular_function^lipid binding`GO:0070273^molecular_function^phosphatidylinositol-4-phosphate binding`GO:1900056^biological_process^negative regulation of leaf senescence`GO:1900150^biological_process^regulation of defense response…	.
c80771_g1_i2	8.3811	0.439331	8.67364e-09	3.22498e-06	2.51	5.66	1.53	2.96	0	4.35	sp|Q43793|G6PDC_TOBAC^Q43793^Q:55-489,H:448-592^91.03%ID^E:6e-88^RecName: Full=Glucose-6-phosphate 1-dehydrogenase, chloroplastic;^Eukaryota; Viridiplantae; Streptophyta; Embryophyta; Tracheophyta; Spermatophyta; Magnoliophyta; eudicotyledons; Gunneridae; Pentapetalae; asterids; lamiids; Solanales; Solanaceae; Nicotianoideae; Nicotianeae; Nicotiana	c80771_g1_i2|m.32802	1-504[+]	sp|Q43793|G6PDC_TOBAC^Q43793^Q:19-163,H:448-592^91.03%ID^E:5e-89^RecName: Full=Glucose-6-phosphate 1-dehydrogenase, chloroplastic;^Eukaryota; Viridiplantae; Streptophyta; Embryophyta; Tracheophyta; Spermatophyta; Magnoliophyta; eudicotyledons; Gunneridae; Pentapetalae; asterids; lamiids; Solanales; Solanaceae; Nicotianoideae; Nicotianeae; Nicotiana	.	.	GO:0009507^cellular_component^chloroplast`GO:0004345^molecular_function^glucose-6-phosphate dehydrogenase activity`GO:0050661^molecular_function^NADP binding`GO:0006098^biological_process^pentose-phosphate shunt	.
c80776_g1_i1	8.71104	0.762519	1.23156e-09	6.21313e-07	0.47	0.24	0	0.61	0	2.36	sp|Q8L3X9|KASM_ARATH^Q8L3X9^Q:825-1592,H:206-461^79.69%ID^E:4e-173^RecName: Full=3-oxoacyl-[acyl-carrier-protein] synthase, mitochondrial;^Eukaryota; Viridiplantae; Streptophyta; Embryophyta; Tracheophyta; Spermatophyta; Magnoliophyta; eudicotyledons; Gunneridae; Pentapetalae; rosids; malvids; Brassicales; Brassicaceae; Camelineae; Arabidopsis`sp|Q8L3X9|KASM_ARATH^Q8L3X9^Q:190-825,H:2-199^66.51%I…	c80776_g1_i1|m.32815	196-828[+]	sp|Q8L3X9|KASM_ARATH^Q8L3X9^Q:16-210,H:6-199^68.53%ID^E:3e-82^RecName: Full=3-oxoacyl-[acyl-carrier-protein] synthase, mitochondrial;^Eukaryota; Viridiplantae; Streptophyta; Embryophyta; Tracheophyta; Spermatophyta; Magnoliophyta; eudicotyledons; Gunneridae; Pentapetalae; rosids; malvids; Brassicales; Brassicaceae; Camelineae; Arabidopsis	.	COG0304^Catalyzes the condensation reaction of fatty acid synthesis by the addition to an acyl acceptor of two carbons from malonyl-ACP (By similarity)	GO:0005739^cellular_component^mitochondrion`GO:0004315^molecular_function^3-oxoacyl-[acyl-carrier-protein] synthase activity`GO:0006633^biological_process^fatty acid biosynthetic process	.
c80776_g1_i1	8.71104	0.762519	1.23156e-09	6.21313e-07	0.47	0.24	0	0.61	0	2.36	sp|Q8L3X9|KASM_ARATH^Q8L3X9^Q:825-1592,H:206-461^79.69%ID^E:4e-173^RecName: Full=3-oxoacyl-[acyl-carrier-protein] synthase, mitochondrial;^Eukaryota; Viridiplantae; Streptophyta; Embryophyta; Tracheophyta; Spermatophyta; Magnoliophyta; eudicotyledons; Gunneridae; Pentapetalae; rosids; malvids; Brassicales; Brassicaceae; Camelineae; Arabidopsis`sp|Q8L3X9|KASM_ARATH^Q8L3X9^Q:190-825,H:2-199^66.51%I…	c80776_g1_i1|m.32814	873-1598[+]	sp|Q8L3X9|KASM_ARATH^Q8L3X9^Q:1-240,H:222-461^79.17%ID^E:1e-139^RecName: Full=3-oxoacyl-[acyl-carrier-protein] synthase, mitochondrial;^Eukaryota; Viridiplantae; Streptophyta; Embryophyta; Tracheophyta; Spermatophyta; Magnoliophyta; eudicotyledons; Gunneridae; Pentapetalae; rosids; malvids; Brassicales; Brassicaceae; Camelineae; Arabidopsis	.	COG0304^Catalyzes the condensation reaction of fatty acid synthesis by the addition to an acyl acceptor of two carbons from malonyl-ACP (By similarity)	GO:0005739^cellular_component^mitochondrion`GO:0004315^molecular_function^3-oxoacyl-[acyl-carrier-protein] synthase activity`GO:0006633^biological_process^fatty acid biosynthetic process	.
c80894_g2_i3	7.45751	-0.46133	1.4456e-06	0.000227669	0.94	1.4	0.93	0.63	0	0.98	sp|Q8DKR7|DNAJ_THEEB^Q8DKR7^Q:323-1402,H:2-355^53.12%ID^E:4e-102^RecName: Full=Chaperone protein DnaJ;^Bacteria; Cyanobacteria; Oscillatoriophycideae; Chroococcales; Thermosynechococcus	c80894_g2_i3|m.33024	20-1630[+]	sp|B8HLD2|DNAJ_CYAP4^B8HLD2^Q:102-462,H:2-357^53.87%ID^E:4e-129^RecName: Full=Chaperone protein DnaJ;^Bacteria; Cyanobacteria; Oscillatoriophycideae; Chroococcales; Cyanothece	.	COG0484^ATP binding to DnaK triggers the release of the substrate protein, thus completing the reaction cycle. Several rounds of ATP-dependent interactions between DnaJ, DnaK and GrpE are required for fully efficient folding. Also involved, together with DnaK and GrpE, in the DNA replication of plasmids through activation of initiation proteins (By similarity)	GO:0005737^cellular_component^cytoplasm`GO:0005524^molecular_function^ATP binding`GO:0008270^molecular_function^zinc ion binding`GO:0006260^biological_process^DNA replication`GO:0006457^biological_process^protein folding`GO:0009408^biological_process^response to heat	.
c80895_g1_i1	8.06765	0.133046	5.90433e-08	1.65789e-05	1.67	0.65	0.44	0.57	0	1.25	.	c80895_g1_i1|m.33028	253-1659[-]	sp|Q9M2D8|Y3126_ARATH^Q9M2D8^Q:361-468,H:109-212^38.89%ID^E:1e-14^RecName: Full=Uncharacterized protein At3g61260;^Eukaryota; Viridiplantae; Streptophyta; Embryophyta; Tracheophyta; Spermatophyta; Magnoliophyta; eudicotyledons; Gunneridae; Pentapetalae; rosids; malvids; Brassicales; Brassicaceae; Camelineae; Arabidopsis	.	.	GO:0005886^cellular_component^plasma membrane`GO:0009506^cellular_component^plasmodesma`GO:0005773^cellular_component^vacuole	.
c80947_g1_i2	8.10404	0.168568	4.61803e-08	1.37616e-05	0.73	2.83	7.71	1.33	0	1.73	.	c80947_g1_i2|m.33130	198-1076[-]	.	.	.	.	.
c80947_g1_i4	7.27804	-0.635853	3.54078e-06	0.000454592	0	0.33	1.79	0.08	0	1.19	.	c80947_g1_i4|m.33134	1-798[-]	.	.	.	.	.
c80947_g1_i5	7.27804	-0.635853	3.54078e-06	0.000454592	1.49	0.33	1.79	0.08	0	1.19	.	c80947_g1_i5|m.33136	1-798[-]	.	.	.	.	.
c80970_g1_i2	8.63846	0.691353	1.89581e-09	8.83134e-07	0	0.56	0	0	0	1.81	sp|Q9FNK5|FB285_ARATH^Q9FNK5^Q:1910-723,H:9-395^71.43%ID^E:2e-171^RecName: Full=F-box protein At5g46170;^Eukaryota; Viridiplantae; Streptophyta; Embryophyta; Tracheophyta; Spermatophyta; Magnoliophyta; eudicotyledons; Gunneridae; Pentapetalae; rosids; malvids; Brassicales; Brassicaceae; Camelineae; Arabidopsis	c80970_g1_i2|m.33164	720-1931[-]	sp|Q9FNK5|FB285_ARATH^Q9FNK5^Q:2-403,H:1-395^71.5%ID^E:0^RecName: Full=F-box protein At5g46170;^Eukaryota; Viridiplantae; Streptophyta; Embryophyta; Tracheophyta; Spermatophyta; Magnoliophyta; eudicotyledons; Gunneridae; Pentapetalae; rosids; malvids; Brassicales; Brassicaceae; Camelineae; Arabidopsis	.	.	GO:0010286^biological_process^heat acclimation	.
c80974_g1_i2	7.37056	-0.545891	2.45054e-06	0.000338188	1.11	0.89	0.08	0	0	0.98	.	c80974_g1_i2|m.33181	265-1338[+]	.	.	.	.	.
c81000_g1_i2	9.29486	1.33645	3.42995e-11	3.4752e-08	0.15	1.92	0.03	0	0	3.21	.	c81000_g1_i2|m.33241	262-1827[-]	.	.	.	.	.
c81040_g1_i1	7.30954	-0.605223	3.54078e-06	0.000454592	1.39	1.04	0	0.59	0	1.31	.	c81040_g1_i1|m.33311	3-971[+]	.	.	.	.	.
c81082_g1_i3	8.03031	0.096613	6.69157e-08	1.84177e-05	0.23	0.55	0.37	0.1	0	1.22	.	c81082_g1_i3|m.33423	3-1049[+]	.	.	.	.	.
c81117_g1_i1	7.48537	-0.434233	1.4456e-06	0.000227669	0	0	0.36	0.25	0	0.53	sp|Q38998|AKT1_ARATH^Q38998^Q:2963-1701,H:13-427^64.61%ID^E:0^RecName: Full=Potassium channel AKT1;^Eukaryota; Viridiplantae; Streptophyta; Embryophyta; Tracheophyta; Spermatophyta; Magnoliophyta; eudicotyledons; Gunneridae; Pentapetalae; rosids; malvids; Brassicales; Brassicaceae; Camelineae; Arabidopsis`sp|Q38998|AKT1_ARATH^Q38998^Q:1683-370,H:430-856^49.78%ID^E:0^RecName: Full=Potassium channe…	c81117_g1_i1|m.33491	1671-3035[-]	sp|Q38998|AKT1_ARATH^Q38998^Q:15-445,H:3-427^63.81%ID^E:0^RecName: Full=Potassium channel AKT1;^Eukaryota; Viridiplantae; Streptophyta; Embryophyta; Tracheophyta; Spermatophyta; Magnoliophyta; eudicotyledons; Gunneridae; Pentapetalae; rosids; malvids; Brassicales; Brassicaceae; Camelineae; Arabidopsis	.	COG0666^Ankyrin Repeat	GO:0016021^cellular_component^integral component of membrane`GO:0005886^cellular_component^plasma membrane`GO:0042802^molecular_function^identical protein binding`GO:0005242^molecular_function^inward rectifier potassium channel activity`GO:0005515^molecular_function^protein binding`GO:0010107^biological_process^potassium ion import`GO:0006813^biological_process^potassium ion transport`GO:0090333^…	.
c81117_g1_i1	7.48537	-0.434233	1.4456e-06	0.000227669	0	0	0.36	0.25	0	0.53	sp|Q38998|AKT1_ARATH^Q38998^Q:2963-1701,H:13-427^64.61%ID^E:0^RecName: Full=Potassium channel AKT1;^Eukaryota; Viridiplantae; Streptophyta; Embryophyta; Tracheophyta; Spermatophyta; Magnoliophyta; eudicotyledons; Gunneridae; Pentapetalae; rosids; malvids; Brassicales; Brassicaceae; Camelineae; Arabidopsis`sp|Q38998|AKT1_ARATH^Q38998^Q:1683-370,H:430-856^49.78%ID^E:0^RecName: Full=Potassium channe…	c81117_g1_i1|m.33492	346-1578[-]	sp|Q8GXE6|AKT6_ARATH^Q8GXE6^Q:1-403,H:491-887^48.9%ID^E:2e-119^RecName: Full=Potassium channel AKT6;^Eukaryota; Viridiplantae; Streptophyta; Embryophyta; Tracheophyta; Spermatophyta; Magnoliophyta; eudicotyledons; Gunneridae; Pentapetalae; rosids; malvids; Brassicales; Brassicaceae; Camelineae; Arabidopsis	.	COG0666^Ankyrin Repeat	GO:0016021^cellular_component^integral component of membrane`GO:0005249^molecular_function^voltage-gated potassium channel activity	.
c81132_g1_i1	7.42911	-0.488958	1.71836e-06	0.000260828	0	0.18	0	0	0	0.24	sp|Q9FYT6|CRS1_MAIZE^Q9FYT6^Q:828-2342,H:197-696^42.4%ID^E:5e-106^RecName: Full=Chloroplastic group IIA intron splicing facilitator CRS1, chloroplastic;^Eukaryota; Viridiplantae; Streptophyta; Embryophyta; Tracheophyta; Spermatophyta; Magnoliophyta; Liliopsida; Poales; Poaceae; PACMAD clade; Panicoideae; Andropogoneae; Zea	c81132_g1_i1|m.33543	5815-6360[+]	sp|Q8GZB6|SUVH4_ARATH^Q8GZB6^Q:1-181,H:444-624^60.77%ID^E:3e-78^RecName: Full=Histone-lysine N-methyltransferase, H3 lysine-9 specific SUVH4;^Eukaryota; Viridiplantae; Streptophyta; Embryophyta; Tracheophyta; Spermatophyta; Magnoliophyta; eudicotyledons; Gunneridae; Pentapetalae; rosids; malvids; Brassicales; Brassicaceae; Camelineae; Arabidopsis	.	COG3440^ubiquitin-like with PHD and ring finger domains 2, E3 ubiquitin protein ligase	GO:0000775^cellular_component^chromosome, centromeric region`GO:0005634^cellular_component^nucleus`GO:0010385^molecular_function^double-stranded methylated DNA binding`GO:0046974^molecular_function^histone methyltransferase activity (H3-K9 specific)`GO:0008327^molecular_function^methyl-CpG binding`GO:0010428^molecular_function^methyl-CpNpG binding`GO:0010429^molecular_function^methyl-CpNpN bindin…	.
c81132_g1_i1	7.42911	-0.488958	1.71836e-06	0.000260828	0	0.18	0	0	0	0.24	sp|Q9FYT6|CRS1_MAIZE^Q9FYT6^Q:828-2342,H:197-696^42.4%ID^E:5e-106^RecName: Full=Chloroplastic group IIA intron splicing facilitator CRS1, chloroplastic;^Eukaryota; Viridiplantae; Streptophyta; Embryophyta; Tracheophyta; Spermatophyta; Magnoliophyta; Liliopsida; Poales; Poaceae; PACMAD clade; Panicoideae; Andropogoneae; Zea	c81132_g1_i1|m.33541	240-3431[+]	sp|Q6YYA3|CRS1_ORYSJ^Q6YYA3^Q:136-736,H:121-725^39.49%ID^E:4e-122^RecName: Full=Chloroplastic group IIA intron splicing facilitator CRS1, chloroplastic;^Eukaryota; Viridiplantae; Streptophyta; Embryophyta; Tracheophyta; Spermatophyta; Magnoliophyta; Liliopsida; Poales; Poaceae; BEP clade; Ehrhartoideae; Oryzeae; Oryza	.	.	GO:0009570^cellular_component^chloroplast stroma`GO:0030529^cellular_component^ribonucleoprotein complex`GO:0003723^molecular_function^RNA binding`GO:0000373^biological_process^Group II intron splicing`GO:0006397^biological_process^mRNA processing`GO:0006417^biological_process^regulation of translation	.
c81132_g1_i1	7.42911	-0.488958	1.71836e-06	0.000260828	0	0.18	0	0	0	0.24	sp|Q9FYT6|CRS1_MAIZE^Q9FYT6^Q:828-2342,H:197-696^42.4%ID^E:5e-106^RecName: Full=Chloroplastic group IIA intron splicing facilitator CRS1, chloroplastic;^Eukaryota; Viridiplantae; Streptophyta; Embryophyta; Tracheophyta; Spermatophyta; Magnoliophyta; Liliopsida; Poales; Poaceae; PACMAD clade; Panicoideae; Andropogoneae; Zea	c81132_g1_i1|m.33544	4782-5144[+]	.	.	.	.	.
c81132_g1_i1	7.42911	-0.488958	1.71836e-06	0.000260828	0	0.18	0	0	0	0.24	sp|Q9FYT6|CRS1_MAIZE^Q9FYT6^Q:828-2342,H:197-696^42.4%ID^E:5e-106^RecName: Full=Chloroplastic group IIA intron splicing facilitator CRS1, chloroplastic;^Eukaryota; Viridiplantae; Streptophyta; Embryophyta; Tracheophyta; Spermatophyta; Magnoliophyta; Liliopsida; Poales; Poaceae; PACMAD clade; Panicoideae; Andropogoneae; Zea	c81132_g1_i1|m.33542	4862-5680[+]	sp|Q8GZB6|SUVH4_ARATH^Q8GZB6^Q:39-208,H:244-416^46.59%ID^E:4e-41^RecName: Full=Histone-lysine N-methyltransferase, H3 lysine-9 specific SUVH4;^Eukaryota; Viridiplantae; Streptophyta; Embryophyta; Tracheophyta; Spermatophyta; Magnoliophyta; eudicotyledons; Gunneridae; Pentapetalae; rosids; malvids; Brassicales; Brassicaceae; Camelineae; Arabidopsis	.	COG3440^ubiquitin-like with PHD and ring finger domains 2, E3 ubiquitin protein ligase	GO:0000775^cellular_component^chromosome, centromeric region`GO:0005634^cellular_component^nucleus`GO:0010385^molecular_function^double-stranded methylated DNA binding`GO:0046974^molecular_function^histone methyltransferase activity (H3-K9 specific)`GO:0008327^molecular_function^methyl-CpG binding`GO:0010428^molecular_function^methyl-CpNpG binding`GO:0010429^molecular_function^methyl-CpNpN bindin…	.
c81210_g2_i10	8.41046	0.468052	7.83154e-09	3.0228e-06	0.68	0	0	0.72	0	2.06	sp|Q9ULJ6|ZMIZ1_HUMAN^Q9ULJ6^Q:1285-974,H:725-829^36.19%ID^E:9e-17^RecName: Full=Zinc finger MIZ domain-containing protein 1;^Eukaryota; Metazoa; Chordata; Craniata; Vertebrata; Euteleostomi; Mammalia; Eutheria; Euarchontoglires; Primates; Haplorrhini; Catarrhini; Hominidae; Homo	c81210_g2_i10|m.33775	200-1465[-]	sp|Q9ULJ6|ZMIZ1_HUMAN^Q9ULJ6^Q:61-164,H:725-829^36.19%ID^E:3e-17^RecName: Full=Zinc finger MIZ domain-containing protein 1;^Eukaryota; Metazoa; Chordata; Craniata; Vertebrata; Euteleostomi; Mammalia; Eutheria; Euarchontoglires; Primates; Haplorrhini; Catarrhini; Hominidae; Homo	.	.	GO:0005737^cellular_component^cytoplasm`GO:0016607^cellular_component^nuclear speck`GO:0008270^molecular_function^zinc ion binding`GO:0048844^biological_process^artery morphogenesis`GO:0007569^biological_process^cell aging`GO:0048589^biological_process^developmental growth`GO:0003007^biological_process^heart morphogenesis`GO:0001701^biological_process^in utero embryonic development`GO:0048146^bio…	.
c81216_g1_i9	7.93252	0.00122443	1.12212e-07	2.7843e-05	0.28	0.46	0.53	0.16	0	0.62	sp|Q9LL84|DNLI4_ARATH^Q9LL84^Q:77-1780,H:1-569^82.25%ID^E:0^RecName: Full=DNA ligase 4;^Eukaryota; Viridiplantae; Streptophyta; Embryophyta; Tracheophyta; Spermatophyta; Magnoliophyta; eudicotyledons; Gunneridae; Pentapetalae; rosids; malvids; Brassicales; Brassicaceae; Camelineae; Arabidopsis`sp|Q9LL84|DNLI4_ARATH^Q9LL84^Q:1767-3035,H:572-986^52%ID^E:2e-131^RecName: Full=DNA ligase 4;^Eukaryota;…	c81216_g1_i9|m.33812	77-1804[+]	sp|Q9LL84|DNLI4_ARATH^Q9LL84^Q:1-568,H:1-569^82.25%ID^E:0^RecName: Full=DNA ligase 4;^Eukaryota; Viridiplantae; Streptophyta; Embryophyta; Tracheophyta; Spermatophyta; Magnoliophyta; eudicotyledons; Gunneridae; Pentapetalae; rosids; malvids; Brassicales; Brassicaceae; Camelineae; Arabidopsis	.	COG1793^DNA ligase	GO:0048046^cellular_component^apoplast`GO:0032807^cellular_component^DNA ligase IV complex`GO:0009506^cellular_component^plasmodesma`GO:0005524^molecular_function^ATP binding`GO:0003677^molecular_function^DNA binding`GO:0003910^molecular_function^DNA ligase (ATP) activity`GO:0046872^molecular_function^metal ion binding`GO:0005515^molecular_function^protein binding`GO:0006974^biological_process^ce…	.
c81216_g1_i9	7.93252	0.00122443	1.12212e-07	2.7843e-05	0.28	0.46	0.53	0.16	0	0.62	sp|Q9LL84|DNLI4_ARATH^Q9LL84^Q:77-1780,H:1-569^82.25%ID^E:0^RecName: Full=DNA ligase 4;^Eukaryota; Viridiplantae; Streptophyta; Embryophyta; Tracheophyta; Spermatophyta; Magnoliophyta; eudicotyledons; Gunneridae; Pentapetalae; rosids; malvids; Brassicales; Brassicaceae; Camelineae; Arabidopsis`sp|Q9LL84|DNLI4_ARATH^Q9LL84^Q:1767-3035,H:572-986^52%ID^E:2e-131^RecName: Full=DNA ligase 4;^Eukaryota;…	c81216_g1_i9|m.33811	1695-3461[+]	sp|Q9LL84|DNLI4_ARATH^Q9LL84^Q:25-466,H:572-1001^51.35%ID^E:1e-140^RecName: Full=DNA ligase 4;^Eukaryota; Viridiplantae; Streptophyta; Embryophyta; Tracheophyta; Spermatophyta; Magnoliophyta; eudicotyledons; Gunneridae; Pentapetalae; rosids; malvids; Brassicales; Brassicaceae; Camelineae; Arabidopsis`sp|Q9LL84|DNLI4_ARATH^Q9LL84^Q:421-588,H:1026-1218^29.95%ID^E:5e-06^RecName: Full=DNA ligase 4;^E…	.	COG1793^DNA ligase	GO:0048046^cellular_component^apoplast`GO:0032807^cellular_component^DNA ligase IV complex`GO:0009506^cellular_component^plasmodesma`GO:0005524^molecular_function^ATP binding`GO:0003677^molecular_function^DNA binding`GO:0003910^molecular_function^DNA ligase (ATP) activity`GO:0046872^molecular_function^metal ion binding`GO:0005515^molecular_function^protein binding`GO:0006974^biological_process^ce…	.
c81372_g1_i3	8.89882	0.946838	4.02924e-10	2.3897e-07	5.39	2.12	6.84	5.05	0	3.36	sp|Q99MM4|TRAD1_RAT^Q99MM4^Q:1060-662,H:7-138^35.34%ID^E:5e-19^RecName: Full=TRAF-type zinc finger domain-containing protein 1;^Eukaryota; Metazoa; Chordata; Craniata; Vertebrata; Euteleostomi; Mammalia; Eutheria; Euarchontoglires; Glires; Rodentia; Sciurognathi; Muroidea; Muridae; Murinae; Rattus	c81372_g1_i3|m.34095	476-1075[-]	sp|Q6GPH4|XAF1_HUMAN^Q6GPH4^Q:3-154,H:1-150^32.89%ID^E:2e-21^RecName: Full=XIAP-associated factor 1;^Eukaryota; Metazoa; Chordata; Craniata; Vertebrata; Euteleostomi; Mammalia; Eutheria; Euarchontoglires; Primates; Haplorrhini; Catarrhini; Hominidae; Homo	.	NOG87143^	GO:0005829^cellular_component^cytosol`GO:0005739^cellular_component^mitochondrion`GO:0005634^cellular_component^nucleus`GO:0008270^molecular_function^zinc ion binding`GO:0006915^biological_process^apoptotic process`GO:0019221^biological_process^cytokine-mediated signaling pathway`GO:0031333^biological_process^negative regulation of protein complex assembly`GO:0035456^biological_process^response t…	.
c81463_g2_i1	9.89731	1.93125	6.89556e-13	1.25132e-09	9.86	9.06	3.85	2.65	0	5.63	sp|Q9CAG8|FBK28_ARATH^Q9CAG8^Q:377-1468,H:17-376^61.92%ID^E:2e-149^RecName: Full=F-box/kelch-repeat protein At1g67480;^Eukaryota; Viridiplantae; Streptophyta; Embryophyta; Tracheophyta; Spermatophyta; Magnoliophyta; eudicotyledons; Gunneridae; Pentapetalae; rosids; malvids; Brassicales; Brassicaceae; Camelineae; Arabidopsis	c81463_g2_i1|m.34243	353-1471[+]	sp|Q9CAG8|FBK28_ARATH^Q9CAG8^Q:9-372,H:17-376^61.92%ID^E:9e-164^RecName: Full=F-box/kelch-repeat protein At1g67480;^Eukaryota; Viridiplantae; Streptophyta; Embryophyta; Tracheophyta; Spermatophyta; Magnoliophyta; eudicotyledons; Gunneridae; Pentapetalae; rosids; malvids; Brassicales; Brassicaceae; Camelineae; Arabidopsis	.	.	.	.
c81512_g1_i1	5.29069	-0.0740006	8.55173e-06	0.000945223	0	0	0.98	2.65	0.02	1.44	.	.	.	.	.	.	.	.
c81623_g1_i3	7.21288	-0.69919	5.18875e-06	0.000617283	0	0	0.64	0.31	0	0.92	.	.	.	.	.	.	.	.
c81646_g1_i1	7.14464	-0.765516	7.72046e-06	0.000859594	0.44	0	1.01	0.76	0	0.91	sp|Q9FMG1|MCA3_ARATH^Q9FMG1^Q:219-917,H:130-362^51.49%ID^E:5e-74^RecName: Full=Metacaspase-3;^Eukaryota; Viridiplantae; Streptophyta; Embryophyta; Tracheophyta; Spermatophyta; Magnoliophyta; eudicotyledons; Gunneridae; Pentapetalae; rosids; malvids; Brassicales; Brassicaceae; Camelineae; Arabidopsis	c81646_g1_i1|m.34537	186-920[+]	sp|Q9FMG1|MCA3_ARATH^Q9FMG1^Q:12-244,H:130-362^51.49%ID^E:3e-77^RecName: Full=Metacaspase-3;^Eukaryota; Viridiplantae; Streptophyta; Embryophyta; Tracheophyta; Spermatophyta; Magnoliophyta; eudicotyledons; Gunneridae; Pentapetalae; rosids; malvids; Brassicales; Brassicaceae; Camelineae; Arabidopsis	.	.	GO:0004197^molecular_function^cysteine-type endopeptidase activity	.
c81662_g1_i3	8.97939	1.026	2.40736e-10	1.57362e-07	1.73	1.24	3.33	1.21	0	1.79	sp|Q1PFW3|CCSDS_ARATH^Q1PFW3^Q:1437-523,H:277-576^52.46%ID^E:5e-95^RecName: Full=Cyclin-SDS;^Eukaryota; Viridiplantae; Streptophyta; Embryophyta; Tracheophyta; Spermatophyta; Magnoliophyta; eudicotyledons; Gunneridae; Pentapetalae; rosids; malvids; Brassicales; Brassicaceae; Camelineae; Arabidopsis	c81662_g1_i3|m.34559	508-2316[-]	sp|Q1PFW3|CCSDS_ARATH^Q1PFW3^Q:2-598,H:21-576^41.01%ID^E:3e-118^RecName: Full=Cyclin-SDS;^Eukaryota; Viridiplantae; Streptophyta; Embryophyta; Tracheophyta; Spermatophyta; Magnoliophyta; eudicotyledons; Gunneridae; Pentapetalae; rosids; malvids; Brassicales; Brassicaceae; Camelineae; Arabidopsis	.	COG5024^g2 mitotic-specific	GO:0005634^cellular_component^nucleus`GO:0051026^biological_process^chiasma assembly`GO:0000724^biological_process^double-strand break repair via homologous recombination	.
c81682_g1_i1	7.64208	-0.28174	5.43348e-07	0.000103061	0.36	0	0.5	1.31	0	0.71	.	c81682_g1_i1|m.34612	419-841[+]	.	.	.	.	.
c81682_g1_i1	7.64208	-0.28174	5.43348e-07	0.000103061	0.36	0	0.5	1.31	0	0.71	.	c81682_g1_i1|m.34613	842-1198[+]	.	.	.	.	.
c81741_g1_i1	7.64208	-0.28174	5.43348e-07	0.000103061	0	0	0.9	1.7	0	1.05	.	c81741_g1_i1|m.34765	167-1300[+]	.	.	.	.	.
c81746_g1_i2	9.09239	1.13711	1.20435e-10	9.15175e-08	3.81	0.1	17.72	3.53	0	3.16	sp|Q9ZPS3|DCE4_ARATH^Q9ZPS3^Q:14-1000,H:158-487^71.52%ID^E:1e-158^RecName: Full=Glutamate decarboxylase 4;^Eukaryota; Viridiplantae; Streptophyta; Embryophyta; Tracheophyta; Spermatophyta; Magnoliophyta; eudicotyledons; Gunneridae; Pentapetalae; rosids; malvids; Brassicales; Brassicaceae; Camelineae; Arabidopsis	c81746_g1_i2|m.34777	110-1015[+]	sp|P54767|DCE_SOLLC^P54767^Q:1-301,H:191-502^71.97%ID^E:2e-162^RecName: Full=Glutamate decarboxylase;^Eukaryota; Viridiplantae; Streptophyta; Embryophyta; Tracheophyta; Spermatophyta; Magnoliophyta; eudicotyledons; Gunneridae; Pentapetalae; asterids; lamiids; Solanales; Solanaceae; Solanoideae; Solaneae; Solanum; Lycopersicon	.	.	GO:0009506^cellular_component^plasmodesma`GO:0004351^molecular_function^glutamate decarboxylase activity`GO:0030170^molecular_function^pyridoxal phosphate binding`GO:0006536^biological_process^glutamate metabolic process	.
c81764_g1_i1	8.53564	0.590599	3.58464e-09	1.56212e-06	0.68	0	1.16	1.05	0	1.01	sp|O04716|MSH6_ARATH^O04716^Q:1269-3440,H:366-1117^59.39%ID^E:0^RecName: Full=DNA mismatch repair protein MSH6;^Eukaryota; Viridiplantae; Streptophyta; Embryophyta; Tracheophyta; Spermatophyta; Magnoliophyta; eudicotyledons; Gunneridae; Pentapetalae; rosids; malvids; Brassicales; Brassicaceae; Camelineae; Arabidopsis`sp|O04716|MSH6_ARATH^O04716^Q:352-1326,H:101-447^50.56%ID^E:8e-85^RecName: Full=…	c81764_g1_i1|m.34823	133-1353[+]	sp|O04716|MSH6_ARATH^O04716^Q:4-398,H:5-447^52.21%ID^E:7e-113^RecName: Full=DNA mismatch repair protein MSH6;^Eukaryota; Viridiplantae; Streptophyta; Embryophyta; Tracheophyta; Spermatophyta; Magnoliophyta; eudicotyledons; Gunneridae; Pentapetalae; rosids; malvids; Brassicales; Brassicaceae; Camelineae; Arabidopsis	.	COG0249^that it carries out the mismatch recognition step. This protein has a weak ATPase activity (By similarity)	GO:0032301^cellular_component^MutSalpha complex`GO:0000228^cellular_component^nuclear chromosome`GO:0005524^molecular_function^ATP binding`GO:0003684^molecular_function^damaged DNA binding`GO:0008094^molecular_function^DNA-dependent ATPase activity`GO:0000400^molecular_function^four-way junction DNA binding`GO:0032137^molecular_function^guanine/thymine mispair binding`GO:0005515^molecular_functio…	.
c81764_g1_i1	8.53564	0.590599	3.58464e-09	1.56212e-06	0.68	0	1.16	1.05	0	1.01	sp|O04716|MSH6_ARATH^O04716^Q:1269-3440,H:366-1117^59.39%ID^E:0^RecName: Full=DNA mismatch repair protein MSH6;^Eukaryota; Viridiplantae; Streptophyta; Embryophyta; Tracheophyta; Spermatophyta; Magnoliophyta; eudicotyledons; Gunneridae; Pentapetalae; rosids; malvids; Brassicales; Brassicaceae; Camelineae; Arabidopsis`sp|O04716|MSH6_ARATH^O04716^Q:352-1326,H:101-447^50.56%ID^E:8e-85^RecName: Full=…	c81764_g1_i1|m.34822	1587-3440[+]	sp|O04716|MSH6_ARATH^O04716^Q:1-618,H:497-1117^63.18%ID^E:0^RecName: Full=DNA mismatch repair protein MSH6;^Eukaryota; Viridiplantae; Streptophyta; Embryophyta; Tracheophyta; Spermatophyta; Magnoliophyta; eudicotyledons; Gunneridae; Pentapetalae; rosids; malvids; Brassicales; Brassicaceae; Camelineae; Arabidopsis	.	COG0249^that it carries out the mismatch recognition step. This protein has a weak ATPase activity (By similarity)	GO:0032301^cellular_component^MutSalpha complex`GO:0000228^cellular_component^nuclear chromosome`GO:0005524^molecular_function^ATP binding`GO:0003684^molecular_function^damaged DNA binding`GO:0008094^molecular_function^DNA-dependent ATPase activity`GO:0000400^molecular_function^four-way junction DNA binding`GO:0032137^molecular_function^guanine/thymine mispair binding`GO:0005515^molecular_functio…	.
c81796_g1_i1	8.50874	0.56426	4.33351e-09	1.83582e-06	0	0	0.65	0.37	0	0.9	sp|Q54J88|MMS19_DICDI^Q54J88^Q:149-1414,H:10-400^26.76%ID^E:2e-32^RecName: Full=MMS19 nucleotide excision repair protein homolog;^Eukaryota; Amoebozoa; Mycetozoa; Dictyosteliida; Dictyostelium`sp|Q54J88|MMS19_DICDI^Q54J88^Q:2729-3445,H:879-1110^25.82%ID^E:1e-10^RecName: Full=MMS19 nucleotide excision repair protein homolog;^Eukaryota; Amoebozoa; Mycetozoa; Dictyosteliida; Dictyostelium	c81796_g1_i1|m.34941	119-3478[+]	sp|Q54J88|MMS19_DICDI^Q54J88^Q:11-432,H:10-400^26.76%ID^E:6e-37^RecName: Full=MMS19 nucleotide excision repair protein homolog;^Eukaryota; Amoebozoa; Mycetozoa; Dictyosteliida; Dictyostelium`sp|Q54J88|MMS19_DICDI^Q54J88^Q:871-1109,H:879-1110^27.53%ID^E:9e-14^RecName: Full=MMS19 nucleotide excision repair protein homolog;^Eukaryota; Amoebozoa; Mycetozoa; Dictyosteliida; Dictyostelium	.	.	GO:0097361^cellular_component^CIA complex`GO:0005737^cellular_component^cytoplasm`GO:0005829^cellular_component^cytosol`GO:0005634^cellular_component^nucleus`GO:0006974^biological_process^cellular response to DNA damage stimulus`GO:0006259^biological_process^DNA metabolic process`GO:0006281^biological_process^DNA repair`GO:0016226^biological_process^iron-sulfur cluster assembly`GO:0006289^biologi…	.
c81840_g1_i1	6.31986	0.919461	2.50707e-08	7.97949e-06	1.14	0.85	32.09	2.64	0.04	4.47	sp|Q9FJ90|ERF25_ARATH^Q9FJ90^Q:686-168,H:53-231^51.38%ID^E:6e-33^RecName: Full=Ethylene-responsive transcription factor ERF025;^Eukaryota; Viridiplantae; Streptophyta; Embryophyta; Tracheophyta; Spermatophyta; Magnoliophyta; eudicotyledons; Gunneridae; Pentapetalae; rosids; malvids; Brassicales; Brassicaceae; Camelineae; Arabidopsis	c81840_g1_i1|m.35043	165-908[-]	sp|Q9FJ90|ERF25_ARATH^Q9FJ90^Q:75-247,H:53-231^51.38%ID^E:9e-39^RecName: Full=Ethylene-responsive transcription factor ERF025;^Eukaryota; Viridiplantae; Streptophyta; Embryophyta; Tracheophyta; Spermatophyta; Magnoliophyta; eudicotyledons; Gunneridae; Pentapetalae; rosids; malvids; Brassicales; Brassicaceae; Camelineae; Arabidopsis	.	.	GO:0005634^cellular_component^nucleus`GO:0003677^molecular_function^DNA binding`GO:0003700^molecular_function^sequence-specific DNA binding transcription factor activity`GO:0050832^biological_process^defense response to fungus`GO:0009873^biological_process^ethylene-activated signaling pathway`GO:0006351^biological_process^transcription, DNA-templated	.
c81879_g1_i10	4.23778	0.695018	3.81468e-06	0.000486674	2.04	3.41	2.62	2.48	0.21	4.19	.	c81879_g1_i10|m.35126	179-673[+]	.	.	.	.	.
c81981_g1_i1	11.1438	3.1682	1.77281e-16	1.65802e-12	5.91	1.57	12.33	1.62	0	6.46	sp|Q9SRS9|CHIP_ARATH^Q9SRS9^Q:314-1147,H:1-276^65.47%ID^E:2e-122^RecName: Full=E3 ubiquitin-protein ligase CHIP;^Eukaryota; Viridiplantae; Streptophyta; Embryophyta; Tracheophyta; Spermatophyta; Magnoliophyta; eudicotyledons; Gunneridae; Pentapetalae; rosids; malvids; Brassicales; Brassicaceae; Camelineae; Arabidopsis	c81981_g1_i1|m.35363	314-1153[+]	sp|Q9SRS9|CHIP_ARATH^Q9SRS9^Q:1-278,H:1-276^65.47%ID^E:1e-132^RecName: Full=E3 ubiquitin-protein ligase CHIP;^Eukaryota; Viridiplantae; Streptophyta; Embryophyta; Tracheophyta; Spermatophyta; Magnoliophyta; eudicotyledons; Gunneridae; Pentapetalae; rosids; malvids; Brassicales; Brassicaceae; Camelineae; Arabidopsis	.	.	GO:0000151^cellular_component^ubiquitin ligase complex`GO:0051087^molecular_function^chaperone binding`GO:0004842^molecular_function^ubiquitin-protein transferase activity`GO:0016567^biological_process^protein ubiquitination`GO:0009737^biological_process^response to abscisic acid`GO:0009651^biological_process^response to salt stress`GO:0009266^biological_process^response to temperature stimulus	.
c81981_g1_i1	11.1438	3.1682	1.77281e-16	1.65802e-12	5.91	1.57	12.33	1.62	0	6.46	sp|Q9SRS9|CHIP_ARATH^Q9SRS9^Q:314-1147,H:1-276^65.47%ID^E:2e-122^RecName: Full=E3 ubiquitin-protein ligase CHIP;^Eukaryota; Viridiplantae; Streptophyta; Embryophyta; Tracheophyta; Spermatophyta; Magnoliophyta; eudicotyledons; Gunneridae; Pentapetalae; rosids; malvids; Brassicales; Brassicaceae; Camelineae; Arabidopsis	c81981_g1_i1|m.35364	2549-3034[+]	sp|Q570B4|KCS10_ARATH^Q570B4^Q:38-155,H:433-550^70.34%ID^E:4e-60^RecName: Full=3-ketoacyl-CoA synthase 10;^Eukaryota; Viridiplantae; Streptophyta; Embryophyta; Tracheophyta; Spermatophyta; Magnoliophyta; eudicotyledons; Gunneridae; Pentapetalae; rosids; malvids; Brassicales; Brassicaceae; Camelineae; Arabidopsis	.	COG3424^synthase	GO:0005783^cellular_component^endoplasmic reticulum`GO:0016021^cellular_component^integral component of membrane`GO:0016020^cellular_component^membrane`GO:0016747^molecular_function^transferase activity, transferring acyl groups other than amino-acyl groups`GO:0006633^biological_process^fatty acid biosynthetic process`GO:0009409^biological_process^response to cold`GO:0080167^biological_process^re…	.
c81981_g1_i8	10.0309	2.06346	2.97124e-13	6.56822e-10	2.34	0	3.54	0	0	2.82	sp|Q9SRS9|CHIP_ARATH^Q9SRS9^Q:314-1147,H:1-276^65.47%ID^E:5e-122^RecName: Full=E3 ubiquitin-protein ligase CHIP;^Eukaryota; Viridiplantae; Streptophyta; Embryophyta; Tracheophyta; Spermatophyta; Magnoliophyta; eudicotyledons; Gunneridae; Pentapetalae; rosids; malvids; Brassicales; Brassicaceae; Camelineae; Arabidopsis	c81981_g1_i8|m.35374	2871-3272[+]	sp|Q8R1G2|CMBL_MOUSE^Q8R1G2^Q:11-125,H:123-242^32.79%ID^E:8e-11^RecName: Full=Carboxymethylenebutenolidase homolog;^Eukaryota; Metazoa; Chordata; Craniata; Vertebrata; Euteleostomi; Mammalia; Eutheria; Euarchontoglires; Glires; Rodentia; Sciurognathi; Muroidea; Muridae; Murinae; Mus; Mus	.	COG0412^dienelactone hydrolase	GO:0005829^cellular_component^cytosol`GO:0016787^molecular_function^hydrolase activity	.
c81981_g1_i8	10.0309	2.06346	2.97124e-13	6.56822e-10	2.34	0	3.54	0	0	2.82	sp|Q9SRS9|CHIP_ARATH^Q9SRS9^Q:314-1147,H:1-276^65.47%ID^E:5e-122^RecName: Full=E3 ubiquitin-protein ligase CHIP;^Eukaryota; Viridiplantae; Streptophyta; Embryophyta; Tracheophyta; Spermatophyta; Magnoliophyta; eudicotyledons; Gunneridae; Pentapetalae; rosids; malvids; Brassicales; Brassicaceae; Camelineae; Arabidopsis	c81981_g1_i8|m.35373	314-1153[+]	sp|Q9SRS9|CHIP_ARATH^Q9SRS9^Q:1-278,H:1-276^65.47%ID^E:1e-132^RecName: Full=E3 ubiquitin-protein ligase CHIP;^Eukaryota; Viridiplantae; Streptophyta; Embryophyta; Tracheophyta; Spermatophyta; Magnoliophyta; eudicotyledons; Gunneridae; Pentapetalae; rosids; malvids; Brassicales; Brassicaceae; Camelineae; Arabidopsis	.	.	GO:0000151^cellular_component^ubiquitin ligase complex`GO:0051087^molecular_function^chaperone binding`GO:0004842^molecular_function^ubiquitin-protein transferase activity`GO:0016567^biological_process^protein ubiquitination`GO:0009737^biological_process^response to abscisic acid`GO:0009651^biological_process^response to salt stress`GO:0009266^biological_process^response to temperature stimulus	.
c82012_g1_i2	9.7672	1.80259	1.65529e-12	2.68341e-09	0.39	1	0.57	2.57	0	3	sp|B6EUA9|PR40A_ARATH^B6EUA9^Q:2620-830,H:222-802^55.34%ID^E:2e-165^RecName: Full=Pre-mRNA-processing protein 40A;^Eukaryota; Viridiplantae; Streptophyta; Embryophyta; Tracheophyta; Spermatophyta; Magnoliophyta; eudicotyledons; Gunneridae; Pentapetalae; rosids; malvids; Brassicales; Brassicaceae; Camelineae; Arabidopsis	c82012_g1_i2|m.35435	377-2452[-]	sp|B6EUA9|PR40A_ARATH^B6EUA9^Q:17-686,H:296-958^55.13%ID^E:0^RecName: Full=Pre-mRNA-processing protein 40A;^Eukaryota; Viridiplantae; Streptophyta; Embryophyta; Tracheophyta; Spermatophyta; Magnoliophyta; eudicotyledons; Gunneridae; Pentapetalae; rosids; malvids; Brassicales; Brassicaceae; Camelineae; Arabidopsis	.	COG5104^PRP40 pre-mRNA processing factor 40 homolog	GO:0005829^cellular_component^cytosol`GO:0016592^cellular_component^mediator complex`GO:0070063^molecular_function^RNA polymerase binding`GO:0006355^biological_process^regulation of transcription, DNA-templated`GO:0008380^biological_process^RNA splicing`GO:0006351^biological_process^transcription, DNA-templated	.
c82017_g1_i3	7.40013	-0.517137	2.04881e-06	0.000297967	0.16	0	0	0.39	0	0.61	sp|Q8RJP2|RHIE_DICD3^Q8RJP2^Q:2226-718,H:99-499^22.27%ID^E:1e-14^RecName: Full=Rhamnogalacturonate lyase;^Bacteria; Proteobacteria; Gammaproteobacteria; Enterobacteriales; Enterobacteriaceae; Dickeya	c82017_g1_i3|m.35457	1519-1992[-]	sp|Q8RJP2|RHIE_DICD3^Q8RJP2^Q:43-141,H:200-292^30.3%ID^E:7e-06^RecName: Full=Rhamnogalacturonate lyase;^Bacteria; Proteobacteria; Gammaproteobacteria; Enterobacteriales; Enterobacteriaceae; Dickeya	.	.	GO:0005576^cellular_component^extracellular region`GO:0030246^molecular_function^carbohydrate binding`GO:0016829^molecular_function^lyase activity`GO:0005975^biological_process^carbohydrate metabolic process`GO:0009405^biological_process^pathogenesis	.
c82017_g1_i3	7.40013	-0.517137	2.04881e-06	0.000297967	0.16	0	0	0.39	0	0.61	sp|Q8RJP2|RHIE_DICD3^Q8RJP2^Q:2226-718,H:99-499^22.27%ID^E:1e-14^RecName: Full=Rhamnogalacturonate lyase;^Bacteria; Proteobacteria; Gammaproteobacteria; Enterobacteriales; Enterobacteriaceae; Dickeya	c82017_g1_i3|m.35456	457-1461[-]	sp|Q5AZ85|RGLB_EMENI^Q5AZ85^Q:70-257,H:381-569^28.36%ID^E:1e-11^RecName: Full=Rhamnogalacturonate lyase B;^Eukaryota; Fungi; Dikarya; Ascomycota; Pezizomycotina; Eurotiomycetes; Eurotiomycetidae; Eurotiales; Aspergillaceae; Aspergillus	.	.	GO:0005576^cellular_component^extracellular region`GO:0030246^molecular_function^carbohydrate binding`GO:0016837^molecular_function^carbon-oxygen lyase activity, acting on polysaccharides`GO:0045490^biological_process^pectin catabolic process	.
c82017_g1_i3	7.40013	-0.517137	2.04881e-06	0.000297967	0.16	0	0	0.39	0	0.61	sp|Q8RJP2|RHIE_DICD3^Q8RJP2^Q:2226-718,H:99-499^22.27%ID^E:1e-14^RecName: Full=Rhamnogalacturonate lyase;^Bacteria; Proteobacteria; Gammaproteobacteria; Enterobacteriales; Enterobacteriaceae; Dickeya	c82017_g1_i3|m.35459	2214-2585[-]	.	.	.	.	.
c82125_g1_i1	8.75747	0.808071	9.58988e-10	5.06942e-07	1.9	1.87	16.77	7.73	0	6.16	.	.	.	.	.	.	.	.
c82138_g1_i4	7.27804	-0.635853	3.54078e-06	0.000454592	1.5	3.9	1.16	1.67	0	1.79	sp|Q6NQL6|LPPE2_ARATH^Q6NQL6^Q:709-185,H:112-286^52%ID^E:2e-48^RecName: Full=Lipid phosphate phosphatase epsilon 2, chloroplastic;^Eukaryota; Viridiplantae; Streptophyta; Embryophyta; Tracheophyta; Spermatophyta; Magnoliophyta; eudicotyledons; Gunneridae; Pentapetalae; rosids; malvids; Brassicales; Brassicaceae; Camelineae; Arabidopsis	c82138_g1_i4|m.35766	146-634[-]	sp|Q6NQL6|LPPE2_ARATH^Q6NQL6^Q:1-150,H:137-286^48.67%ID^E:1e-41^RecName: Full=Lipid phosphate phosphatase epsilon 2, chloroplastic;^Eukaryota; Viridiplantae; Streptophyta; Embryophyta; Tracheophyta; Spermatophyta; Magnoliophyta; eudicotyledons; Gunneridae; Pentapetalae; rosids; malvids; Brassicales; Brassicaceae; Camelineae; Arabidopsis	.	.	GO:0009507^cellular_component^chloroplast`GO:0009706^cellular_component^chloroplast inner membrane`GO:0016021^cellular_component^integral component of membrane`GO:0008195^molecular_function^phosphatidate phosphatase activity`GO:0016311^biological_process^dephosphorylation`GO:0006651^biological_process^diacylglycerol biosynthetic process	.
c82178_g1_i1	9.13697	1.18099	9.2478e-11	7.54614e-08	0.68	0	0.23	0.96	0	1.58	sp|Q43846|SSY3_SOLTU^Q43846^Q:2513-144,H:292-1065^72.13%ID^E:0^RecName: Full=Soluble starch synthase 3, chloroplastic/amyloplastic;^Eukaryota; Viridiplantae; Streptophyta; Embryophyta; Tracheophyta; Spermatophyta; Magnoliophyta; eudicotyledons; Gunneridae; Pentapetalae; asterids; lamiids; Solanales; Solanaceae; Solanoideae; Solaneae; Solanum`sp|Q43846|SSY3_SOLTU^Q43846^Q:3086-2496,H:17-217^30%ID^…	c82178_g1_i1|m.35865	75-3128[-]	sp|Q43846|SSY3_SOLTU^Q43846^Q:206-995,H:292-1065^72.13%ID^E:0^RecName: Full=Soluble starch synthase 3, chloroplastic/amyloplastic;^Eukaryota; Viridiplantae; Streptophyta; Embryophyta; Tracheophyta; Spermatophyta; Magnoliophyta; eudicotyledons; Gunneridae; Pentapetalae; asterids; lamiids; Solanales; Solanaceae; Solanoideae; Solaneae; Solanum`sp|Q43846|SSY3_SOLTU^Q43846^Q:15-237,H:17-241^28.39%ID^E…	.	.	GO:0009501^cellular_component^amyloplast`GO:0009507^cellular_component^chloroplast`GO:2001070^molecular_function^starch binding`GO:0009011^molecular_function^starch synthase activity`GO:0019252^biological_process^starch biosynthetic process	.
c82238_g1_i8	7.80569	-0.122403	2.57175e-07	5.55383e-05	0	0.99	0.39	0	0	1.43	sp|Q8N2M8|CLASR_HUMAN^Q8N2M8^Q:88-501,H:1-136^41.3%ID^E:2e-20^RecName: Full=CLK4-associating serine/arginine rich protein;^Eukaryota; Metazoa; Chordata; Craniata; Vertebrata; Euteleostomi; Mammalia; Eutheria; Euarchontoglires; Primates; Haplorrhini; Catarrhini; Hominidae; Homo	c82238_g1_i8|m.36005	785-1378[+]	.	.	.	.	.
c82238_g1_i8	7.80569	-0.122403	2.57175e-07	5.55383e-05	0	0.99	0.39	0	0	1.43	sp|Q8N2M8|CLASR_HUMAN^Q8N2M8^Q:88-501,H:1-136^41.3%ID^E:2e-20^RecName: Full=CLK4-associating serine/arginine rich protein;^Eukaryota; Metazoa; Chordata; Craniata; Vertebrata; Euteleostomi; Mammalia; Eutheria; Euarchontoglires; Primates; Haplorrhini; Catarrhini; Hominidae; Homo	c82238_g1_i8|m.36006	88-615[+]	sp|A0JNI5|CLASR_BOVIN^A0JNI5^Q:1-138,H:1-136^41.3%ID^E:2e-23^RecName: Full=CLK4-associating serine/arginine rich protein;^Eukaryota; Metazoa; Chordata; Craniata; Vertebrata; Euteleostomi; Mammalia; Eutheria; Laurasiatheria; Cetartiodactyla; Ruminantia; Pecora; Bovidae; Bovinae; Bos	.	.	GO:0005634^cellular_component^nucleus`GO:0006397^biological_process^mRNA processing`GO:0008380^biological_process^RNA splicing	.
c82335_g1_i1	7.66662	-0.25785	5.43348e-07	0.000103061	2.26	0	1.48	1.49	0	1.5	.	.	.	.	.	.	.	.
c82360_g1_i1	7.84922	-0.0799857	1.93558e-07	4.41526e-05	0	0.81	0.23	0	0	1.36	.	c82360_g1_i1|m.36269	169-1422[-]	.	.	.	.	.
c82413_g1_i3	7.84922	-0.0799857	1.93558e-07	4.41526e-05	0.18	2.24	0.46	0.8	0	0.6	sp|P04146|COPIA_DROME^P04146^Q:1895-3037,H:906-1301^35.75%ID^E:4e-78^RecName: Full=Copia protein;^Eukaryota; Metazoa; Ecdysozoa; Arthropoda; Hexapoda; Insecta; Pterygota; Neoptera; Endopterygota; Diptera; Brachycera; Muscomorpha; Ephydroidea; Drosophilidae; Drosophila; Sophophora`sp|P04146|COPIA_DROME^P04146^Q:3043-3333,H:1304-1400^38.14%ID^E:4e-78^RecName: Full=Copia protein;^Eukaryota; Metazoa;…	c82413_g1_i3|m.36390	1597-1908[-]	.	.	.	.	.
c82413_g1_i3	7.84922	-0.0799857	1.93558e-07	4.41526e-05	0.18	2.24	0.46	0.8	0	0.6	sp|P04146|COPIA_DROME^P04146^Q:1895-3037,H:906-1301^35.75%ID^E:4e-78^RecName: Full=Copia protein;^Eukaryota; Metazoa; Ecdysozoa; Arthropoda; Hexapoda; Insecta; Pterygota; Neoptera; Endopterygota; Diptera; Brachycera; Muscomorpha; Ephydroidea; Drosophilidae; Drosophila; Sophophora`sp|P04146|COPIA_DROME^P04146^Q:3043-3333,H:1304-1400^38.14%ID^E:4e-78^RecName: Full=Copia protein;^Eukaryota; Metazoa;…	c82413_g1_i3|m.36386	443-3406[+]	sp|P10978|POLX_TOBAC^P10978^Q:3-879,H:392-1255^32.35%ID^E:2e-135^RecName: Full=Retrovirus-related Pol polyprotein from transposon TNT 1-94;^Eukaryota; Viridiplantae; Streptophyta; Embryophyta; Tracheophyta; Spermatophyta; Magnoliophyta; eudicotyledons; Gunneridae; Pentapetalae; asterids; lamiids; Solanales; Solanaceae; Nicotianoideae; Nicotianeae; Nicotiana	.	.	GO:0004190^molecular_function^aspartic-type endopeptidase activity`GO:0004519^molecular_function^endonuclease activity`GO:0003676^molecular_function^nucleic acid binding`GO:0003964^molecular_function^RNA-directed DNA polymerase activity`GO:0008270^molecular_function^zinc ion binding`GO:0015074^biological_process^DNA integration	.
c82454_g1_i1	7.61711	-0.30604	6.35441e-07	0.000116354	0.85	0.44	1.65	0.61	0	0.68	sp|Q9FIQ1|UBP21_ARATH^Q9FIQ1^Q:2152-920,H:128-500^48.09%ID^E:1e-108^RecName: Full=Ubiquitin carboxyl-terminal hydrolase 21;^Eukaryota; Viridiplantae; Streptophyta; Embryophyta; Tracheophyta; Spermatophyta; Magnoliophyta; eudicotyledons; Gunneridae; Pentapetalae; rosids; malvids; Brassicales; Brassicaceae; Camelineae; Arabidopsis	c82454_g1_i1|m.36506	1790-2515[-]	sp|Q9FIQ1|UBP21_ARATH^Q9FIQ1^Q:120-232,H:126-237^45.76%ID^E:1e-22^RecName: Full=Ubiquitin carboxyl-terminal hydrolase 21;^Eukaryota; Viridiplantae; Streptophyta; Embryophyta; Tracheophyta; Spermatophyta; Magnoliophyta; eudicotyledons; Gunneridae; Pentapetalae; rosids; malvids; Brassicales; Brassicaceae; Camelineae; Arabidopsis	.	COG5077^ubiquitin carboxyl-terminal hydrolase	GO:0008234^molecular_function^cysteine-type peptidase activity`GO:0006511^biological_process^ubiquitin-dependent protein catabolic process	.
c82454_g1_i1	7.61711	-0.30604	6.35441e-07	0.000116354	0.85	0.44	1.65	0.61	0	0.68	sp|Q9FIQ1|UBP21_ARATH^Q9FIQ1^Q:2152-920,H:128-500^48.09%ID^E:1e-108^RecName: Full=Ubiquitin carboxyl-terminal hydrolase 21;^Eukaryota; Viridiplantae; Streptophyta; Embryophyta; Tracheophyta; Spermatophyta; Magnoliophyta; eudicotyledons; Gunneridae; Pentapetalae; rosids; malvids; Brassicales; Brassicaceae; Camelineae; Arabidopsis	c82454_g1_i1|m.36505	287-1402[-]	sp|Q9FPS7|UBP20_ARATH^Q9FPS7^Q:2-161,H:348-507^54.37%ID^E:7e-50^RecName: Full=Ubiquitin carboxyl-terminal hydrolase 20;^Eukaryota; Viridiplantae; Streptophyta; Embryophyta; Tracheophyta; Spermatophyta; Magnoliophyta; eudicotyledons; Gunneridae; Pentapetalae; rosids; malvids; Brassicales; Brassicaceae; Camelineae; Arabidopsis	.	COG5533^ubiquitin carboxyl-terminal hydrolase	GO:0008234^molecular_function^cysteine-type peptidase activity`GO:0006511^biological_process^ubiquitin-dependent protein catabolic process	.
c82467_g1_i3	7.66662	-0.25785	5.43348e-07	0.000103061	0.31	3.54	3.81	0.84	0	1.64	sp|Q94KB7|MLO6_ARATH^Q94KB7^Q:137-721,H:393-583^50%ID^E:1e-50^RecName: Full=MLO-like protein 6;^Eukaryota; Viridiplantae; Streptophyta; Embryophyta; Tracheophyta; Spermatophyta; Magnoliophyta; eudicotyledons; Gunneridae; Pentapetalae; rosids; malvids; Brassicales; Brassicaceae; Camelineae; Arabidopsis	c82467_g1_i3|m.36542	200-736[+]	sp|Q94KB7|MLO6_ARATH^Q94KB7^Q:1-174,H:414-583^48.66%ID^E:8e-44^RecName: Full=MLO-like protein 6;^Eukaryota; Viridiplantae; Streptophyta; Embryophyta; Tracheophyta; Spermatophyta; Magnoliophyta; eudicotyledons; Gunneridae; Pentapetalae; rosids; malvids; Brassicales; Brassicaceae; Camelineae; Arabidopsis	.	euNOG17360^WW domain containing protein	GO:0016021^cellular_component^integral component of membrane`GO:0005886^cellular_component^plasma membrane`GO:0009817^biological_process^defense response to fungus, incompatible interaction	.
c82532_g1_i2	7.89147	-0.0387999	1.46828e-07	3.54906e-05	2.31	0	3.64	3.55	0	1.48	sp|Q9FPW4|VIP2_ARATH^Q9FPW4^Q:1144-212,H:20-323^65.61%ID^E:5e-93^RecName: Full=Probable NOT transcription complex subunit VIP2;^Eukaryota; Viridiplantae; Streptophyta; Embryophyta; Tracheophyta; Spermatophyta; Magnoliophyta; eudicotyledons; Gunneridae; Pentapetalae; rosids; malvids; Brassicales; Brassicaceae; Camelineae; Arabidopsis`sp|Q9FPW4|VIP2_ARATH^Q9FPW4^Q:200-12,H:324-386^60.32%ID^E:1e-06^…	c82532_g1_i2|m.36661	200-1219[-]	sp|Q9FPW4|VIP2_ARATH^Q9FPW4^Q:5-336,H:1-323^65.07%ID^E:2e-115^RecName: Full=Probable NOT transcription complex subunit VIP2;^Eukaryota; Viridiplantae; Streptophyta; Embryophyta; Tracheophyta; Spermatophyta; Magnoliophyta; eudicotyledons; Gunneridae; Pentapetalae; rosids; malvids; Brassicales; Brassicaceae; Camelineae; Arabidopsis	.	COG5601^CCR4-NOT transcription complex subunit 2	GO:0005634^cellular_component^nucleus`GO:0005515^molecular_function^protein binding`GO:0015074^biological_process^DNA integration`GO:0006355^biological_process^regulation of transcription, DNA-templated`GO:0006351^biological_process^transcription, DNA-templated	.
c82619_g1_i1	7.24583	-0.667165	4.27844e-06	0.00052809	0.35	0.81	0.16	0	0	1.17	sp|P93846|CP51_SORBI^P93846^Q:886-371,H:294-470^72.88%ID^E:8e-89^RecName: Full=Obtusifoliol 14-alpha demethylase;^Eukaryota; Viridiplantae; Streptophyta; Embryophyta; Tracheophyta; Spermatophyta; Magnoliophyta; Liliopsida; Poales; Poaceae; PACMAD clade; Panicoideae; Andropogoneae; Sorghum	c82619_g1_i1|m.36879	305-937[-]	sp|Q9SAA9|CP511_ARATH^Q9SAA9^Q:18-207,H:293-487^73.85%ID^E:7e-103^RecName: Full=Sterol 14-demethylase;^Eukaryota; Viridiplantae; Streptophyta; Embryophyta; Tracheophyta; Spermatophyta; Magnoliophyta; eudicotyledons; Gunneridae; Pentapetalae; rosids; malvids; Brassicales; Brassicaceae; Camelineae; Arabidopsis	.	COG2124^Cytochrome p450	GO:0005783^cellular_component^endoplasmic reticulum`GO:0005794^cellular_component^Golgi apparatus`GO:0016021^cellular_component^integral component of membrane`GO:0005886^cellular_component^plasma membrane`GO:0020037^molecular_function^heme binding`GO:0005506^molecular_function^iron ion binding`GO:0008168^molecular_function^methyltransferase activity`GO:0008398^molecular_function^sterol 14-demethy…	.
c82632_g1_i6	8.10404	0.168568	4.61803e-08	1.37616e-05	0	0.36	0.43	0.65	0	0.7	sp|Q8W034|RNP1_ARATH^Q8W034^Q:2494-1931,H:1-192^53.37%ID^E:5e-64^RecName: Full=Heterogeneous nuclear ribonucleoprotein 1;^Eukaryota; Viridiplantae; Streptophyta; Embryophyta; Tracheophyta; Spermatophyta; Magnoliophyta; eudicotyledons; Gunneridae; Pentapetalae; rosids; malvids; Brassicales; Brassicaceae; Camelineae; Arabidopsis	c82632_g1_i6|m.36928	576-1733[+]	.	.	.	.	.
c82632_g1_i6	8.10404	0.168568	4.61803e-08	1.37616e-05	0	0.36	0.43	0.65	0	0.7	sp|Q8W034|RNP1_ARATH^Q8W034^Q:2494-1931,H:1-192^53.37%ID^E:5e-64^RecName: Full=Heterogeneous nuclear ribonucleoprotein 1;^Eukaryota; Viridiplantae; Streptophyta; Embryophyta; Tracheophyta; Spermatophyta; Magnoliophyta; eudicotyledons; Gunneridae; Pentapetalae; rosids; malvids; Brassicales; Brassicaceae; Camelineae; Arabidopsis	c82632_g1_i6|m.36929	1493-2494[-]	sp|Q8W034|RNP1_ARATH^Q8W034^Q:1-188,H:1-192^53.37%ID^E:1e-69^RecName: Full=Heterogeneous nuclear ribonucleoprotein 1;^Eukaryota; Viridiplantae; Streptophyta; Embryophyta; Tracheophyta; Spermatophyta; Magnoliophyta; eudicotyledons; Gunneridae; Pentapetalae; rosids; malvids; Brassicales; Brassicaceae; Camelineae; Arabidopsis	.	COG0724^Rna-binding protein	GO:0005737^cellular_component^cytoplasm`GO:0005681^cellular_component^spliceosomal complex`GO:0000166^molecular_function^nucleotide binding`GO:0003723^molecular_function^RNA binding`GO:0006397^biological_process^mRNA processing`GO:0051028^biological_process^mRNA transport`GO:0008380^biological_process^RNA splicing	.
c82645_g1_i4	7.82762	-0.101036	2.22885e-07	4.94507e-05	0.18	0	1.61	0.84	0	1.05	sp|O81905|SD18_ARATH^O81905^Q:2024-225,H:155-743^59.57%ID^E:0^RecName: Full=Receptor-like serine/threonine-protein kinase SD1-8;^Eukaryota; Viridiplantae; Streptophyta; Embryophyta; Tracheophyta; Spermatophyta; Magnoliophyta; eudicotyledons; Gunneridae; Pentapetalae; rosids; malvids; Brassicales; Brassicaceae; Camelineae; Arabidopsis	c82645_g1_i4|m.36976	204-2024[-]	sp|O81905|SD18_ARATH^O81905^Q:1-600,H:155-743^59.57%ID^E:0^RecName: Full=Receptor-like serine/threonine-protein kinase SD1-8;^Eukaryota; Viridiplantae; Streptophyta; Embryophyta; Tracheophyta; Spermatophyta; Magnoliophyta; eudicotyledons; Gunneridae; Pentapetalae; rosids; malvids; Brassicales; Brassicaceae; Camelineae; Arabidopsis	.	COG0515^Serine Threonine protein kinase	GO:0016021^cellular_component^integral component of membrane`GO:0005886^cellular_component^plasma membrane`GO:0009506^cellular_component^plasmodesma`GO:0005773^cellular_component^vacuole`GO:0005524^molecular_function^ATP binding`GO:0004675^molecular_function^transmembrane receptor protein serine/threonine kinase activity`GO:0031625^molecular_function^ubiquitin protein ligase binding`GO:0048544^bi…	.
c82695_g1_i5	7.21288	-0.69919	5.18875e-06	0.000617283	0.29	0.37	0	0.21	0	0.59	sp|O23693|MLO4_ARATH^O23693^Q:387-2066,H:2-573^62.33%ID^E:0^RecName: Full=MLO-like protein 4;^Eukaryota; Viridiplantae; Streptophyta; Embryophyta; Tracheophyta; Spermatophyta; Magnoliophyta; eudicotyledons; Gunneridae; Pentapetalae; rosids; malvids; Brassicales; Brassicaceae; Camelineae; Arabidopsis	c82695_g1_i5|m.37125	381-2069[+]	sp|O23693|MLO4_ARATH^O23693^Q:3-562,H:2-573^63.53%ID^E:0^RecName: Full=MLO-like protein 4;^Eukaryota; Viridiplantae; Streptophyta; Embryophyta; Tracheophyta; Spermatophyta; Magnoliophyta; eudicotyledons; Gunneridae; Pentapetalae; rosids; malvids; Brassicales; Brassicaceae; Camelineae; Arabidopsis	.	.	GO:0016021^cellular_component^integral component of membrane`GO:0006952^biological_process^defense response`GO:0009607^biological_process^response to biotic stimulus	.
c82695_g1_i8	7.27804	-0.635853	3.54078e-06	0.000454592	0.12	0	0	0	0	0.93	sp|O23693|MLO4_ARATH^O23693^Q:387-1517,H:2-376^67.9%ID^E:2e-175^RecName: Full=MLO-like protein 4;^Eukaryota; Viridiplantae; Streptophyta; Embryophyta; Tracheophyta; Spermatophyta; Magnoliophyta; eudicotyledons; Gunneridae; Pentapetalae; rosids; malvids; Brassicales; Brassicaceae; Camelineae; Arabidopsis	c82695_g1_i8|m.37133	381-1535[+]	sp|O23693|MLO4_ARATH^O23693^Q:3-379,H:2-376^67.9%ID^E:3e-178^RecName: Full=MLO-like protein 4;^Eukaryota; Viridiplantae; Streptophyta; Embryophyta; Tracheophyta; Spermatophyta; Magnoliophyta; eudicotyledons; Gunneridae; Pentapetalae; rosids; malvids; Brassicales; Brassicaceae; Camelineae; Arabidopsis	.	.	GO:0016021^cellular_component^integral component of membrane`GO:0006952^biological_process^defense response`GO:0009607^biological_process^response to biotic stimulus	.
c82699_g1_i3	9.75008	1.78567	1.80673e-12	2.81626e-09	1.13	0	0	1.12	0	2.14	sp|O04379|AGO1_ARATH^O04379^Q:694-3537,H:112-1048^80.88%ID^E:0^RecName: Full=Protein argonaute 1;^Eukaryota; Viridiplantae; Streptophyta; Embryophyta; Tracheophyta; Spermatophyta; Magnoliophyta; eudicotyledons; Gunneridae; Pentapetalae; rosids; malvids; Brassicales; Brassicaceae; Camelineae; Arabidopsis	c82699_g1_i3|m.37150	139-3540[+]	sp|O04379|AGO1_ARATH^O04379^Q:186-1133,H:112-1048^81.51%ID^E:0^RecName: Full=Protein argonaute 1;^Eukaryota; Viridiplantae; Streptophyta; Embryophyta; Tracheophyta; Spermatophyta; Magnoliophyta; eudicotyledons; Gunneridae; Pentapetalae; rosids; malvids; Brassicales; Brassicaceae; Camelineae; Arabidopsis	.	.	GO:0005737^cellular_component^cytoplasm`GO:0005829^cellular_component^cytosol`GO:0019898^cellular_component^extrinsic component of membrane`GO:0005634^cellular_component^nucleus`GO:0030529^cellular_component^ribonucleoprotein complex`GO:0004521^molecular_function^endoribonuclease activity`GO:0046872^molecular_function^metal ion binding`GO:0035198^molecular_function^miRNA binding`GO:0005515^molecu…	.
c82821_g1_i1	8.06765	0.133046	5.90433e-08	1.65789e-05	0.75	1.14	0	0.65	0	1.52	sp|Q9CAA9|BH049_ARATH^Q9CAA9^Q:530-1648,H:46-371^49.2%ID^E:2e-70^RecName: Full=Transcription factor bHLH49;^Eukaryota; Viridiplantae; Streptophyta; Embryophyta; Tracheophyta; Spermatophyta; Magnoliophyta; eudicotyledons; Gunneridae; Pentapetalae; rosids; malvids; Brassicales; Brassicaceae; Camelineae; Arabidopsis	c82821_g1_i1|m.37443	371-1648[+]	sp|Q9CAA9|BH049_ARATH^Q9CAA9^Q:54-426,H:46-371^50.13%ID^E:1e-76^RecName: Full=Transcription factor bHLH49;^Eukaryota; Viridiplantae; Streptophyta; Embryophyta; Tracheophyta; Spermatophyta; Magnoliophyta; eudicotyledons; Gunneridae; Pentapetalae; rosids; malvids; Brassicales; Brassicaceae; Camelineae; Arabidopsis	.	.	GO:0005634^cellular_component^nucleus`GO:0003677^molecular_function^DNA binding`GO:0003700^molecular_function^sequence-specific DNA binding transcription factor activity`GO:0006355^biological_process^regulation of transcription, DNA-templated`GO:0006351^biological_process^transcription, DNA-templated	.
c82903_g1_i2	8.10404	0.168568	4.61803e-08	1.37616e-05	1.22	0.99	1.74	0.42	0	2.65	sp|Q20748|ATAD3_CAEEL^Q20748^Q:205-612,H:416-542^39.13%ID^E:2e-16^RecName: Full=ATPase family AAA domain-containing protein 3;^Eukaryota; Metazoa; Ecdysozoa; Nematoda; Chromadorea; Rhabditida; Rhabditoidea; Rhabditidae; Peloderinae; Caenorhabditis	c82903_g1_i2|m.37587	136-723[+]	sp|Q6NVR9|ATAD3_XENTR^Q6NVR9^Q:24-186,H:415-566^37.42%ID^E:3e-23^RecName: Full=ATPase family AAA domain-containing protein 3;^Eukaryota; Metazoa; Chordata; Craniata; Vertebrata; Euteleostomi; Amphibia; Batrachia; Anura; Pipoidea; Pipidae; Xenopodinae; Xenopus; Silurana	.	COG1222^26S protease regulatory subunit	GO:0016021^cellular_component^integral component of membrane`GO:0005743^cellular_component^mitochondrial inner membrane`GO:0042645^cellular_component^mitochondrial nucleoid`GO:0005524^molecular_function^ATP binding`GO:0017111^molecular_function^nucleoside-triphosphatase activity	.
c82931_g1_i4	8.3811	0.439331	8.67364e-09	3.22498e-06	0	0	1.41	0	0	1.92	sp|Q9H2H9|S38A1_HUMAN^Q9H2H9^Q:1516-269,H:43-452^26.5%ID^E:2e-22^RecName: Full=Sodium-coupled neutral amino acid transporter 1;^Eukaryota; Metazoa; Chordata; Craniata; Vertebrata; Euteleostomi; Mammalia; Eutheria; Euarchontoglires; Primates; Haplorrhini; Catarrhini; Hominidae; Homo	c82931_g1_i4|m.37616	182-1522[-]	sp|Q9JM15|S38A1_RAT^Q9JM15^Q:3-428,H:43-459^27.58%ID^E:4e-31^RecName: Full=Sodium-coupled neutral amino acid transporter 1;^Eukaryota; Metazoa; Chordata; Craniata; Vertebrata; Euteleostomi; Mammalia; Eutheria; Euarchontoglires; Glires; Rodentia; Sciurognathi; Muroidea; Muridae; Murinae; Rattus	.	COG0814^Amino acid transporter	GO:0030424^cellular_component^axon`GO:0016021^cellular_component^integral component of membrane`GO:0005886^cellular_component^plasma membrane`GO:0015186^molecular_function^L-glutamine transmembrane transporter activity`GO:0015293^molecular_function^symporter activity`GO:0006814^biological_process^sodium ion transport	.
c82968_g1_i5	3.5248	4.63119	1.4593e-06	0.000229529	17.73	45.31	245.34	51.15	4.65	55.76	sp|Q8VY81|NUD21_ARATH^Q8VY81^Q:812-408,H:66-193^60.74%ID^E:2e-48^RecName: Full=Nudix hydrolase 21, chloroplastic;^Eukaryota; Viridiplantae; Streptophyta; Embryophyta; Tracheophyta; Spermatophyta; Magnoliophyta; eudicotyledons; Gunneridae; Pentapetalae; rosids; malvids; Brassicales; Brassicaceae; Camelineae; Arabidopsis	c82968_g1_i5|m.37718	366-782[-]	sp|Q8VY81|NUD21_ARATH^Q8VY81^Q:11-125,H:79-193^64.35%ID^E:8e-48^RecName: Full=Nudix hydrolase 21, chloroplastic;^Eukaryota; Viridiplantae; Streptophyta; Embryophyta; Tracheophyta; Spermatophyta; Magnoliophyta; eudicotyledons; Gunneridae; Pentapetalae; rosids; malvids; Brassicales; Brassicaceae; Camelineae; Arabidopsis	.	.	GO:0009507^cellular_component^chloroplast`GO:0016787^molecular_function^hydrolase activity`GO:0046872^molecular_function^metal ion binding	.
c83048_g1_i4	7.37056	-0.545891	2.45054e-06	0.000338188	0.63	0.51	0.3	0.47	0	0.98	.	c83048_g1_i4|m.37919	1097-1570[+]	.	.	.	.	.
c83048_g1_i4	7.37056	-0.545891	2.45054e-06	0.000338188	0.63	0.51	0.3	0.47	0	0.98	.	c83048_g1_i4|m.37918	2-1045[+]	.	.	.	.	.
c83098_g1_i1	7.27804	-0.635853	3.54078e-06	0.000454592	0	3.43	1.31	2.44	0	1.24	sp|B6JX19|UTP25_SCHJY^B6JX19^Q:112-930,H:359-639^38.08%ID^E:2e-70^RecName: Full=U3 small nucleolar RNA-associated protein 25;^Eukaryota; Fungi; Dikarya; Ascomycota; Taphrinomycotina; Schizosaccharomycetes; Schizosaccharomycetales; Schizosaccharomycetaceae; Schizosaccharomyces	c83098_g1_i1|m.38013	157-936[+]	sp|B6JX19|UTP25_SCHJY^B6JX19^Q:1-258,H:374-639^37.59%ID^E:2e-66^RecName: Full=U3 small nucleolar RNA-associated protein 25;^Eukaryota; Fungi; Dikarya; Ascomycota; Taphrinomycotina; Schizosaccharomycetes; Schizosaccharomycetales; Schizosaccharomycetaceae; Schizosaccharomyces	.	.	GO:0005730^cellular_component^nucleolus`GO:0030529^cellular_component^ribonucleoprotein complex`GO:0006364^biological_process^rRNA processing	.
c83213_g1_i1	7.02974	1.61321	3.34164e-10	2.06237e-07	5.52	0.92	3.6	1.6	0.01	2.36	sp|Q8RWU5|FBL3_ARATH^Q8RWU5^Q:2640-694,H:31-657^39.08%ID^E:2e-101^RecName: Full=F-box/LRR-repeat protein 3;^Eukaryota; Viridiplantae; Streptophyta; Embryophyta; Tracheophyta; Spermatophyta; Magnoliophyta; eudicotyledons; Gunneridae; Pentapetalae; rosids; malvids; Brassicales; Brassicaceae; Camelineae; Arabidopsis	c83213_g1_i1|m.38261	781-2709[-]	sp|Q8RWU5|FBL3_ARATH^Q8RWU5^Q:9-641,H:15-642^40.16%ID^E:4e-123^RecName: Full=F-box/LRR-repeat protein 3;^Eukaryota; Viridiplantae; Streptophyta; Embryophyta; Tracheophyta; Spermatophyta; Magnoliophyta; eudicotyledons; Gunneridae; Pentapetalae; rosids; malvids; Brassicales; Brassicaceae; Camelineae; Arabidopsis	.	.	.	.
c83242_g1_i1	11.6055	3.62778	7.69132e-18	1.55856e-13	18.3	16.92	15.34	13.43	0	18.68	sp|P93472|DIM_PEA^P93472^Q:188-1561,H:1-458^84.53%ID^E:0^RecName: Full=Delta(24)-sterol reductase;^Eukaryota; Viridiplantae; Streptophyta; Embryophyta; Tracheophyta; Spermatophyta; Magnoliophyta; eudicotyledons; Gunneridae; Pentapetalae; rosids; fabids; Fabales; Fabaceae; Papilionoideae; Fabeae; Pisum	c83242_g1_i1|m.38344	188-1561[+]	sp|P93472|DIM_PEA^P93472^Q:1-458,H:1-458^84.53%ID^E:0^RecName: Full=Delta(24)-sterol reductase;^Eukaryota; Viridiplantae; Streptophyta; Embryophyta; Tracheophyta; Spermatophyta; Magnoliophyta; eudicotyledons; Gunneridae; Pentapetalae; rosids; fabids; Fabales; Fabaceae; Papilionoideae; Fabeae; Pisum	.	.	GO:0016021^cellular_component^integral component of membrane`GO:0050614^molecular_function^delta24-sterol reductase activity`GO:0050660^molecular_function^flavin adenine dinucleotide binding`GO:0008762^molecular_function^UDP-N-acetylmuramate dehydrogenase activity	.
c83281_g1_i1	8.52225	0.57749	3.93956e-09	1.68064e-06	1.31	0	0.96	0.5	0	2.19	sp|A4G9I1|TATB_HERAR^A4G9I1^Q:999-793,H:1-69^33.33%ID^E:2e-06^RecName: Full=Sec-independent protein translocase protein TatB;^Bacteria; Proteobacteria; Betaproteobacteria; Burkholderiales; Oxalobacteraceae; Herminiimonas	c83281_g1_i1|m.38449	316-999[-]	sp|A4G9I1|TATB_HERAR^A4G9I1^Q:1-69,H:1-69^33.33%ID^E:2e-07^RecName: Full=Sec-independent protein translocase protein TatB;^Bacteria; Proteobacteria; Betaproteobacteria; Burkholderiales; Oxalobacteraceae; Herminiimonas	.	COG1826^Part of the twin-arginine translocation (Tat) system that transports large folded proteins containing a characteristic twin-arginine motif in their signal peptide across membranes	GO:0005887^cellular_component^integral component of plasma membrane`GO:0033281^cellular_component^TAT protein transport complex`GO:0008320^molecular_function^protein transmembrane transporter activity`GO:0009306^biological_process^protein secretion`GO:0043953^biological_process^protein transport by the Tat complex	.
c83282_g2_i1	7.91214	-0.0186467	1.28242e-07	3.13094e-05	1.06	0	2.38	0.78	0	1.4	sp|Q8VYU6|GOGC4_ARATH^Q8VYU6^Q:1434-454,H:398-724^60.66%ID^E:4e-107^RecName: Full=Golgin candidate 4;^Eukaryota; Viridiplantae; Streptophyta; Embryophyta; Tracheophyta; Spermatophyta; Magnoliophyta; eudicotyledons; Gunneridae; Pentapetalae; rosids; malvids; Brassicales; Brassicaceae; Camelineae; Arabidopsis	c83282_g2_i1|m.38460	433-1452[-]	sp|Q8VYU6|GOGC4_ARATH^Q8VYU6^Q:1-333,H:392-724^61.06%ID^E:9e-117^RecName: Full=Golgin candidate 4;^Eukaryota; Viridiplantae; Streptophyta; Embryophyta; Tracheophyta; Spermatophyta; Magnoliophyta; eudicotyledons; Gunneridae; Pentapetalae; rosids; malvids; Brassicales; Brassicaceae; Camelineae; Arabidopsis	.	.	GO:0005794^cellular_component^Golgi apparatus`GO:0007030^biological_process^Golgi organization	.
c83350_g1_i3	7.99199	0.0592224	8.63636e-08	2.25814e-05	0.64	0.88	2.59	1.5	0	0.52	sp|Q80X82|SYMPK_MOUSE^Q80X82^Q:2184-3851,H:553-1098^29.16%ID^E:2e-59^RecName: Full=Symplekin;^Eukaryota; Metazoa; Chordata; Craniata; Vertebrata; Euteleostomi; Mammalia; Eutheria; Euarchontoglires; Glires; Rodentia; Sciurognathi; Muroidea; Muridae; Murinae; Mus; Mus`sp|Q80X82|SYMPK_MOUSE^Q80X82^Q:321-1094,H:77-325^24.43%ID^E:1e-05^RecName: Full=Symplekin;^Eukaryota; Metazoa; Chordata; Craniata; V…	c83350_g1_i3|m.38637	168-3950[+]	sp|Q80X82|SYMPK_MOUSE^Q80X82^Q:673-1228,H:553-1098^29.81%ID^E:6e-61^RecName: Full=Symplekin;^Eukaryota; Metazoa; Chordata; Craniata; Vertebrata; Euteleostomi; Mammalia; Eutheria; Euarchontoglires; Glires; Rodentia; Sciurognathi; Muroidea; Muridae; Murinae; Mus; Mus`sp|Q80X82|SYMPK_MOUSE^Q80X82^Q:25-352,H:51-359^23.49%ID^E:2e-08^RecName: Full=Symplekin;^Eukaryota; Metazoa; Chordata; Craniata; Vert…	.	.	GO:0005737^cellular_component^cytoplasm`GO:0005856^cellular_component^cytoskeleton`GO:0005654^cellular_component^nucleoplasm`GO:0005886^cellular_component^plasma membrane`GO:0005923^cellular_component^tight junction`GO:0007155^biological_process^cell adhesion`GO:0006378^biological_process^mRNA polyadenylation`GO:0035307^biological_process^positive regulation of protein dephosphorylation	.
c83387_g1_i5	9.0557	1.10102	1.4751e-10	1.06122e-07	4.21	10.44	5.75	5.69	0	4.36	sp|Q9FLF0|RS92_ARATH^Q9FLF0^Q:835-966,H:144-187^65.91%ID^E:6e-11^RecName: Full=40S ribosomal protein S9-2;^Eukaryota; Viridiplantae; Streptophyta; Embryophyta; Tracheophyta; Spermatophyta; Magnoliophyta; eudicotyledons; Gunneridae; Pentapetalae; rosids; malvids; Brassicales; Brassicaceae; Camelineae; Arabidopsis	.	.	.	.	COG0522^One of the primary rRNA binding proteins, it binds directly to 16S rRNA where it nucleates assembly of the body of the 30S subunit (By similarity)	GO:0005829^cellular_component^cytosol`GO:0016020^cellular_component^membrane`GO:0009506^cellular_component^plasmodesma`GO:0015935^cellular_component^small ribosomal subunit`GO:0019843^molecular_function^rRNA binding`GO:0003735^molecular_function^structural constituent of ribosome`GO:0006412^biological_process^translation	.
c83449_g1_i4	4.75002	0.263731	4.77437e-06	0.000583987	1.5	0.56	3.27	3.11	0.09	2.39	sp|Q9C810|Y1342_ARATH^Q9C810^Q:275-931,H:7-226^53.51%ID^E:3e-58^RecName: Full=PHD finger protein At1g33420;^Eukaryota; Viridiplantae; Streptophyta; Embryophyta; Tracheophyta; Spermatophyta; Magnoliophyta; eudicotyledons; Gunneridae; Pentapetalae; rosids; malvids; Brassicales; Brassicaceae; Camelineae; Arabidopsis	c83449_g1_i4|m.38918	263-946[+]	sp|Q9C810|Y1342_ARATH^Q9C810^Q:5-223,H:7-226^54.39%ID^E:3e-67^RecName: Full=PHD finger protein At1g33420;^Eukaryota; Viridiplantae; Streptophyta; Embryophyta; Tracheophyta; Spermatophyta; Magnoliophyta; eudicotyledons; Gunneridae; Pentapetalae; rosids; malvids; Brassicales; Brassicaceae; Camelineae; Arabidopsis	.	.	GO:0005634^cellular_component^nucleus`GO:0008270^molecular_function^zinc ion binding`GO:0006355^biological_process^regulation of transcription, DNA-templated`GO:0006351^biological_process^transcription, DNA-templated	.
c83472_g1_i3	7.56585	-0.35593	8.75702e-07	0.000153195	0	0	0.22	0.97	0	0.6	sp|Q86WJ1|CHD1L_HUMAN^Q86WJ1^Q:150-1283,H:23-380^44.09%ID^E:2e-135^RecName: Full=Chromodomain-helicase-DNA-binding protein 1-like;^Eukaryota; Metazoa; Chordata; Craniata; Vertebrata; Euteleostomi; Mammalia; Eutheria; Euarchontoglires; Primates; Haplorrhini; Catarrhini; Hominidae; Homo`sp|Q86WJ1|CHD1L_HUMAN^Q86WJ1^Q:1352-2776,H:379-878^34.67%ID^E:2e-135^RecName: Full=Chromodomain-helicase-DNA-bind…	c83472_g1_i3|m.38959	1364-2782[+]	sp|Q86WJ1|CHD1L_HUMAN^Q86WJ1^Q:1-471,H:383-878^34.87%ID^E:2e-64^RecName: Full=Chromodomain-helicase-DNA-binding protein 1-like;^Eukaryota; Metazoa; Chordata; Craniata; Vertebrata; Euteleostomi; Mammalia; Eutheria; Euarchontoglires; Primates; Haplorrhini; Catarrhini; Hominidae; Homo	.	COG0553^helicase	GO:0005634^cellular_component^nucleus`GO:0005524^molecular_function^ATP binding`GO:0004003^molecular_function^ATP-dependent DNA helicase activity`GO:0016887^molecular_function^ATPase activity`GO:0003677^molecular_function^DNA binding`GO:0000166^molecular_function^nucleotide binding`GO:0005515^molecular_function^protein binding`GO:0006200^biological_process^ATP catabolic process`GO:0006974^biologi…	.
c83472_g1_i3	7.56585	-0.35593	8.75702e-07	0.000153195	0	0	0.22	0.97	0	0.6	sp|Q86WJ1|CHD1L_HUMAN^Q86WJ1^Q:150-1283,H:23-380^44.09%ID^E:2e-135^RecName: Full=Chromodomain-helicase-DNA-binding protein 1-like;^Eukaryota; Metazoa; Chordata; Craniata; Vertebrata; Euteleostomi; Mammalia; Eutheria; Euarchontoglires; Primates; Haplorrhini; Catarrhini; Hominidae; Homo`sp|Q86WJ1|CHD1L_HUMAN^Q86WJ1^Q:1352-2776,H:379-878^34.67%ID^E:2e-135^RecName: Full=Chromodomain-helicase-DNA-bind…	c83472_g1_i3|m.38960	105-1319[+]	sp|Q86WJ1|CHD1L_HUMAN^Q86WJ1^Q:16-393,H:23-380^44.09%ID^E:5e-85^RecName: Full=Chromodomain-helicase-DNA-binding protein 1-like;^Eukaryota; Metazoa; Chordata; Craniata; Vertebrata; Euteleostomi; Mammalia; Eutheria; Euarchontoglires; Primates; Haplorrhini; Catarrhini; Hominidae; Homo	.	COG0553^helicase	GO:0005634^cellular_component^nucleus`GO:0005524^molecular_function^ATP binding`GO:0004003^molecular_function^ATP-dependent DNA helicase activity`GO:0016887^molecular_function^ATPase activity`GO:0003677^molecular_function^DNA binding`GO:0000166^molecular_function^nucleotide binding`GO:0005515^molecular_function^protein binding`GO:0006200^biological_process^ATP catabolic process`GO:0006974^biologi…	.
c83480_g1_i4	7.64208	-0.28174	5.43348e-07	0.000103061	0.38	0	0	0	0	1.13	.	c83480_g1_i4|m.38986	1-1461[+]	.	.	.	.	.
c83563_g1_i4	7.34038	-0.575244	2.94065e-06	0.000393758	2.22	1.23	2.5	2.16	0	0.88	.	c83563_g1_i4|m.39187	904-1272[+]	.	.	.	.	.
c83563_g1_i4	7.34038	-0.575244	2.94065e-06	0.000393758	2.22	1.23	2.5	2.16	0	0.88	.	c83563_g1_i4|m.39186	102-728[+]	.	.	.	.	.
c83582_g2_i4	3.7562	1.64223	4.68799e-06	0.000573998	3.24	1.5	3.91	2.86	0.27	3.68	sp|P30352|SRSF2_CHICK^P30352^Q:142-459,H:3-107^49.06%ID^E:1e-21^RecName: Full=Serine/arginine-rich splicing factor 2;^Eukaryota; Metazoa; Chordata; Craniata; Vertebrata; Euteleostomi; Testudines + Archosauria group; Archosauria; Dinosauria; Saurischia; Theropoda; Coelurosauria; Aves; Neognathae; Galliformes; Phasianidae; Phasianinae; Gallus	c83582_g2_i4|m.39249	133-903[+]	sp|P30352|SRSF2_CHICK^P30352^Q:9-95,H:7-93^54.02%ID^E:3e-23^RecName: Full=Serine/arginine-rich splicing factor 2;^Eukaryota; Metazoa; Chordata; Craniata; Vertebrata; Euteleostomi; Testudines + Archosauria group; Archosauria; Dinosauria; Saurischia; Theropoda; Coelurosauria; Aves; Neognathae; Galliformes; Phasianidae; Phasianinae; Gallus	.	.	GO:0016607^cellular_component^nuclear speck`GO:0005681^cellular_component^spliceosomal complex`GO:0000166^molecular_function^nucleotide binding`GO:0003723^molecular_function^RNA binding`GO:0006397^biological_process^mRNA processing`GO:0008380^biological_process^RNA splicing	.
c83598_g1_i1	9.37149	1.41198	2.04429e-11	2.30139e-08	3.16	3.93	4.47	2.92	0	4.13	sp|Q54R62|UCKC_DICDI^Q54R62^Q:128-934,H:145-415^37.09%ID^E:5e-50^RecName: Full=Uridine-cytidine kinase C;^Eukaryota; Amoebozoa; Mycetozoa; Dictyosteliida; Dictyostelium	c83598_g1_i1|m.39302	272-1168[+]	sp|Q54R62|UCKC_DICDI^Q54R62^Q:2-221,H:196-415^34.38%ID^E:3e-36^RecName: Full=Uridine-cytidine kinase C;^Eukaryota; Amoebozoa; Mycetozoa; Dictyosteliida; Dictyostelium	.	COG0572^uridine kinase	GO:0005524^molecular_function^ATP binding`GO:0016773^molecular_function^phosphotransferase activity, alcohol group as acceptor`GO:0004849^molecular_function^uridine kinase activity`GO:0044211^biological_process^CTP salvage`GO:0044206^biological_process^UMP salvage	.
c83638_g3_i2	4.99383	1.02616	1.86832e-07	4.39374e-05	1.52	0.43	1.82	1.16	0.07	2.32	sp|Q9FPR3|EDR1_ARATH^Q9FPR3^Q:1744-1977,H:658-735^69.23%ID^E:8e-30^RecName: Full=Serine/threonine-protein kinase EDR1;^Eukaryota; Viridiplantae; Streptophyta; Embryophyta; Tracheophyta; Spermatophyta; Magnoliophyta; eudicotyledons; Gunneridae; Pentapetalae; rosids; malvids; Brassicales; Brassicaceae; Camelineae; Arabidopsis	c83638_g3_i2|m.39426	661-1977[+]	sp|Q9FPR3|EDR1_ARATH^Q9FPR3^Q:362-439,H:658-735^69.23%ID^E:3e-31^RecName: Full=Serine/threonine-protein kinase EDR1;^Eukaryota; Viridiplantae; Streptophyta; Embryophyta; Tracheophyta; Spermatophyta; Magnoliophyta; eudicotyledons; Gunneridae; Pentapetalae; rosids; malvids; Brassicales; Brassicaceae; Camelineae; Arabidopsis	.	COG5022^myosin heavy chain	GO:0005829^cellular_component^cytosol`GO:0005769^cellular_component^early endosome`GO:0005783^cellular_component^endoplasmic reticulum`GO:0005794^cellular_component^Golgi apparatus`GO:0005634^cellular_component^nucleus`GO:0005802^cellular_component^trans-Golgi network`GO:0005524^molecular_function^ATP binding`GO:0016301^molecular_function^kinase activity`GO:0004709^molecular_function^MAP kinase k…	.
c83685_g1_i2	4.82448	2.01866	2.66002e-08	8.37859e-06	2.18	1.22	7.27	3.42	0.21	6.64	sp|Q9LTS3|CKX3_ARATH^Q9LTS3^Q:1381-338,H:174-517^57.47%ID^E:1e-132^RecName: Full=Cytokinin dehydrogenase 3;^Eukaryota; Viridiplantae; Streptophyta; Embryophyta; Tracheophyta; Spermatophyta; Magnoliophyta; eudicotyledons; Gunneridae; Pentapetalae; rosids; malvids; Brassicales; Brassicaceae; Camelineae; Arabidopsis	c83685_g1_i2|m.39565	326-1381[-]	sp|Q9LTS3|CKX3_ARATH^Q9LTS3^Q:1-348,H:174-517^57.47%ID^E:3e-142^RecName: Full=Cytokinin dehydrogenase 3;^Eukaryota; Viridiplantae; Streptophyta; Embryophyta; Tracheophyta; Spermatophyta; Magnoliophyta; eudicotyledons; Gunneridae; Pentapetalae; rosids; malvids; Brassicales; Brassicaceae; Camelineae; Arabidopsis	.	COG0277^FAD linked oxidase domain protein	GO:0005783^cellular_component^endoplasmic reticulum`GO:0005773^cellular_component^vacuole`GO:0019139^molecular_function^cytokinin dehydrogenase activity`GO:0050660^molecular_function^flavin adenine dinucleotide binding`GO:0008131^molecular_function^primary amine oxidase activity`GO:0008762^molecular_function^UDP-N-acetylmuramate dehydrogenase activity`GO:0009823^biological_process^cytokinin catab…	.
c83739_g1_i2	7.34038	-0.575244	2.94065e-06	0.000393758	0.47	0	0	0	0	0.78	sp|Q9SGP2|HSL1_ARATH^Q9SGP2^Q:269-1519,H:17-437^53.55%ID^E:5e-139^RecName: Full=Receptor-like protein kinase HSL1;^Eukaryota; Viridiplantae; Streptophyta; Embryophyta; Tracheophyta; Spermatophyta; Magnoliophyta; eudicotyledons; Gunneridae; Pentapetalae; rosids; malvids; Brassicales; Brassicaceae; Camelineae; Arabidopsis`sp|Q9SGP2|HSL1_ARATH^Q9SGP2^Q:383-1015,H:369-580^32.24%ID^E:3e-15^RecName: Fu…	c83739_g1_i2|m.39693	182-1951[+]	sp|Q9SGP2|HSL1_ARATH^Q9SGP2^Q:25-451,H:12-442^53.24%ID^E:7e-142^RecName: Full=Receptor-like protein kinase HSL1;^Eukaryota; Viridiplantae; Streptophyta; Embryophyta; Tracheophyta; Spermatophyta; Magnoliophyta; eudicotyledons; Gunneridae; Pentapetalae; rosids; malvids; Brassicales; Brassicaceae; Camelineae; Arabidopsis`sp|Q9SGP2|HSL1_ARATH^Q9SGP2^Q:239-452,H:62-300^32.5%ID^E:5e-21^RecName: Full=Re…	.	COG4886^leucine Rich Repeat	GO:0016021^cellular_component^integral component of membrane`GO:0005886^cellular_component^plasma membrane`GO:0005524^molecular_function^ATP binding`GO:0004674^molecular_function^protein serine/threonine kinase activity	.
c83739_g1_i2	7.34038	-0.575244	2.94065e-06	0.000393758	0.47	0	0	0	0	0.78	sp|Q9SGP2|HSL1_ARATH^Q9SGP2^Q:269-1519,H:17-437^53.55%ID^E:5e-139^RecName: Full=Receptor-like protein kinase HSL1;^Eukaryota; Viridiplantae; Streptophyta; Embryophyta; Tracheophyta; Spermatophyta; Magnoliophyta; eudicotyledons; Gunneridae; Pentapetalae; rosids; malvids; Brassicales; Brassicaceae; Camelineae; Arabidopsis`sp|Q9SGP2|HSL1_ARATH^Q9SGP2^Q:383-1015,H:369-580^32.24%ID^E:3e-15^RecName: Fu…	c83739_g1_i2|m.39695	118-480[-]	.	.	.	.	.
c83756_g1_i3	7.99199	0.0592224	8.63636e-08	2.25814e-05	0.49	0.76	0.5	1.05	0	1.53	sp|O48781|SPX2_ARATH^O48781^Q:688-236,H:137-287^49.06%ID^E:2e-55^RecName: Full=SPX domain-containing protein 2;^Eukaryota; Viridiplantae; Streptophyta; Embryophyta; Tracheophyta; Spermatophyta; Magnoliophyta; eudicotyledons; Gunneridae; Pentapetalae; rosids; malvids; Brassicales; Brassicaceae; Camelineae; Arabidopsis`sp|O48781|SPX2_ARATH^O48781^Q:1161-754,H:1-140^47.52%ID^E:2e-55^RecName: Full=SP…	c83756_g1_i3|m.39736	233-544[-]	sp|O48781|SPX2_ARATH^O48781^Q:1-103,H:185-287^41.51%ID^E:2e-13^RecName: Full=SPX domain-containing protein 2;^Eukaryota; Viridiplantae; Streptophyta; Embryophyta; Tracheophyta; Spermatophyta; Magnoliophyta; eudicotyledons; Gunneridae; Pentapetalae; rosids; malvids; Brassicales; Brassicaceae; Camelineae; Arabidopsis	.	.	GO:0005634^cellular_component^nucleus`GO:0016036^biological_process^cellular response to phosphate starvation	.
c83756_g1_i3	7.99199	0.0592224	8.63636e-08	2.25814e-05	0.49	0.76	0.5	1.05	0	1.53	sp|O48781|SPX2_ARATH^O48781^Q:688-236,H:137-287^49.06%ID^E:2e-55^RecName: Full=SPX domain-containing protein 2;^Eukaryota; Viridiplantae; Streptophyta; Embryophyta; Tracheophyta; Spermatophyta; Magnoliophyta; eudicotyledons; Gunneridae; Pentapetalae; rosids; malvids; Brassicales; Brassicaceae; Camelineae; Arabidopsis`sp|O48781|SPX2_ARATH^O48781^Q:1161-754,H:1-140^47.52%ID^E:2e-55^RecName: Full=SP…	c83756_g1_i3|m.39735	697-1161[-]	sp|Q8LBH4|SPX1_ARATH^Q8LBH4^Q:1-136,H:1-133^47.45%ID^E:1e-31^RecName: Full=SPX domain-containing protein 1;^Eukaryota; Viridiplantae; Streptophyta; Embryophyta; Tracheophyta; Spermatophyta; Magnoliophyta; eudicotyledons; Gunneridae; Pentapetalae; rosids; malvids; Brassicales; Brassicaceae; Camelineae; Arabidopsis	.	.	GO:0005634^cellular_component^nucleus`GO:0016036^biological_process^cellular response to phosphate starvation`GO:0080040^biological_process^positive regulation of cellular response to phosphate starvation	.
c83787_g1_i4	4.0909	1.11059	3.48186e-06	0.000454592	2.87	0	6.28	1.64	0.16	2.79	sp|F2Y4A3|SPHK2_ARATH^F2Y4A3^Q:1595-276,H:17-479^56.22%ID^E:0^RecName: Full=Sphingosine kinase 2;^Eukaryota; Viridiplantae; Streptophyta; Embryophyta; Tracheophyta; Spermatophyta; Magnoliophyta; eudicotyledons; Gunneridae; Pentapetalae; rosids; malvids; Brassicales; Brassicaceae; Camelineae; Arabidopsis	c83787_g1_i4|m.39837	270-1622[-]	sp|F2Y4A3|SPHK2_ARATH^F2Y4A3^Q:10-449,H:17-479^56.22%ID^E:0^RecName: Full=Sphingosine kinase 2;^Eukaryota; Viridiplantae; Streptophyta; Embryophyta; Tracheophyta; Spermatophyta; Magnoliophyta; eudicotyledons; Gunneridae; Pentapetalae; rosids; malvids; Brassicales; Brassicaceae; Camelineae; Arabidopsis	.	.	GO:0009705^cellular_component^plant-type vacuole membrane`GO:0005524^molecular_function^ATP binding`GO:0004143^molecular_function^diacylglycerol kinase activity`GO:0003951^molecular_function^NAD+ kinase activity`GO:0008481^molecular_function^sphinganine kinase activity`GO:0071215^biological_process^cellular response to abscisic acid stimulus`GO:0046834^biological_process^lipid phosphorylation`GO:…	.
c83841_g2_i2	7.30954	-0.605223	3.54078e-06	0.000454592	0.38	0	0.89	0.62	0	0.45	sp|Q8RJP2|RHIE_DICD3^Q8RJP2^Q:2665-992,H:99-577^26.47%ID^E:6e-28^RecName: Full=Rhamnogalacturonate lyase;^Bacteria; Proteobacteria; Gammaproteobacteria; Enterobacteriales; Enterobacteriaceae; Dickeya	c83841_g2_i2|m.39998	980-2425[-]	sp|Q8RJP2|RHIE_DICD3^Q8RJP2^Q:21-478,H:175-577^27.68%ID^E:1e-24^RecName: Full=Rhamnogalacturonate lyase;^Bacteria; Proteobacteria; Gammaproteobacteria; Enterobacteriales; Enterobacteriaceae; Dickeya	.	.	GO:0005576^cellular_component^extracellular region`GO:0030246^molecular_function^carbohydrate binding`GO:0016829^molecular_function^lyase activity`GO:0005975^biological_process^carbohydrate metabolic process`GO:0009405^biological_process^pathogenesis	.
c83842_g1_i2	8.89882	0.946838	4.02924e-10	2.3897e-07	0.49	0.82	1.03	0.74	0	2.85	sp|Q940T9|COL4_ARATH^Q940T9^Q:555-334,H:271-344^41.89%ID^E:9e-10^RecName: Full=Zinc finger protein CONSTANS-LIKE 4;^Eukaryota; Viridiplantae; Streptophyta; Embryophyta; Tracheophyta; Spermatophyta; Magnoliophyta; eudicotyledons; Gunneridae; Pentapetalae; rosids; malvids; Brassicales; Brassicaceae; Camelineae; Arabidopsis	c83842_g1_i2|m.40008	169-1407[-]	sp|Q940T9|COL4_ARATH^Q940T9^Q:285-358,H:271-344^41.89%ID^E:6e-10^RecName: Full=Zinc finger protein CONSTANS-LIKE 4;^Eukaryota; Viridiplantae; Streptophyta; Embryophyta; Tracheophyta; Spermatophyta; Magnoliophyta; eudicotyledons; Gunneridae; Pentapetalae; rosids; malvids; Brassicales; Brassicaceae; Camelineae; Arabidopsis	.	.	GO:0005634^cellular_component^nucleus`GO:0008270^molecular_function^zinc ion binding	.
c83842_g2_i1	9.03699	1.08263	1.69255e-10	1.18951e-07	2.79	0.13	5.41	0.27	0	3.28	sp|Q940T9|COL4_ARATH^Q940T9^Q:670-431,H:262-344^44.05%ID^E:9e-10^RecName: Full=Zinc finger protein CONSTANS-LIKE 4;^Eukaryota; Viridiplantae; Streptophyta; Embryophyta; Tracheophyta; Spermatophyta; Magnoliophyta; eudicotyledons; Gunneridae; Pentapetalae; rosids; malvids; Brassicales; Brassicaceae; Camelineae; Arabidopsis	c83842_g2_i1|m.40010	263-1498[-]	sp|Q940T9|COL4_ARATH^Q940T9^Q:277-356,H:262-344^44.05%ID^E:4e-10^RecName: Full=Zinc finger protein CONSTANS-LIKE 4;^Eukaryota; Viridiplantae; Streptophyta; Embryophyta; Tracheophyta; Spermatophyta; Magnoliophyta; eudicotyledons; Gunneridae; Pentapetalae; rosids; malvids; Brassicales; Brassicaceae; Camelineae; Arabidopsis	.	.	GO:0005634^cellular_component^nucleus`GO:0008270^molecular_function^zinc ion binding	.
c83929_g1_i4	9.88167	1.91579	7.77861e-13	1.37065e-09	0.14	3.19	2.77	1.61	0	2.97	sp|Q940Z1|PPR51_ARATH^Q940Z1^Q:1460-585,H:1-293^51.88%ID^E:6e-90^RecName: Full=Pentatricopeptide repeat-containing protein At1g19525;^Eukaryota; Viridiplantae; Streptophyta; Embryophyta; Tracheophyta; Spermatophyta; Magnoliophyta; eudicotyledons; Gunneridae; Pentapetalae; rosids; malvids; Brassicales; Brassicaceae; Camelineae; Arabidopsis	c83929_g1_i4|m.40258	537-2699[-]	sp|Q940Z1|PPR51_ARATH^Q940Z1^Q:414-705,H:1-293^51.88%ID^E:5e-100^RecName: Full=Pentatricopeptide repeat-containing protein At1g19525;^Eukaryota; Viridiplantae; Streptophyta; Embryophyta; Tracheophyta; Spermatophyta; Magnoliophyta; eudicotyledons; Gunneridae; Pentapetalae; rosids; malvids; Brassicales; Brassicaceae; Camelineae; Arabidopsis	.	.	.	.
c83961_g1_i1	7.91214	-0.0186467	1.28242e-07	3.13094e-05	0	0	0.76	0.17	0	0.72	sp|Q9CAG3|LOX6_ARATH^Q9CAG3^Q:2830-398,H:101-917^63.66%ID^E:0^RecName: Full=Lipoxygenase 6, chloroplastic;^Eukaryota; Viridiplantae; Streptophyta; Embryophyta; Tracheophyta; Spermatophyta; Magnoliophyta; eudicotyledons; Gunneridae; Pentapetalae; rosids; malvids; Brassicales; Brassicaceae; Camelineae; Arabidopsis	c83961_g1_i1|m.40326	395-3130[-]	sp|Q9CAG3|LOX6_ARATH^Q9CAG3^Q:21-911,H:13-917^59.93%ID^E:0^RecName: Full=Lipoxygenase 6, chloroplastic;^Eukaryota; Viridiplantae; Streptophyta; Embryophyta; Tracheophyta; Spermatophyta; Magnoliophyta; eudicotyledons; Gunneridae; Pentapetalae; rosids; malvids; Brassicales; Brassicaceae; Camelineae; Arabidopsis	.	.	GO:0009507^cellular_component^chloroplast`GO:0005886^cellular_component^plasma membrane`GO:0005506^molecular_function^iron ion binding`GO:0016165^molecular_function^linoleate 13S-lipoxygenase activity`GO:0009695^biological_process^jasmonic acid biosynthetic process`GO:0034440^biological_process^lipid oxidation`GO:0031408^biological_process^oxylipin biosynthetic process	.
c83996_g1_i1	8.3811	0.439331	8.67364e-09	3.22498e-06	0	2.74	3.28	2.82	0	2.01	sp|Q9SJ85|Y2474_ARATH^Q9SJ85^Q:103-1314,H:166-566^70.54%ID^E:0^RecName: Full=BTB/POZ domain-containing protein At2g04740;^Eukaryota; Viridiplantae; Streptophyta; Embryophyta; Tracheophyta; Spermatophyta; Magnoliophyta; eudicotyledons; Gunneridae; Pentapetalae; rosids; malvids; Brassicales; Brassicaceae; Camelineae; Arabidopsis	c83996_g1_i1|m.40417	334-1332[+]	sp|Q9SJ85|Y2474_ARATH^Q9SJ85^Q:1-327,H:243-566^70.03%ID^E:4e-163^RecName: Full=BTB/POZ domain-containing protein At2g04740;^Eukaryota; Viridiplantae; Streptophyta; Embryophyta; Tracheophyta; Spermatophyta; Magnoliophyta; eudicotyledons; Gunneridae; Pentapetalae; rosids; malvids; Brassicales; Brassicaceae; Camelineae; Arabidopsis	.	COG0666^Ankyrin Repeat	GO:0016567^biological_process^protein ubiquitination	.
c84140_g1_i1	7.24583	-0.667165	4.27844e-06	0.00052809	0.81	0	1.89	0.29	0	2.21	sp|Q9SX98|LHTL8_ARATH^Q9SX98^Q:404-90,H:22-126^52.59%ID^E:3e-28^RecName: Full=Lysine histidine transporter-like 8;^Eukaryota; Viridiplantae; Streptophyta; Embryophyta; Tracheophyta; Spermatophyta; Magnoliophyta; eudicotyledons; Gunneridae; Pentapetalae; rosids; malvids; Brassicales; Brassicaceae; Camelineae; Arabidopsis	c84140_g1_i1|m.40675	87-590[-]	sp|Q9SX98|LHTL8_ARATH^Q9SX98^Q:54-167,H:15-126^52%ID^E:3e-29^RecName: Full=Lysine histidine transporter-like 8;^Eukaryota; Viridiplantae; Streptophyta; Embryophyta; Tracheophyta; Spermatophyta; Magnoliophyta; eudicotyledons; Gunneridae; Pentapetalae; rosids; malvids; Brassicales; Brassicaceae; Camelineae; Arabidopsis	.	.	GO:0016021^cellular_component^integral component of membrane`GO:0005886^cellular_component^plasma membrane`GO:0006865^biological_process^amino acid transport	.
c84194_g1_i2	7.17916	-0.731962	6.31674e-06	0.000725905	3.4	0	1.05	0.46	0	0.88	sp|Q8GXJ1|HDA15_ARATH^Q8GXJ1^Q:1307-51,H:5-417^64.62%ID^E:6e-158^RecName: Full=Histone deacetylase 15;^Eukaryota; Viridiplantae; Streptophyta; Embryophyta; Tracheophyta; Spermatophyta; Magnoliophyta; eudicotyledons; Gunneridae; Pentapetalae; rosids; malvids; Brassicales; Brassicaceae; Camelineae; Arabidopsis	c84194_g1_i2|m.40816	3-1421[-]	sp|Q8GXJ1|HDA15_ARATH^Q8GXJ1^Q:39-457,H:5-417^65.33%ID^E:3e-170^RecName: Full=Histone deacetylase 15;^Eukaryota; Viridiplantae; Streptophyta; Embryophyta; Tracheophyta; Spermatophyta; Magnoliophyta; eudicotyledons; Gunneridae; Pentapetalae; rosids; malvids; Brassicales; Brassicaceae; Camelineae; Arabidopsis	.	COG0123^Histone deacetylase	GO:0005634^cellular_component^nucleus`GO:0032041^molecular_function^NAD-dependent histone deacetylase activity (H3-K14 specific)`GO:0097372^molecular_function^NAD-dependent histone deacetylase activity (H3-K18 specific)`GO:0046969^molecular_function^NAD-dependent histone deacetylase activity (H3-K9 specific)`GO:0046970^molecular_function^NAD-dependent histone deacetylase activity (H4-K16 specific…	.
c84260_g1_i10	9.80638	1.84132	1.27872e-12	2.15931e-09	10.17	0	9.78	20.39	0.01	6.81	sp|Q9C4Z7|MINE1_ARATH^Q9C4Z7^Q:333-995,H:5-228^56.83%ID^E:7e-71^RecName: Full=Cell division topological specificity factor homolog, chloroplastic;^Eukaryota; Viridiplantae; Streptophyta; Embryophyta; Tracheophyta; Spermatophyta; Magnoliophyta; eudicotyledons; Gunneridae; Pentapetalae; rosids; malvids; Brassicales; Brassicaceae; Camelineae; Arabidopsis	c84260_g1_i10|m.40996	324-1004[+]	sp|Q9C4Z7|MINE1_ARATH^Q9C4Z7^Q:4-224,H:5-228^56.83%ID^E:2e-73^RecName: Full=Cell division topological specificity factor homolog, chloroplastic;^Eukaryota; Viridiplantae; Streptophyta; Embryophyta; Tracheophyta; Spermatophyta; Magnoliophyta; eudicotyledons; Gunneridae; Pentapetalae; rosids; malvids; Brassicales; Brassicaceae; Camelineae; Arabidopsis	.	.	GO:0009507^cellular_component^chloroplast`GO:0051117^molecular_function^ATPase binding`GO:0042802^molecular_function^identical protein binding`GO:0005515^molecular_function^protein binding`GO:0051301^biological_process^cell division`GO:0010020^biological_process^chloroplast fission`GO:0032955^biological_process^regulation of barrier septum assembly	.
c84298_g2_i9	9.326	1.36714	2.7162e-11	2.86703e-08	6.06	0	4.65	6.17	0	4.11	sp|I7C6E8|C7A52_PANGI^I7C6E8^Q:229-687,H:331-481^48.37%ID^E:6e-31^RecName: Full=Beta-amyrin 28-oxidase;^Eukaryota; Viridiplantae; Streptophyta; Embryophyta; Tracheophyta; Spermatophyta; Magnoliophyta; eudicotyledons; Gunneridae; Pentapetalae; asterids; campanulids; Apiales; Araliaceae; Panax	c84298_g2_i9|m.41103	262-717[+]	sp|I7C6E8|C7A52_PANGI^I7C6E8^Q:1-142,H:342-481^47.18%ID^E:2e-39^RecName: Full=Beta-amyrin 28-oxidase;^Eukaryota; Viridiplantae; Streptophyta; Embryophyta; Tracheophyta; Spermatophyta; Magnoliophyta; eudicotyledons; Gunneridae; Pentapetalae; asterids; campanulids; Apiales; Araliaceae; Panax	.	.	GO:0016021^cellular_component^integral component of membrane`GO:0020037^molecular_function^heme binding`GO:0005506^molecular_function^iron ion binding`GO:0004497^molecular_function^monooxygenase activity`GO:0016705^molecular_function^oxidoreductase activity, acting on paired donors, with incorporation or reduction of molecular oxygen	.
c84318_g3_i2	7.17916	-0.731962	6.31674e-06	0.000725905	0.4	0.53	0.37	0	0	1.11	sp|Q6ZGY0|P2C26_ORYSJ^Q6ZGY0^Q:197-700,H:429-596^82.14%ID^E:2e-90^RecName: Full=Probable protein phosphatase 2C 26;^Eukaryota; Viridiplantae; Streptophyta; Embryophyta; Tracheophyta; Spermatophyta; Magnoliophyta; Liliopsida; Poales; Poaceae; BEP clade; Ehrhartoideae; Oryzeae; Oryza	c84318_g3_i2|m.41146	341-703[+]	sp|Q6ZGY0|P2C26_ORYSJ^Q6ZGY0^Q:1-120,H:477-596^82.5%ID^E:1e-64^RecName: Full=Probable protein phosphatase 2C 26;^Eukaryota; Viridiplantae; Streptophyta; Embryophyta; Tracheophyta; Spermatophyta; Magnoliophyta; Liliopsida; Poales; Poaceae; BEP clade; Ehrhartoideae; Oryzeae; Oryza	.	.	GO:0005886^cellular_component^plasma membrane`GO:0046872^molecular_function^metal ion binding`GO:0005543^molecular_function^phospholipid binding`GO:0004721^molecular_function^phosphoprotein phosphatase activity`GO:0010074^biological_process^maintenance of meristem identity`GO:0009933^biological_process^meristem structural organization`GO:0006355^biological_process^regulation of transcription, DNA…	.
c84490_g2_i9	7.45751	-0.46133	1.4456e-06	0.000227669	0.16	0	1.35	0	0	0.79	.	.	.	.	.	.	.	.
c84529_g3_i3	7.21288	-0.69919	5.18875e-06	0.000617283	0.12	0.07	1.05	0.14	0	0.32	.	c84529_g3_i3|m.41797	1436-3916[+]	.	.	.	.	.
c84529_g3_i3	7.21288	-0.69919	5.18875e-06	0.000617283	0.12	0.07	1.05	0.14	0	0.32	.	c84529_g3_i3|m.41798	205-1404[+]	sp|A2RSJ4|UH1BL_MOUSE^A2RSJ4^Q:1-206,H:1-191^24.06%ID^E:3e-09^RecName: Full=UHRF1-binding protein 1-like;^Eukaryota; Metazoa; Chordata; Craniata; Vertebrata; Euteleostomi; Mammalia; Eutheria; Euarchontoglires; Glires; Rodentia; Sciurognathi; Muroidea; Muridae; Murinae; Mus; Mus	.	.	.	.
c84579_g1_i3	4.5629	0.616025	2.12999e-06	0.000308299	0.94	0.74	33.03	55.01	0.09	2.53	.	c84579_g1_i3|m.41971	191-631[-]	.	.	.	.	.
c84579_g1_i3	4.5629	0.616025	2.12999e-06	0.000308299	0.94	0.74	33.03	55.01	0.09	2.53	.	c84579_g1_i3|m.41972	631-942[-]	.	.	.	.	.
c84628_g2_i1	7.73783	-0.188508	3.44558e-07	7.06448e-05	1.73	4.97	1.29	2.03	0	1.66	.	c84628_g2_i1|m.42100	136-1077[+]	sp|Q04835|YM87_YEAST^Q04835^Q:30-300,H:97-374^23.78%ID^E:6e-09^RecName: Full=Uncharacterized membrane protein YMR253C;^Eukaryota; Fungi; Dikarya; Ascomycota; Saccharomycotina; Saccharomycetes; Saccharomycetales; Saccharomycetaceae; Saccharomyces	.	COG0697^membrane	GO:0016021^cellular_component^integral component of membrane	.
c84650_g1_i3	7.71448	-0.211247	4.00132e-07	8.09471e-05	1.29	1.18	0	0	0	1.09	sp|Q6MG49|BAG6_RAT^Q6MG49^Q:863-1258,H:19-149^39.71%ID^E:4e-15^RecName: Full=Large proline-rich protein BAG6;^Eukaryota; Metazoa; Chordata; Craniata; Vertebrata; Euteleostomi; Mammalia; Eutheria; Euarchontoglires; Glires; Rodentia; Sciurognathi; Muroidea; Muridae; Murinae; Rattus	c84650_g1_i3|m.42149	455-1729[+]	sp|Q6MG49|BAG6_RAT^Q6MG49^Q:124-268,H:6-149^38.26%ID^E:2e-17^RecName: Full=Large proline-rich protein BAG6;^Eukaryota; Metazoa; Chordata; Craniata; Vertebrata; Euteleostomi; Mammalia; Eutheria; Euarchontoglires; Glires; Rodentia; Sciurognathi; Muroidea; Muridae; Murinae; Rattus	.	.	GO:0071818^cellular_component^BAT3 complex`GO:0005737^cellular_component^cytoplasm`GO:0005829^cellular_component^cytosol`GO:0005634^cellular_component^nucleus`GO:0031593^molecular_function^polyubiquitin binding`GO:0070628^molecular_function^proteasome binding`GO:0043022^molecular_function^ribosome binding`GO:0007420^biological_process^brain development`GO:0030154^biological_process^cell different…	.
c84771_g1_i4	7.66662	-0.25785	5.43348e-07	0.000103061	0	0	0	0	0	1.49	.	c84771_g1_i4|m.42486	121-450[-]	.	.	.	.	.
c84772_g1_i5	3.57922	1.71402	7.85709e-06	0.000874006	1.93	0.51	6.58	0.78	0.2	2.62	sp|Q9LMX8|6PGL1_ARATH^Q9LMX8^Q:1860-2348,H:106-268^67.68%ID^E:2e-55^RecName: Full=Probable 6-phosphogluconolactonase 1;^Eukaryota; Viridiplantae; Streptophyta; Embryophyta; Tracheophyta; Spermatophyta; Magnoliophyta; eudicotyledons; Gunneridae; Pentapetalae; rosids; malvids; Brassicales; Brassicaceae; Camelineae; Arabidopsis`sp|Q9LMX8|6PGL1_ARATH^Q9LMX8^Q:526-912,H:1-104^58.91%ID^E:2e-37^RecName:…	c84772_g1_i5|m.42503	2016-2351[+]	sp|Q9LMX8|6PGL1_ARATH^Q9LMX8^Q:1-111,H:158-268^68.75%ID^E:7e-45^RecName: Full=Probable 6-phosphogluconolactonase 1;^Eukaryota; Viridiplantae; Streptophyta; Embryophyta; Tracheophyta; Spermatophyta; Magnoliophyta; eudicotyledons; Gunneridae; Pentapetalae; rosids; malvids; Brassicales; Brassicaceae; Camelineae; Arabidopsis	.	COG0363^Catalyzes the reversible isomerization-deamination of glucosamine 6-phosphate (GlcN6P) to form fructose 6-phosphate (Fru6P) and ammonium ion (By similarity)	GO:0017057^molecular_function^6-phosphogluconolactonase activity`GO:0006098^biological_process^pentose-phosphate shunt	.
c84845_g4_i1	4.47237	1.68287	2.18193e-07	4.94507e-05	2.77	0	0.69	0	0.43	10.1	.	.	.	.	.	.	.	.
c84849_g2_i1	9.25495	1.29714	4.35548e-11	4.10505e-08	2.3	2.43	1.63	4.36	0	6.09	sp|Q9LHG9|NACA1_ARATH^Q9LHG9^Q:362-820,H:51-203^84.42%ID^E:9e-54^RecName: Full=Nascent polypeptide-associated complex subunit alpha-like protein 1;^Eukaryota; Viridiplantae; Streptophyta; Embryophyta; Tracheophyta; Spermatophyta; Magnoliophyta; eudicotyledons; Gunneridae; Pentapetalae; rosids; malvids; Brassicales; Brassicaceae; Camelineae; Arabidopsis	c84849_g2_i1|m.42679	59-823[+]	sp|Q9M612|NACA_PINTA^Q9M612^Q:64-254,H:16-205^73.44%ID^E:1e-79^RecName: Full=Nascent polypeptide-associated complex subunit alpha-like protein;^Eukaryota; Viridiplantae; Streptophyta; Embryophyta; Tracheophyta; Spermatophyta; Pinidae; Pinales; Pinaceae; Pinus; Pinus	.	.	GO:0015031^biological_process^protein transport	.
c84889_g1_i7	7.24583	-0.667165	4.27844e-06	0.00052809	0	0.5	1.61	1.41	0	0.51	sp|Q99575|POP1_HUMAN^Q99575^Q:308-1078,H:99-348^26.25%ID^E:1e-11^RecName: Full=Ribonucleases P/MRP protein subunit POP1;^Eukaryota; Metazoa; Chordata; Craniata; Vertebrata; Euteleostomi; Mammalia; Eutheria; Euarchontoglires; Primates; Haplorrhini; Catarrhini; Hominidae; Homo	c84889_g1_i7|m.42790	260-1090[+]	sp|Q99575|POP1_HUMAN^Q99575^Q:17-274,H:99-349^27.76%ID^E:3e-21^RecName: Full=Ribonucleases P/MRP protein subunit POP1;^Eukaryota; Metazoa; Chordata; Craniata; Vertebrata; Euteleostomi; Mammalia; Eutheria; Euarchontoglires; Primates; Haplorrhini; Catarrhini; Hominidae; Homo	.	.	GO:0005615^cellular_component^extracellular space`GO:0005655^cellular_component^nucleolar ribonuclease P complex`GO:0000172^cellular_component^ribonuclease MRP complex`GO:0044822^molecular_function^poly(A) RNA binding`GO:0005515^molecular_function^protein binding`GO:0000171^molecular_function^ribonuclease MRP activity`GO:0004526^molecular_function^ribonuclease P activity`GO:0090501^biological_pro…	.
c84889_g1_i7	7.24583	-0.667165	4.27844e-06	0.00052809	0	0.5	1.61	1.41	0	0.51	sp|Q99575|POP1_HUMAN^Q99575^Q:308-1078,H:99-348^26.25%ID^E:1e-11^RecName: Full=Ribonucleases P/MRP protein subunit POP1;^Eukaryota; Metazoa; Chordata; Craniata; Vertebrata; Euteleostomi; Mammalia; Eutheria; Euarchontoglires; Primates; Haplorrhini; Catarrhini; Hominidae; Homo	c84889_g1_i7|m.42789	1532-2692[+]	sp|Q99575|POP1_HUMAN^Q99575^Q:34-125,H:596-693^26.53%ID^E:9e-06^RecName: Full=Ribonucleases P/MRP protein subunit POP1;^Eukaryota; Metazoa; Chordata; Craniata; Vertebrata; Euteleostomi; Mammalia; Eutheria; Euarchontoglires; Primates; Haplorrhini; Catarrhini; Hominidae; Homo	.	.	GO:0005615^cellular_component^extracellular space`GO:0005655^cellular_component^nucleolar ribonuclease P complex`GO:0000172^cellular_component^ribonuclease MRP complex`GO:0044822^molecular_function^poly(A) RNA binding`GO:0005515^molecular_function^protein binding`GO:0000171^molecular_function^ribonuclease MRP activity`GO:0004526^molecular_function^ribonuclease P activity`GO:0090501^biological_pro…	.
c84928_g1_i3	7.78342	-0.144097	2.57175e-07	5.55383e-05	0.7	0	2.43	2.65	0	1.16	.	c84928_g1_i3|m.42933	97-1512[+]	.	.	.	.	.
c84968_g1_i4	7.73783	-0.188508	3.44558e-07	7.06448e-05	2.24	0	1.9	0	0	0.99	sp|Q9ZPR4|MRS25_ARATH^Q9ZPR4^Q:1622-360,H:1-421^64.6%ID^E:1e-146^RecName: Full=Magnesium transporter MRS2-5;^Eukaryota; Viridiplantae; Streptophyta; Embryophyta; Tracheophyta; Spermatophyta; Magnoliophyta; eudicotyledons; Gunneridae; Pentapetalae; rosids; malvids; Brassicales; Brassicaceae; Camelineae; Arabidopsis	c84968_g1_i4|m.43035	357-1622[-]	sp|Q9ZPR4|MRS25_ARATH^Q9ZPR4^Q:1-421,H:1-421^64.6%ID^E:7e-177^RecName: Full=Magnesium transporter MRS2-5;^Eukaryota; Viridiplantae; Streptophyta; Embryophyta; Tracheophyta; Spermatophyta; Magnoliophyta; eudicotyledons; Gunneridae; Pentapetalae; rosids; malvids; Brassicales; Brassicaceae; Camelineae; Arabidopsis	.	.	GO:0016021^cellular_component^integral component of membrane`GO:0005886^cellular_component^plasma membrane`GO:0015095^molecular_function^magnesium ion transmembrane transporter activity	.
c84968_g1_i5	9.0833	1.12818	1.28798e-10	9.60716e-08	0.87	1.64	4.1	3.34	0	2.19	sp|Q9ZPR4|MRS25_ARATH^Q9ZPR4^Q:1922-660,H:1-421^64.6%ID^E:2e-145^RecName: Full=Magnesium transporter MRS2-5;^Eukaryota; Viridiplantae; Streptophyta; Embryophyta; Tracheophyta; Spermatophyta; Magnoliophyta; eudicotyledons; Gunneridae; Pentapetalae; rosids; malvids; Brassicales; Brassicaceae; Camelineae; Arabidopsis	c84968_g1_i5|m.43036	657-1922[-]	sp|Q9ZPR4|MRS25_ARATH^Q9ZPR4^Q:1-421,H:1-421^64.6%ID^E:7e-177^RecName: Full=Magnesium transporter MRS2-5;^Eukaryota; Viridiplantae; Streptophyta; Embryophyta; Tracheophyta; Spermatophyta; Magnoliophyta; eudicotyledons; Gunneridae; Pentapetalae; rosids; malvids; Brassicales; Brassicaceae; Camelineae; Arabidopsis	.	.	GO:0016021^cellular_component^integral component of membrane`GO:0005886^cellular_component^plasma membrane`GO:0015095^molecular_function^magnesium ion transmembrane transporter activity	.
c84968_g1_i5	9.0833	1.12818	1.28798e-10	9.60716e-08	0.87	1.64	4.1	3.34	0	2.19	sp|Q9ZPR4|MRS25_ARATH^Q9ZPR4^Q:1922-660,H:1-421^64.6%ID^E:2e-145^RecName: Full=Magnesium transporter MRS2-5;^Eukaryota; Viridiplantae; Streptophyta; Embryophyta; Tracheophyta; Spermatophyta; Magnoliophyta; eudicotyledons; Gunneridae; Pentapetalae; rosids; malvids; Brassicales; Brassicaceae; Camelineae; Arabidopsis	c84968_g1_i5|m.43037	71-481[+]	.	.	.	.	.
c85008_g1_i2	7.69075	-0.234356	4.65727e-07	9.17739e-05	0.54	2.06	1.62	1.49	0	1.15	.	c85008_g1_i2|m.43148	653-1483[-]	.	.	.	.	.
c85013_g1_i2	7.27804	-0.635853	3.54078e-06	0.000454592	0	0	1.44	1.26	0	0.51	sp|Q6NQJ6|RNR1_ARATH^Q6NQJ6^Q:653-2392,H:223-803^71.6%ID^E:0^RecName: Full=Ribonuclease II, chloroplastic/mitochondrial;^Eukaryota; Viridiplantae; Streptophyta; Embryophyta; Tracheophyta; Spermatophyta; Magnoliophyta; eudicotyledons; Gunneridae; Pentapetalae; rosids; malvids; Brassicales; Brassicaceae; Camelineae; Arabidopsis`sp|Q6NQJ6|RNR1_ARATH^Q6NQJ6^Q:37-624,H:2-208^47.83%ID^E:5e-44^RecName: …	c85013_g1_i2|m.43172	1-657[+]	sp|Q6NQJ6|RNR1_ARATH^Q6NQJ6^Q:13-217,H:2-217^49.07%ID^E:8e-56^RecName: Full=Ribonuclease II, chloroplastic/mitochondrial;^Eukaryota; Viridiplantae; Streptophyta; Embryophyta; Tracheophyta; Spermatophyta; Magnoliophyta; eudicotyledons; Gunneridae; Pentapetalae; rosids; malvids; Brassicales; Brassicaceae; Camelineae; Arabidopsis	.	COG0557^3'-5' exoribonuclease that releases 5'-nucleoside monophosphates and is involved in maturation of structured RNAs (By similarity)	GO:0009507^cellular_component^chloroplast`GO:0005739^cellular_component^mitochondrion`GO:0000175^molecular_function^3'-5'-exoribonuclease activity`GO:0008859^molecular_function^exoribonuclease II activity`GO:0003723^molecular_function^RNA binding`GO:0009658^biological_process^chloroplast organization`GO:0090503^biological_process^RNA phosphodiester bond hydrolysis, exonucleolytic`GO:0006364^biolo…	.
c85013_g1_i2	7.27804	-0.635853	3.54078e-06	0.000454592	0	0	1.44	1.26	0	0.51	sp|Q6NQJ6|RNR1_ARATH^Q6NQJ6^Q:653-2392,H:223-803^71.6%ID^E:0^RecName: Full=Ribonuclease II, chloroplastic/mitochondrial;^Eukaryota; Viridiplantae; Streptophyta; Embryophyta; Tracheophyta; Spermatophyta; Magnoliophyta; eudicotyledons; Gunneridae; Pentapetalae; rosids; malvids; Brassicales; Brassicaceae; Camelineae; Arabidopsis`sp|Q6NQJ6|RNR1_ARATH^Q6NQJ6^Q:37-624,H:2-208^47.83%ID^E:5e-44^RecName: …	c85013_g1_i2|m.43171	791-2404[+]	sp|Q6NQJ6|RNR1_ARATH^Q6NQJ6^Q:4-534,H:272-803^71.8%ID^E:0^RecName: Full=Ribonuclease II, chloroplastic/mitochondrial;^Eukaryota; Viridiplantae; Streptophyta; Embryophyta; Tracheophyta; Spermatophyta; Magnoliophyta; eudicotyledons; Gunneridae; Pentapetalae; rosids; malvids; Brassicales; Brassicaceae; Camelineae; Arabidopsis	.	COG0557^3'-5' exoribonuclease that releases 5'-nucleoside monophosphates and is involved in maturation of structured RNAs (By similarity)	GO:0009507^cellular_component^chloroplast`GO:0005739^cellular_component^mitochondrion`GO:0000175^molecular_function^3'-5'-exoribonuclease activity`GO:0008859^molecular_function^exoribonuclease II activity`GO:0003723^molecular_function^RNA binding`GO:0009658^biological_process^chloroplast organization`GO:0090503^biological_process^RNA phosphodiester bond hydrolysis, exonucleolytic`GO:0006364^biolo…	.
c85018_g1_i1	9.16308	1.20668	7.61991e-11	6.71342e-08	0	0	0	0.56	0	3.34	sp|O82662|SUCB_ARATH^O82662^Q:127-1350,H:3-410^86.52%ID^E:0^RecName: Full=Succinyl-CoA ligase [ADP-forming] subunit beta, mitochondrial;^Eukaryota; Viridiplantae; Streptophyta; Embryophyta; Tracheophyta; Spermatophyta; Magnoliophyta; eudicotyledons; Gunneridae; Pentapetalae; rosids; malvids; Brassicales; Brassicaceae; Camelineae; Arabidopsis	c85018_g1_i1|m.43179	1-1389[+]	sp|O82662|SUCB_ARATH^O82662^Q:43-459,H:3-419^86.81%ID^E:0^RecName: Full=Succinyl-CoA ligase [ADP-forming] subunit beta, mitochondrial;^Eukaryota; Viridiplantae; Streptophyta; Embryophyta; Tracheophyta; Spermatophyta; Magnoliophyta; eudicotyledons; Gunneridae; Pentapetalae; rosids; malvids; Brassicales; Brassicaceae; Camelineae; Arabidopsis	.	COG0045^Succinyl-CoA synthetase subunit beta	GO:0005739^cellular_component^mitochondrion`GO:0005524^molecular_function^ATP binding`GO:0005507^molecular_function^copper ion binding`GO:0004775^molecular_function^succinate-CoA ligase (ADP-forming) activity`GO:0046686^biological_process^response to cadmium ion`GO:0006099^biological_process^tricarboxylic acid cycle	.
c85080_g1_i3	7.40013	-0.517137	2.04881e-06	0.000297967	0.66	0	0.23	0	0	1.08	.	.	.	.	.	.	.	.
c85117_g1_i3	7.93252	0.00122443	1.12212e-07	2.7843e-05	0	1.49	0.45	0.37	0	0.67	sp|Q9LT96|Y5977_ARATH^Q9LT96^Q:413-2872,H:98-916^54.71%ID^E:0^RecName: Full=Probable leucine-rich repeat receptor-like protein kinase At5g49770;^Eukaryota; Viridiplantae; Streptophyta; Embryophyta; Tracheophyta; Spermatophyta; Magnoliophyta; eudicotyledons; Gunneridae; Pentapetalae; rosids; malvids; Brassicales; Brassicaceae; Camelineae; Arabidopsis`sp|Q9LT96|Y5977_ARATH^Q9LT96^Q:168-365,H:31-97^…	c85117_g1_i3|m.43562	779-2998[+]	sp|Q9LT96|Y5977_ARATH^Q9LT96^Q:1-729,H:221-939^53.12%ID^E:0^RecName: Full=Probable leucine-rich repeat receptor-like protein kinase At5g49770;^Eukaryota; Viridiplantae; Streptophyta; Embryophyta; Tracheophyta; Spermatophyta; Magnoliophyta; eudicotyledons; Gunneridae; Pentapetalae; rosids; malvids; Brassicales; Brassicaceae; Camelineae; Arabidopsis`sp|Q9LT96|Y5977_ARATH^Q9LT96^Q:13-159,H:129-283^2…	.	COG0515^Serine Threonine protein kinase	GO:0016021^cellular_component^integral component of membrane`GO:0005524^molecular_function^ATP binding`GO:0004674^molecular_function^protein serine/threonine kinase activity	.
c85138_g1_i1	8.03031	0.096613	6.69157e-08	1.84177e-05	0.57	0.41	0.71	0.52	0	3.17	.	c85138_g1_i1|m.43628	33-494[+]	.	.	.	.	.
c85156_g2_i1	8.42492	0.4822	7.07851e-09	2.80334e-06	0	0	1.14	0.67	0	1.57	.	.	.	.	.	.	.	.
c85156_g2_i3	7.34038	-0.575244	2.94065e-06	0.000393758	0.18	0	0.61	0	0	0.97	.	.	.	.	.	.	.	.
c85158_g2_i2	7.17916	-0.731962	6.31674e-06	0.000725905	0.3	0	0	0	0	0.6	sp|Q9FII1|FK118_ARATH^Q9FII1^Q:1944-274,H:2-563^55.92%ID^E:0^RecName: Full=F-box/kelch-repeat protein At5g42360;^Eukaryota; Viridiplantae; Streptophyta; Embryophyta; Tracheophyta; Spermatophyta; Magnoliophyta; eudicotyledons; Gunneridae; Pentapetalae; rosids; malvids; Brassicales; Brassicaceae; Camelineae; Arabidopsis	c85158_g2_i2|m.43691	271-1944[-]	sp|Q9FII1|FK118_ARATH^Q9FII1^Q:1-557,H:2-563^55.92%ID^E:0^RecName: Full=F-box/kelch-repeat protein At5g42360;^Eukaryota; Viridiplantae; Streptophyta; Embryophyta; Tracheophyta; Spermatophyta; Magnoliophyta; eudicotyledons; Gunneridae; Pentapetalae; rosids; malvids; Brassicales; Brassicaceae; Camelineae; Arabidopsis	.	.	.	.
c85284_g1_i1	8.24106	0.302407	2.04348e-08	6.66091e-06	1.56	0	0.25	0.2	0	1.01	sp|Q8VXV7|LDL1_ARATH^Q8VXV7^Q:2277-643,H:167-712^76.01%ID^E:0^RecName: Full=Lysine-specific histone demethylase 1 homolog 1;^Eukaryota; Viridiplantae; Streptophyta; Embryophyta; Tracheophyta; Spermatophyta; Magnoliophyta; eudicotyledons; Gunneridae; Pentapetalae; rosids; malvids; Brassicales; Brassicaceae; Camelineae; Arabidopsis	c85284_g1_i1|m.44025	598-2715[-]	sp|Q8VXV7|LDL1_ARATH^Q8VXV7^Q:128-691,H:148-712^74.87%ID^E:0^RecName: Full=Lysine-specific histone demethylase 1 homolog 1;^Eukaryota; Viridiplantae; Streptophyta; Embryophyta; Tracheophyta; Spermatophyta; Magnoliophyta; eudicotyledons; Gunneridae; Pentapetalae; rosids; malvids; Brassicales; Brassicaceae; Camelineae; Arabidopsis	.	COG1231^AMine oXidase	GO:0005634^cellular_component^nucleus`GO:0003677^molecular_function^DNA binding`GO:0016491^molecular_function^oxidoreductase activity`GO:0016575^biological_process^histone deacetylation`GO:0051568^biological_process^histone H3-K4 methylation`GO:0006355^biological_process^regulation of transcription, DNA-templated`GO:0048364^biological_process^root development`GO:0006351^biological_process^transcr…	.
c85380_g1_i2	3.99667	1.23543	3.3193e-06	0.000442027	1.11	0	2.66	1.46	0.12	2.14	sp|A5V9C3|RF1_SPHWW^A5V9C3^Q:839-1375,H:186-356^58.1%ID^E:9e-91^RecName: Full=Peptide chain release factor 1;^Bacteria; Proteobacteria; Alphaproteobacteria; Sphingomonadales; Sphingomonadaceae; Sphingomonas`sp|A5V9C3|RF1_SPHWW^A5V9C3^Q:327-782,H:18-190^41.62%ID^E:9e-91^RecName: Full=Peptide chain release factor 1;^Bacteria; Proteobacteria; Alphaproteobacteria; Sphingomonadales; Sphingomonadaceae;…	c85380_g1_i2|m.44299	32-349[+]	.	.	.	.	.
c85380_g1_i2	3.99667	1.23543	3.3193e-06	0.000442027	1.11	0	2.66	1.46	0.12	2.14	sp|A5V9C3|RF1_SPHWW^A5V9C3^Q:839-1375,H:186-356^58.1%ID^E:9e-91^RecName: Full=Peptide chain release factor 1;^Bacteria; Proteobacteria; Alphaproteobacteria; Sphingomonadales; Sphingomonadaceae; Sphingomonas`sp|A5V9C3|RF1_SPHWW^A5V9C3^Q:327-782,H:18-190^41.62%ID^E:9e-91^RecName: Full=Peptide chain release factor 1;^Bacteria; Proteobacteria; Alphaproteobacteria; Sphingomonadales; Sphingomonadaceae;…	c85380_g1_i2|m.44298	438-830[+]	sp|A7HTY3|RF1_PARL1^A7HTY3^Q:1-115,H:69-183^55.65%ID^E:9e-36^RecName: Full=Peptide chain release factor 1;^Bacteria; Proteobacteria; Alphaproteobacteria; Rhizobiales; Rhodobiaceae; Parvibaculum	.	COG0216^Peptide chain release factor 1 directs the termination of translation in response to the peptide chain termination codons UAG and UAA (By similarity)	GO:0005737^cellular_component^cytoplasm`GO:0016149^molecular_function^translation release factor activity, codon specific	.
c85380_g1_i2	3.99667	1.23543	3.3193e-06	0.000442027	1.11	0	2.66	1.46	0.12	2.14	sp|A5V9C3|RF1_SPHWW^A5V9C3^Q:839-1375,H:186-356^58.1%ID^E:9e-91^RecName: Full=Peptide chain release factor 1;^Bacteria; Proteobacteria; Alphaproteobacteria; Sphingomonadales; Sphingomonadaceae; Sphingomonas`sp|A5V9C3|RF1_SPHWW^A5V9C3^Q:327-782,H:18-190^41.62%ID^E:9e-91^RecName: Full=Peptide chain release factor 1;^Bacteria; Proteobacteria; Alphaproteobacteria; Sphingomonadales; Sphingomonadaceae;…	c85380_g1_i2|m.44297	1650-2255[-]	.	.	.	.	.
c85473_g2_i2	9.43	1.46967	1.39137e-11	1.67492e-08	0.62	0	1.84	1.43	0	2.34	sp|Q16W06|NO66_AEDAE^Q16W06^Q:711-1502,H:217-423^26.89%ID^E:1e-12^RecName: Full=Bifunctional lysine-specific demethylase and histidyl-hydroxylase NO66;^Eukaryota; Metazoa; Ecdysozoa; Arthropoda; Hexapoda; Insecta; Pterygota; Neoptera; Endopterygota; Diptera; Nematocera; Culicoidea; Culicidae; Culicinae; Aedini; Aedes; Stegomyia	c85473_g2_i2|m.44603	2308-2661[-]	.	.	.	.	.
c85473_g2_i2	9.43	1.46967	1.39137e-11	1.67492e-08	0.62	0	1.84	1.43	0	2.34	sp|Q16W06|NO66_AEDAE^Q16W06^Q:711-1502,H:217-423^26.89%ID^E:1e-12^RecName: Full=Bifunctional lysine-specific demethylase and histidyl-hydroxylase NO66;^Eukaryota; Metazoa; Ecdysozoa; Arthropoda; Hexapoda; Insecta; Pterygota; Neoptera; Endopterygota; Diptera; Nematocera; Culicoidea; Culicidae; Culicinae; Aedini; Aedes; Stegomyia	c85473_g2_i2|m.44602	207-2081[+]	sp|B4GUZ2|NO66_DROPE^B4GUZ2^Q:325-431,H:371-465^43.93%ID^E:4e-15^RecName: Full=Bifunctional lysine-specific demethylase and histidyl-hydroxylase NO66;^Eukaryota; Metazoa; Ecdysozoa; Arthropoda; Hexapoda; Insecta; Pterygota; Neoptera; Endopterygota; Diptera; Brachycera; Muscomorpha; Ephydroidea; Drosophilidae; Drosophila; Sophophora	.	.	GO:0005634^cellular_component^nucleus`GO:0051864^molecular_function^histone demethylase activity (H3-K36 specific)`GO:0032453^molecular_function^histone demethylase activity (H3-K4 specific)`GO:0005506^molecular_function^iron ion binding`GO:0016706^molecular_function^oxidoreductase activity, acting on paired donors, with incorporation or reduction of molecular oxygen, 2-oxoglutarate as one donor,…	.
c85503_g1_i1	9.07416	1.11918	1.37805e-10	1.01544e-07	0	5.91	0	1.91	0	2.5	sp|A2YH41|ATR_ORYSI^A2YH41^Q:93-1625,H:2193-2710^77.69%ID^E:0^RecName: Full=Serine/threonine-protein kinase ATR;^Eukaryota; Viridiplantae; Streptophyta; Embryophyta; Tracheophyta; Spermatophyta; Magnoliophyta; Liliopsida; Poales; Poaceae; BEP clade; Ehrhartoideae; Oryzeae; Oryza	c85503_g1_i1|m.44722	99-1628[+]	sp|Q5Z987|ATR_ORYSJ^Q5Z987^Q:1-509,H:2195-2710^77.99%ID^E:0^RecName: Full=Serine/threonine-protein kinase ATR;^Eukaryota; Viridiplantae; Streptophyta; Embryophyta; Tracheophyta; Spermatophyta; Magnoliophyta; Liliopsida; Poales; Poaceae; BEP clade; Ehrhartoideae; Oryzeae; Oryza	.	COG5032^3-kinase, catalytic subunit	GO:0005634^cellular_component^nucleus`GO:0009506^cellular_component^plasmodesma`GO:0005524^molecular_function^ATP binding`GO:0004674^molecular_function^protein serine/threonine kinase activity`GO:0006281^biological_process^DNA repair`GO:0007126^biological_process^meiotic nuclear division`GO:0032504^biological_process^multicellular organism reproduction`GO:0032204^biological_process^regulation of …	.
c85509_g1_i3	8.15696	0.220243	3.22964e-08	1.00943e-05	0.82	0	0.45	0.75	0	1.74	.	.	.	.	.	.	.	.
c85529_g2_i1	7.59171	-0.330765	7.45e-07	0.000131084	2.65	5.51	1.16	2.53	0	2.07	sp|Q9M0G7|PXL2_ARATH^Q9M0G7^Q:706-284,H:876-1013^69.5%ID^E:3e-58^RecName: Full=Leucine-rich repeat receptor-like protein kinase PXL2;^Eukaryota; Viridiplantae; Streptophyta; Embryophyta; Tracheophyta; Spermatophyta; Magnoliophyta; eudicotyledons; Gunneridae; Pentapetalae; rosids; malvids; Brassicales; Brassicaceae; Camelineae; Arabidopsis	c85529_g2_i1|m.44887	252-659[+]	.	.	.	.	.
c85575_g1_i3	8.68725	0.739188	1.46024e-09	7.10159e-07	1.28	0.57	1.14	1.17	0	2.09	sp|Q5PNS0|Y3228_ARATH^Q5PNS0^Q:221-655,H:1-146^45.27%ID^E:3e-32^RecName: Full=PHD finger protein At3g20280;^Eukaryota; Viridiplantae; Streptophyta; Embryophyta; Tracheophyta; Spermatophyta; Magnoliophyta; eudicotyledons; Gunneridae; Pentapetalae; rosids; malvids; Brassicales; Brassicaceae; Camelineae; Arabidopsis	c85575_g1_i3|m.45069	74-1492[+]	sp|Q5PNS0|Y3228_ARATH^Q5PNS0^Q:50-194,H:1-146^45.27%ID^E:8e-33^RecName: Full=PHD finger protein At3g20280;^Eukaryota; Viridiplantae; Streptophyta; Embryophyta; Tracheophyta; Spermatophyta; Magnoliophyta; eudicotyledons; Gunneridae; Pentapetalae; rosids; malvids; Brassicales; Brassicaceae; Camelineae; Arabidopsis	.	.	GO:0008270^molecular_function^zinc ion binding	.
c85635_g1_i2	8.99885	1.04513	2.08782e-10	1.40245e-07	0	4.38	2.35	4.88	0	1.89	sp|Q9LQ10|1A110_ARATH^Q9LQ10^Q:1671-172,H:31-549^55.62%ID^E:0^RecName: Full=Probable aminotransferase ACS10;^Eukaryota; Viridiplantae; Streptophyta; Embryophyta; Tracheophyta; Spermatophyta; Magnoliophyta; eudicotyledons; Gunneridae; Pentapetalae; rosids; malvids; Brassicales; Brassicaceae; Camelineae; Arabidopsis	c85635_g1_i2|m.45318	166-1749[-]	sp|Q9LQ10|1A110_ARATH^Q9LQ10^Q:22-526,H:26-549^56.23%ID^E:0^RecName: Full=Probable aminotransferase ACS10;^Eukaryota; Viridiplantae; Streptophyta; Embryophyta; Tracheophyta; Spermatophyta; Magnoliophyta; eudicotyledons; Gunneridae; Pentapetalae; rosids; malvids; Brassicales; Brassicaceae; Camelineae; Arabidopsis	.	COG0436^aminotransferase	GO:0008793^molecular_function^aromatic-amino-acid:2-oxoglutarate aminotransferase activity`GO:0004069^molecular_function^L-aspartate:2-oxoglutarate aminotransferase activity`GO:0030170^molecular_function^pyridoxal phosphate binding`GO:0009058^biological_process^biosynthetic process`GO:0006520^biological_process^cellular amino acid metabolic process	.
c85635_g1_i3	9.27903	1.32085	3.6391e-11	3.59717e-08	5.42	0	0	0.7	0	2.32	sp|Q9LQ10|1A110_ARATH^Q9LQ10^Q:1671-172,H:31-549^55.62%ID^E:0^RecName: Full=Probable aminotransferase ACS10;^Eukaryota; Viridiplantae; Streptophyta; Embryophyta; Tracheophyta; Spermatophyta; Magnoliophyta; eudicotyledons; Gunneridae; Pentapetalae; rosids; malvids; Brassicales; Brassicaceae; Camelineae; Arabidopsis	c85635_g1_i3|m.45319	166-1749[-]	sp|Q9LQ10|1A110_ARATH^Q9LQ10^Q:22-526,H:26-549^56.23%ID^E:0^RecName: Full=Probable aminotransferase ACS10;^Eukaryota; Viridiplantae; Streptophyta; Embryophyta; Tracheophyta; Spermatophyta; Magnoliophyta; eudicotyledons; Gunneridae; Pentapetalae; rosids; malvids; Brassicales; Brassicaceae; Camelineae; Arabidopsis	.	COG0436^aminotransferase	GO:0008793^molecular_function^aromatic-amino-acid:2-oxoglutarate aminotransferase activity`GO:0004069^molecular_function^L-aspartate:2-oxoglutarate aminotransferase activity`GO:0030170^molecular_function^pyridoxal phosphate binding`GO:0009058^biological_process^biosynthetic process`GO:0006520^biological_process^cellular amino acid metabolic process	.
c85685_g1_i2	8.85679	0.905554	5.06679e-10	2.9335e-07	0.43	0.29	0.79	1.25	0	1.18	sp|Q9FNI6|SM3L2_ARATH^Q9FNI6^Q:3477-274,H:1-1029^68.49%ID^E:0^RecName: Full=Putative SWI/SNF-related matrix-associated actin-dependent regulator of chromatin subfamily A member 3-like 2;^Eukaryota; Viridiplantae; Streptophyta; Embryophyta; Tracheophyta; Spermatophyta; Magnoliophyta; eudicotyledons; Gunneridae; Pentapetalae; rosids; malvids; Brassicales; Brassicaceae; Camelineae; Arabidopsis	c85685_g1_i2|m.45473	271-3477[-]	sp|Q9FNI6|SM3L2_ARATH^Q9FNI6^Q:1-1068,H:1-1029^68.71%ID^E:0^RecName: Full=Putative SWI/SNF-related matrix-associated actin-dependent regulator of chromatin subfamily A member 3-like 2;^Eukaryota; Viridiplantae; Streptophyta; Embryophyta; Tracheophyta; Spermatophyta; Magnoliophyta; eudicotyledons; Gunneridae; Pentapetalae; rosids; malvids; Brassicales; Brassicaceae; Camelineae; Arabidopsis	.	COG0553^helicase	GO:0005634^cellular_component^nucleus`GO:0005524^molecular_function^ATP binding`GO:0003677^molecular_function^DNA binding`GO:0004386^molecular_function^helicase activity`GO:0008270^molecular_function^zinc ion binding`GO:0016568^biological_process^chromatin modification`GO:0009294^biological_process^DNA mediated transformation`GO:0000724^biological_process^double-strand break repair via homologous…	.
c85685_g1_i3	9.07416	1.11918	1.37805e-10	1.01544e-07	0.76	0.65	4.16	0.93	0	1.41	sp|Q9FNI6|SM3L2_ARATH^Q9FNI6^Q:3372-274,H:1-1029^70.8%ID^E:0^RecName: Full=Putative SWI/SNF-related matrix-associated actin-dependent regulator of chromatin subfamily A member 3-like 2;^Eukaryota; Viridiplantae; Streptophyta; Embryophyta; Tracheophyta; Spermatophyta; Magnoliophyta; eudicotyledons; Gunneridae; Pentapetalae; rosids; malvids; Brassicales; Brassicaceae; Camelineae; Arabidopsis	c85685_g1_i3|m.45474	271-3372[-]	sp|Q9FNI6|SM3L2_ARATH^Q9FNI6^Q:1-1033,H:1-1029^71.02%ID^E:0^RecName: Full=Putative SWI/SNF-related matrix-associated actin-dependent regulator of chromatin subfamily A member 3-like 2;^Eukaryota; Viridiplantae; Streptophyta; Embryophyta; Tracheophyta; Spermatophyta; Magnoliophyta; eudicotyledons; Gunneridae; Pentapetalae; rosids; malvids; Brassicales; Brassicaceae; Camelineae; Arabidopsis	.	COG0553^helicase	GO:0005634^cellular_component^nucleus`GO:0005524^molecular_function^ATP binding`GO:0003677^molecular_function^DNA binding`GO:0004386^molecular_function^helicase activity`GO:0008270^molecular_function^zinc ion binding`GO:0016568^biological_process^chromatin modification`GO:0009294^biological_process^DNA mediated transformation`GO:0000724^biological_process^double-strand break repair via homologous…	.
c85822_g1_i1	7.80569	-0.122403	2.57175e-07	5.55383e-05	0.58	0	0.53	0	0	1.24	sp|P51567|AFC2_ARATH^P51567^Q:1231-386,H:151-425^73.76%ID^E:4e-139^RecName: Full=Serine/threonine-protein kinase AFC2;^Eukaryota; Viridiplantae; Streptophyta; Embryophyta; Tracheophyta; Spermatophyta; Magnoliophyta; eudicotyledons; Gunneridae; Pentapetalae; rosids; malvids; Brassicales; Brassicaceae; Camelineae; Arabidopsis`sp|P51567|AFC2_ARATH^P51567^Q:1467-1237,H:99-175^90.91%ID^E:2e-39^RecName…	c85822_g1_i1|m.45973	365-1027[-]	sp|P51567|AFC2_ARATH^P51567^Q:1-214,H:214-425^78.5%ID^E:2e-121^RecName: Full=Serine/threonine-protein kinase AFC2;^Eukaryota; Viridiplantae; Streptophyta; Embryophyta; Tracheophyta; Spermatophyta; Magnoliophyta; eudicotyledons; Gunneridae; Pentapetalae; rosids; malvids; Brassicales; Brassicaceae; Camelineae; Arabidopsis	.	COG0515^Serine Threonine protein kinase	GO:0005524^molecular_function^ATP binding`GO:0005515^molecular_function^protein binding`GO:0004672^molecular_function^protein kinase activity`GO:0004674^molecular_function^protein serine/threonine kinase activity`GO:0004712^molecular_function^protein serine/threonine/tyrosine kinase activity`GO:0006397^biological_process^mRNA processing`GO:0046777^biological_process^protein autophosphorylation	.
c85822_g1_i1	7.80569	-0.122403	2.57175e-07	5.55383e-05	0.58	0	0.53	0	0	1.24	sp|P51567|AFC2_ARATH^P51567^Q:1231-386,H:151-425^73.76%ID^E:4e-139^RecName: Full=Serine/threonine-protein kinase AFC2;^Eukaryota; Viridiplantae; Streptophyta; Embryophyta; Tracheophyta; Spermatophyta; Magnoliophyta; eudicotyledons; Gunneridae; Pentapetalae; rosids; malvids; Brassicales; Brassicaceae; Camelineae; Arabidopsis`sp|P51567|AFC2_ARATH^P51567^Q:1467-1237,H:99-175^90.91%ID^E:2e-39^RecName…	c85822_g1_i1|m.45975	1069-1452[-]	sp|P51567|AFC2_ARATH^P51567^Q:1-72,H:104-175^93.06%ID^E:6e-42^RecName: Full=Serine/threonine-protein kinase AFC2;^Eukaryota; Viridiplantae; Streptophyta; Embryophyta; Tracheophyta; Spermatophyta; Magnoliophyta; eudicotyledons; Gunneridae; Pentapetalae; rosids; malvids; Brassicales; Brassicaceae; Camelineae; Arabidopsis	.	COG0515^Serine Threonine protein kinase	GO:0005524^molecular_function^ATP binding`GO:0005515^molecular_function^protein binding`GO:0004672^molecular_function^protein kinase activity`GO:0004674^molecular_function^protein serine/threonine kinase activity`GO:0004712^molecular_function^protein serine/threonine/tyrosine kinase activity`GO:0006397^biological_process^mRNA processing`GO:0046777^biological_process^protein autophosphorylation	.
c85854_g1_i1	7.30954	-0.605223	3.54078e-06	0.000454592	1.95	1	0	0.21	0	0.89	.	c85854_g1_i1|m.46115	206-1669[-]	.	.	.	.	.
c85861_g1_i3	7.89147	-0.0387999	1.46828e-07	3.54906e-05	0.59	0.13	1.79	1.4	0	0.85	.	c85861_g1_i3|m.46150	3-2273[+]	.	.	.	.	.
c85863_g1_i1	7.42911	-0.488958	1.71836e-06	0.000260828	0.68	0.96	1.25	1.33	0	1.89	sp|O15118|NPC1_HUMAN^O15118^Q:803-420,H:1137-1265^58.14%ID^E:5e-28^RecName: Full=Niemann-Pick C1 protein;^Eukaryota; Metazoa; Chordata; Craniata; Vertebrata; Euteleostomi; Mammalia; Eutheria; Euarchontoglires; Primates; Haplorrhini; Catarrhini; Hominidae; Homo	c85863_g1_i1|m.46154	408-848[-]	sp|O15118|NPC1_HUMAN^O15118^Q:16-143,H:1137-1265^58.14%ID^E:1e-39^RecName: Full=Niemann-Pick C1 protein;^Eukaryota; Metazoa; Chordata; Craniata; Vertebrata; Euteleostomi; Mammalia; Eutheria; Euarchontoglires; Primates; Haplorrhini; Catarrhini; Hominidae; Homo	.	NOG149152^Kp4	GO:0005783^cellular_component^endoplasmic reticulum`GO:0005576^cellular_component^extracellular region`GO:0070062^cellular_component^extracellular vesicular exosome`GO:0005794^cellular_component^Golgi apparatus`GO:0016021^cellular_component^integral component of membrane`GO:0005887^cellular_component^integral component of plasma membrane`GO:0031902^cellular_component^late endosome membrane`GO:000…	.
c85884_g1_i2	9.02755	1.07335	1.81432e-10	1.26051e-07	1.12	1.77	4.6	7.29	0	2.63	.	c85884_g1_i2|m.46229	1176-1856[-]	.	.	.	.	.
c85895_g2_i2	7.17916	-0.731962	6.31674e-06	0.000725905	0.58	0.57	0.47	0.54	0	0.96	.	c85895_g2_i2|m.46262	367-903[+]	.	.	.	.	.
c85905_g1_i2	8.88843	0.936628	4.34651e-10	2.56535e-07	2.55	0.77	0.8	1.74	0	1.21	.	c85905_g1_i2|m.46294	49-3645[-]	.	.	.	.	.
c85968_g5_i1	4.17146	0.632909	5.37391e-06	0.000636199	1.31	0	0.08	0	0.34	6.69	sp|P92519|M810_ARATH^P92519^Q:297-1,H:100-198^38.38%ID^E:2e-23^RecName: Full=Uncharacterized mitochondrial protein AtMg00810;^Eukaryota; Viridiplantae; Streptophyta; Embryophyta; Tracheophyta; Spermatophyta; Magnoliophyta; eudicotyledons; Gunneridae; Pentapetalae; rosids; malvids; Brassicales; Brassicaceae; Camelineae; Arabidopsis`sp|P92519|M810_ARATH^P92519^Q:508-311,H:33-95^40.91%ID^E:2e-23^Rec…	.	.	.	.	KOG0017^Retrotransposon protein	GO:0005739^cellular_component^mitochondrion	.
c85978_g1_i5	7.21288	-0.69919	5.18875e-06	0.000617283	0.23	1.29	1.12	0.7	0	0.81	sp|Q9XGM8|MGAT1_ARATH^Q9XGM8^Q:63-1394,H:1-444^67.12%ID^E:0^RecName: Full=Alpha-1,3-mannosyl-glycoprotein 2-beta-N-acetylglucosaminyltransferase;^Eukaryota; Viridiplantae; Streptophyta; Embryophyta; Tracheophyta; Spermatophyta; Magnoliophyta; eudicotyledons; Gunneridae; Pentapetalae; rosids; malvids; Brassicales; Brassicaceae; Camelineae; Arabidopsis	c85978_g1_i5|m.46549	3-1397[+]	sp|Q9XGM8|MGAT1_ARATH^Q9XGM8^Q:21-464,H:1-444^67.12%ID^E:0^RecName: Full=Alpha-1,3-mannosyl-glycoprotein 2-beta-N-acetylglucosaminyltransferase;^Eukaryota; Viridiplantae; Streptophyta; Embryophyta; Tracheophyta; Spermatophyta; Magnoliophyta; eudicotyledons; Gunneridae; Pentapetalae; rosids; malvids; Brassicales; Brassicaceae; Camelineae; Arabidopsis	.	NOG148227^	GO:0005768^cellular_component^endosome`GO:0005794^cellular_component^Golgi apparatus`GO:0000139^cellular_component^Golgi membrane`GO:0016021^cellular_component^integral component of membrane`GO:0005802^cellular_component^trans-Golgi network`GO:0003827^molecular_function^alpha-1,3-mannosylglycoprotein 2-beta-N-acetylglucosaminyltransferase activity`GO:0046872^molecular_function^metal ion binding`G…	.
c85980_g1_i2	9.56013	1.59806	6.08208e-12	7.7029e-09	0	0	20.99	0	0	1.91	sp|Q9S7X6|ACL5_ARATH^Q9S7X6^Q:2391-3311,H:26-333^64.61%ID^E:2e-146^RecName: Full=Thermospermine synthase ACAULIS5;^Eukaryota; Viridiplantae; Streptophyta; Embryophyta; Tracheophyta; Spermatophyta; Magnoliophyta; eudicotyledons; Gunneridae; Pentapetalae; rosids; malvids; Brassicales; Brassicaceae; Camelineae; Arabidopsis	c85980_g1_i2|m.46561	2649-3350[+]	sp|Q9S7X6|ACL5_ARATH^Q9S7X6^Q:1-221,H:113-333^63.8%ID^E:5e-109^RecName: Full=Thermospermine synthase ACAULIS5;^Eukaryota; Viridiplantae; Streptophyta; Embryophyta; Tracheophyta; Spermatophyta; Magnoliophyta; eudicotyledons; Gunneridae; Pentapetalae; rosids; malvids; Brassicales; Brassicaceae; Camelineae; Arabidopsis	.	COG0421^Catalyzes the production of spermidine from putrescine and decarboxylated S-adenosylmethionine (dcSAM), which serves as an aminopropyl donor (By similarity)	GO:0005737^cellular_component^cytoplasm`GO:0016768^molecular_function^spermine synthase activity`GO:0010487^molecular_function^thermospermine synthase activity`GO:0009926^biological_process^auxin polar transport`GO:0010087^biological_process^phloem or xylem histogenesis`GO:0006596^biological_process^polyamine biosynthetic process`GO:0009826^biological_process^unidimensional cell growth`GO:0048759…	.
c85980_g1_i2	9.56013	1.59806	6.08208e-12	7.7029e-09	0	0	20.99	0	0	1.91	sp|Q9S7X6|ACL5_ARATH^Q9S7X6^Q:2391-3311,H:26-333^64.61%ID^E:2e-146^RecName: Full=Thermospermine synthase ACAULIS5;^Eukaryota; Viridiplantae; Streptophyta; Embryophyta; Tracheophyta; Spermatophyta; Magnoliophyta; eudicotyledons; Gunneridae; Pentapetalae; rosids; malvids; Brassicales; Brassicaceae; Camelineae; Arabidopsis	c85980_g1_i2|m.46560	1388-2287[+]	sp|F4KGY6|RVE1_ARATH^F4KGY6^Q:2-137,H:131-243^37.5%ID^E:2e-08^RecName: Full=Protein REVEILLE 1;^Eukaryota; Viridiplantae; Streptophyta; Embryophyta; Tracheophyta; Spermatophyta; Magnoliophyta; eudicotyledons; Gunneridae; Pentapetalae; rosids; malvids; Brassicales; Brassicaceae; Camelineae; Arabidopsis	.	.	GO:0005634^cellular_component^nucleus`GO:0003682^molecular_function^chromatin binding`GO:0003677^molecular_function^DNA binding`GO:0003700^molecular_function^sequence-specific DNA binding transcription factor activity`GO:0009851^biological_process^auxin biosynthetic process`GO:0009734^biological_process^auxin-activated signaling pathway`GO:0007623^biological_process^circadian rhythm`GO:0010600^bi…	.
c85981_g1_i2	7.69075	-0.234356	4.65727e-07	9.17739e-05	2.49	0.4	1.92	0.89	0	1.06	sp|Q641Z6|EHD1_RAT^Q641Z6^Q:1283-1831,H:145-323^61.2%ID^E:1e-93^RecName: Full=EH domain-containing protein 1;^Eukaryota; Metazoa; Chordata; Craniata; Vertebrata; Euteleostomi; Mammalia; Eutheria; Euarchontoglires; Glires; Rodentia; Sciurognathi; Muroidea; Muridae; Murinae; Rattus`sp|Q641Z6|EHD1_RAT^Q641Z6^Q:898-1194,H:43-145^56.31%ID^E:1e-93^RecName: Full=EH domain-containing protein 1;^Eukaryota…	c85981_g1_i2|m.46586	904-1203[+]	sp|Q641Z6|EHD1_RAT^Q641Z6^Q:4-97,H:52-145^59.57%ID^E:2e-35^RecName: Full=EH domain-containing protein 1;^Eukaryota; Metazoa; Chordata; Craniata; Vertebrata; Euteleostomi; Mammalia; Eutheria; Euarchontoglires; Glires; Rodentia; Sciurognathi; Muroidea; Muridae; Murinae; Rattus	.	NOG136252^Histidine kinase	GO:0031901^cellular_component^early endosome membrane`GO:0030139^cellular_component^endocytic vesicle`GO:0010008^cellular_component^endosome membrane`GO:0005811^cellular_component^lipid particle`GO:0048471^cellular_component^perinuclear region of cytoplasm`GO:0005886^cellular_component^plasma membrane`GO:0031095^cellular_component^platelet dense tubular network membrane`GO:0055038^cellular_compon…	.
c85981_g1_i2	7.69075	-0.234356	4.65727e-07	9.17739e-05	2.49	0.4	1.92	0.89	0	1.06	sp|Q641Z6|EHD1_RAT^Q641Z6^Q:1283-1831,H:145-323^61.2%ID^E:1e-93^RecName: Full=EH domain-containing protein 1;^Eukaryota; Metazoa; Chordata; Craniata; Vertebrata; Euteleostomi; Mammalia; Eutheria; Euarchontoglires; Glires; Rodentia; Sciurognathi; Muroidea; Muridae; Murinae; Rattus`sp|Q641Z6|EHD1_RAT^Q641Z6^Q:898-1194,H:43-145^56.31%ID^E:1e-93^RecName: Full=EH domain-containing protein 1;^Eukaryota…	c85981_g1_i2|m.46585	2-526[+]	.	.	.	.	.
c85993_g1_i3	7.93252	0.00122443	1.12212e-07	2.7843e-05	0	0.04	0.03	0.02	0	0.23	sp|Q8BKX6|SMG1_MOUSE^Q8BKX6^Q:6613-3500,H:1598-2648^31.7%ID^E:2e-146^RecName: Full=Serine/threonine-protein kinase SMG1;^Eukaryota; Metazoa; Chordata; Craniata; Vertebrata; Euteleostomi; Mammalia; Eutheria; Euarchontoglires; Glires; Rodentia; Sciurognathi; Muroidea; Muridae; Murinae; Mus; Mus`sp|Q8BKX6|SMG1_MOUSE^Q8BKX6^Q:8467-7736,H:913-1123^31.2%ID^E:1e-14^RecName: Full=Serine/threonine-protein…	c85993_g1_i3|m.46608	2-10009[-]	sp|Q8BKX6|SMG1_MOUSE^Q8BKX6^Q:515-2170,H:913-2648^28.32%ID^E:3e-171^RecName: Full=Serine/threonine-protein kinase SMG1;^Eukaryota; Metazoa; Chordata; Craniata; Vertebrata; Euteleostomi; Mammalia; Eutheria; Euarchontoglires; Glires; Rodentia; Sciurognathi; Muroidea; Muridae; Murinae; Mus; Mus	.	COG5032^3-kinase, catalytic subunit	GO:0005737^cellular_component^cytoplasm`GO:0005634^cellular_component^nucleus`GO:0005524^molecular_function^ATP binding`GO:0046872^molecular_function^metal ion binding`GO:0004674^molecular_function^protein serine/threonine kinase activity`GO:0006281^biological_process^DNA repair`GO:0000184^biological_process^nuclear-transcribed mRNA catabolic process, nonsense-mediated decay`GO:0018105^biological…	.
c86044_g2_i3	8.10404	0.168568	4.61803e-08	1.37616e-05	0.17	0	0.58	0	0	0.94	sp|D0EL35|CTC1_ARATH^D0EL35^Q:183-1478,H:43-467^37.44%ID^E:5e-71^RecName: Full=CST complex subunit CTC1;^Eukaryota; Viridiplantae; Streptophyta; Embryophyta; Tracheophyta; Spermatophyta; Magnoliophyta; eudicotyledons; Gunneridae; Pentapetalae; rosids; malvids; Brassicales; Brassicaceae; Camelineae; Arabidopsis`sp|D0EL35|CTC1_ARATH^D0EL35^Q:1520-2617,H:457-838^29.55%ID^E:3e-36^RecName: Full=CST co…	c86044_g2_i3|m.46827	54-1496[+]	sp|D0EL35|CTC1_ARATH^D0EL35^Q:44-475,H:43-467^38.36%ID^E:4e-89^RecName: Full=CST complex subunit CTC1;^Eukaryota; Viridiplantae; Streptophyta; Embryophyta; Tracheophyta; Spermatophyta; Magnoliophyta; eudicotyledons; Gunneridae; Pentapetalae; rosids; malvids; Brassicales; Brassicaceae; Camelineae; Arabidopsis	.	.	GO:0000781^cellular_component^chromosome, telomeric region`GO:0005634^cellular_component^nucleus`GO:0003677^molecular_function^DNA binding`GO:0005515^molecular_function^protein binding`GO:0000723^biological_process^telomere maintenance	.
c86044_g2_i3	8.10404	0.168568	4.61803e-08	1.37616e-05	0.17	0	0.58	0	0	0.94	sp|D0EL35|CTC1_ARATH^D0EL35^Q:183-1478,H:43-467^37.44%ID^E:5e-71^RecName: Full=CST complex subunit CTC1;^Eukaryota; Viridiplantae; Streptophyta; Embryophyta; Tracheophyta; Spermatophyta; Magnoliophyta; eudicotyledons; Gunneridae; Pentapetalae; rosids; malvids; Brassicales; Brassicaceae; Camelineae; Arabidopsis`sp|D0EL35|CTC1_ARATH^D0EL35^Q:1520-2617,H:457-838^29.55%ID^E:3e-36^RecName: Full=CST co…	c86044_g2_i3|m.46828	1505-2746[+]	sp|D0EL35|CTC1_ARATH^D0EL35^Q:6-371,H:457-838^29.55%ID^E:4e-38^RecName: Full=CST complex subunit CTC1;^Eukaryota; Viridiplantae; Streptophyta; Embryophyta; Tracheophyta; Spermatophyta; Magnoliophyta; eudicotyledons; Gunneridae; Pentapetalae; rosids; malvids; Brassicales; Brassicaceae; Camelineae; Arabidopsis	.	.	GO:0000781^cellular_component^chromosome, telomeric region`GO:0005634^cellular_component^nucleus`GO:0003677^molecular_function^DNA binding`GO:0005515^molecular_function^protein binding`GO:0000723^biological_process^telomere maintenance	.
c86044_g3_i2	7.42911	-0.488958	1.71836e-06	0.000260828	0.48	0	0.18	0.64	0	1.39	sp|D0EL35|CTC1_ARATH^D0EL35^Q:963-1,H:932-1215^29.64%ID^E:2e-23^RecName: Full=CST complex subunit CTC1;^Eukaryota; Viridiplantae; Streptophyta; Embryophyta; Tracheophyta; Spermatophyta; Magnoliophyta; eudicotyledons; Gunneridae; Pentapetalae; rosids; malvids; Brassicales; Brassicaceae; Camelineae; Arabidopsis	c86044_g3_i2|m.46829	1-1152[-]	sp|D0EL35|CTC1_ARATH^D0EL35^Q:64-384,H:932-1215^29.64%ID^E:2e-27^RecName: Full=CST complex subunit CTC1;^Eukaryota; Viridiplantae; Streptophyta; Embryophyta; Tracheophyta; Spermatophyta; Magnoliophyta; eudicotyledons; Gunneridae; Pentapetalae; rosids; malvids; Brassicales; Brassicaceae; Camelineae; Arabidopsis	.	.	GO:0000781^cellular_component^chromosome, telomeric region`GO:0005634^cellular_component^nucleus`GO:0003677^molecular_function^DNA binding`GO:0005515^molecular_function^protein binding`GO:0000723^biological_process^telomere maintenance	.
c86056_g1_i2	7.14464	-0.765516	7.72046e-06	0.000859594	0.74	0	1.76	0.86	0	1.29	.	.	.	.	.	.	.	.
c86066_g3_i5	7.37056	-0.545891	2.45054e-06	0.000338188	0.1	0	0	0	0	2.4	.	.	.	.	.	.	.	.
c86080_g2_i1	8.626	0.67914	2.07135e-09	9.57568e-07	1	0	1.46	1.61	0	1.13	sp|Q9C5U2|AHK2_ARATH^Q9C5U2^Q:2-2350,H:395-1174^67.64%ID^E:0^RecName: Full=Histidine kinase 2;^Eukaryota; Viridiplantae; Streptophyta; Embryophyta; Tracheophyta; Spermatophyta; Magnoliophyta; eudicotyledons; Gunneridae; Pentapetalae; rosids; malvids; Brassicales; Brassicaceae; Camelineae; Arabidopsis	c86080_g2_i1|m.47005	2-2359[+]	sp|Q9C5U2|AHK2_ARATH^Q9C5U2^Q:1-783,H:395-1174^67.64%ID^E:0^RecName: Full=Histidine kinase 2;^Eukaryota; Viridiplantae; Streptophyta; Embryophyta; Tracheophyta; Spermatophyta; Magnoliophyta; eudicotyledons; Gunneridae; Pentapetalae; rosids; malvids; Brassicales; Brassicaceae; Camelineae; Arabidopsis	.	COG0642^Histidine kinase	GO:0016021^cellular_component^integral component of membrane`GO:0005886^cellular_component^plasma membrane`GO:0005524^molecular_function^ATP binding`GO:0009884^molecular_function^cytokinin receptor activity`GO:0042802^molecular_function^identical protein binding`GO:0019900^molecular_function^kinase binding`GO:0005034^molecular_function^osmosensor activity`GO:0000156^molecular_function^phosphorela…	.
c86103_g1_i4	9.61159	1.64886	4.5352e-12	6.12671e-09	0.77	1.6	0.83	0.06	0	2.01	.	c86103_g1_i4|m.47092	1987-3138[+]	.	.	.	.	.
c86103_g1_i4	9.61159	1.64886	4.5352e-12	6.12671e-09	0.77	1.6	0.83	0.06	0	2.01	.	c86103_g1_i4|m.47093	277-777[+]	.	.	.	.	.
c86129_g1_i4	8.22463	0.286349	2.28675e-08	7.31657e-06	0.66	0	0.31	0.59	0	0.91	sp|O82188|RDR5_ARATH^O82188^Q:2005-2,H:115-761^47.79%ID^E:0^RecName: Full=Probable RNA-dependent RNA polymerase 5;^Eukaryota; Viridiplantae; Streptophyta; Embryophyta; Tracheophyta; Spermatophyta; Magnoliophyta; eudicotyledons; Gunneridae; Pentapetalae; rosids; malvids; Brassicales; Brassicaceae; Camelineae; Arabidopsis	c86129_g1_i4|m.47187	2-2779[-]	sp|O82188|RDR5_ARATH^O82188^Q:259-926,H:115-761^48.97%ID^E:0^RecName: Full=Probable RNA-dependent RNA polymerase 5;^Eukaryota; Viridiplantae; Streptophyta; Embryophyta; Tracheophyta; Spermatophyta; Magnoliophyta; eudicotyledons; Gunneridae; Pentapetalae; rosids; malvids; Brassicales; Brassicaceae; Camelineae; Arabidopsis	.	.	GO:0003723^molecular_function^RNA binding`GO:0003968^molecular_function^RNA-directed RNA polymerase activity`GO:0031047^biological_process^gene silencing by RNA	.
c86150_g4_i2	10.0262	2.05877	2.97124e-13	6.56822e-10	1.65	0	2.18	4.48	0	6.2	sp|Q8GSN8|3MAT_DAHPI^Q8GSN8^Q:1451-102,H:1-456^55.29%ID^E:2e-180^RecName: Full=Malonyl-coenzyme A:anthocyanin 3-O-glucoside-6''-O-malonyltransferase;^Eukaryota; Viridiplantae; Streptophyta; Embryophyta; Tracheophyta; Spermatophyta; Magnoliophyta; eudicotyledons; Gunneridae; Pentapetalae; asterids; campanulids; Asterales; Asteraceae; Asteroideae; Heliantheae alliance; Coreopsideae; Dahlia	c86150_g4_i2|m.47248	93-1451[-]	sp|Q8GSN8|3MAT_DAHPI^Q8GSN8^Q:1-450,H:1-456^55.29%ID^E:0^RecName: Full=Malonyl-coenzyme A:anthocyanin 3-O-glucoside-6''-O-malonyltransferase;^Eukaryota; Viridiplantae; Streptophyta; Embryophyta; Tracheophyta; Spermatophyta; Magnoliophyta; eudicotyledons; Gunneridae; Pentapetalae; asterids; campanulids; Asterales; Asteraceae; Asteroideae; Heliantheae alliance; Coreopsideae; Dahlia	.	.	GO:0033809^molecular_function^anthocyanin 6''-O-malonyltransferase activity`GO:0009698^biological_process^phenylpropanoid metabolic process	.
c86262_g2_i7	9.79529	1.83036	1.33432e-12	2.22233e-09	0.12	2.55	0	3.05	0	2.17	sp|Q8RYC8|ARFS_ARATH^Q8RYC8^Q:3-1013,H:149-479^67.13%ID^E:1e-125^RecName: Full=Auxin response factor 19;^Eukaryota; Viridiplantae; Streptophyta; Embryophyta; Tracheophyta; Spermatophyta; Magnoliophyta; eudicotyledons; Gunneridae; Pentapetalae; rosids; malvids; Brassicales; Brassicaceae; Camelineae; Arabidopsis	c86262_g2_i7|m.47692	108-2438[+]	sp|Q8RYC8|ARFS_ARATH^Q8RYC8^Q:1-313,H:159-491^71.77%ID^E:3e-143^RecName: Full=Auxin response factor 19;^Eukaryota; Viridiplantae; Streptophyta; Embryophyta; Tracheophyta; Spermatophyta; Magnoliophyta; eudicotyledons; Gunneridae; Pentapetalae; rosids; malvids; Brassicales; Brassicaceae; Camelineae; Arabidopsis	.	.	GO:0005634^cellular_component^nucleus`GO:0003677^molecular_function^DNA binding`GO:0046983^molecular_function^protein dimerization activity`GO:0043565^molecular_function^sequence-specific DNA binding`GO:0003700^molecular_function^sequence-specific DNA binding transcription factor activity`GO:0009734^biological_process^auxin-activated signaling pathway`GO:0048527^biological_process^lateral root de…	.
c86262_g2_i7	9.79529	1.83036	1.33432e-12	2.22233e-09	0.12	2.55	0	3.05	0	2.17	sp|Q8RYC8|ARFS_ARATH^Q8RYC8^Q:3-1013,H:149-479^67.13%ID^E:1e-125^RecName: Full=Auxin response factor 19;^Eukaryota; Viridiplantae; Streptophyta; Embryophyta; Tracheophyta; Spermatophyta; Magnoliophyta; eudicotyledons; Gunneridae; Pentapetalae; rosids; malvids; Brassicales; Brassicaceae; Camelineae; Arabidopsis	c86262_g2_i7|m.47693	2817-3833[-]	sp|O32125|YUTF_BACSU^O32125^Q:55-303,H:4-233^26.67%ID^E:3e-09^RecName: Full=Uncharacterized hydrolase YutF;^Bacteria; Firmicutes; Bacilli; Bacillales; Bacillaceae; Bacillus	.	COG0647^Hydrolase	GO:0016787^molecular_function^hydrolase activity	.
c86355_g3_i1	9.00848	1.0546	2.08782e-10	1.40245e-07	2.42	0	20.85	0	0	8.98	sp|P80607|UPTG_MAIZE^P80607^Q:2-427,H:213-354^86.62%ID^E:6e-86^RecName: Full=Alpha-1,4-glucan-protein synthase [UDP-forming];^Eukaryota; Viridiplantae; Streptophyta; Embryophyta; Tracheophyta; Spermatophyta; Magnoliophyta; Liliopsida; Poales; Poaceae; PACMAD clade; Panicoideae; Andropogoneae; Zea	c86355_g3_i1|m.48002	2-478[+]	sp|P80607|UPTG_MAIZE^P80607^Q:1-146,H:213-358^85.62%ID^E:2e-87^RecName: Full=Alpha-1,4-glucan-protein synthase [UDP-forming];^Eukaryota; Viridiplantae; Streptophyta; Embryophyta; Tracheophyta; Spermatophyta; Magnoliophyta; Liliopsida; Poales; Poaceae; PACMAD clade; Panicoideae; Andropogoneae; Zea	.	.	GO:0005618^cellular_component^cell wall`GO:0022626^cellular_component^cytosolic ribosome`GO:0005576^cellular_component^extracellular region`GO:0000138^cellular_component^Golgi trans cisterna`GO:0009506^cellular_component^plasmodesma`GO:0005774^cellular_component^vacuolar membrane`GO:0016866^molecular_function^intramolecular transferase activity`GO:0016757^molecular_function^transferase activity, …	.
c86407_g1_i3	7.61711	-0.30604	6.35441e-07	0.000116354	0.67	0.58	6.96	7.69	0	1.59	.	c86407_g1_i3|m.48277	375-971[+]	.	.	.	.	.
c86481_g1_i2	7.30954	-0.605223	3.54078e-06	0.000454592	0	0	0.65	0	0	1.17	.	.	.	.	.	.	.	.
c86491_g2_i6	7.27804	-0.635853	3.54078e-06	0.000454592	0.67	0	1.52	1.23	0	0.63	sp|O81077|ABAH2_ARATH^O81077^Q:1200-280,H:45-352^66.56%ID^E:1e-117^RecName: Full=Abscisic acid 8'-hydroxylase 2;^Eukaryota; Viridiplantae; Streptophyta; Embryophyta; Tracheophyta; Spermatophyta; Magnoliophyta; eudicotyledons; Gunneridae; Pentapetalae; rosids; malvids; Brassicales; Brassicaceae; Camelineae; Arabidopsis	c86491_g2_i6|m.48581	271-1329[-]	sp|O81077|ABAH2_ARATH^O81077^Q:36-350,H:39-352^65.51%ID^E:2e-144^RecName: Full=Abscisic acid 8'-hydroxylase 2;^Eukaryota; Viridiplantae; Streptophyta; Embryophyta; Tracheophyta; Spermatophyta; Magnoliophyta; eudicotyledons; Gunneridae; Pentapetalae; rosids; malvids; Brassicales; Brassicaceae; Camelineae; Arabidopsis	.	COG2124^Cytochrome p450	GO:0016021^cellular_component^integral component of membrane`GO:0010295^molecular_function^(+)-abscisic acid 8'-hydroxylase activity`GO:0020037^molecular_function^heme binding`GO:0005506^molecular_function^iron ion binding`GO:0046345^biological_process^abscisic acid catabolic process`GO:0009687^biological_process^abscisic acid metabolic process`GO:0048838^biological_process^release of seed from d…	.
c86491_g2_i7	3.64095	2.75258	1.73096e-06	0.000262413	6.61	0	17.15	0	0.44	5.6	sp|O81077|ABAH2_ARATH^O81077^Q:1552-242,H:45-482^69.63%ID^E:0^RecName: Full=Abscisic acid 8'-hydroxylase 2;^Eukaryota; Viridiplantae; Streptophyta; Embryophyta; Tracheophyta; Spermatophyta; Magnoliophyta; eudicotyledons; Gunneridae; Pentapetalae; rosids; malvids; Brassicales; Brassicaceae; Camelineae; Arabidopsis	c86491_g2_i7|m.48583	236-1681[-]	sp|O81077|ABAH2_ARATH^O81077^Q:36-480,H:39-482^68.83%ID^E:0^RecName: Full=Abscisic acid 8'-hydroxylase 2;^Eukaryota; Viridiplantae; Streptophyta; Embryophyta; Tracheophyta; Spermatophyta; Magnoliophyta; eudicotyledons; Gunneridae; Pentapetalae; rosids; malvids; Brassicales; Brassicaceae; Camelineae; Arabidopsis	.	COG2124^Cytochrome p450	GO:0016021^cellular_component^integral component of membrane`GO:0010295^molecular_function^(+)-abscisic acid 8'-hydroxylase activity`GO:0020037^molecular_function^heme binding`GO:0005506^molecular_function^iron ion binding`GO:0046345^biological_process^abscisic acid catabolic process`GO:0009687^biological_process^abscisic acid metabolic process`GO:0048838^biological_process^release of seed from d…	.
c86517_g1_i7	7.84922	-0.0799857	1.93558e-07	4.41526e-05	0.57	0	1.21	0.4	0	0.87	sp|Q9NVH0|EXD2_HUMAN^Q9NVH0^Q:970-1608,H:351-544^38.5%ID^E:1e-39^RecName: Full=Exonuclease 3'-5' domain-containing protein 2;^Eukaryota; Metazoa; Chordata; Craniata; Vertebrata; Euteleostomi; Mammalia; Eutheria; Euarchontoglires; Primates; Haplorrhini; Catarrhini; Hominidae; Homo	c86517_g1_i7|m.48701	247-2097[+]	sp|Q9NVH0|EXD2_HUMAN^Q9NVH0^Q:242-454,H:351-544^38.5%ID^E:3e-40^RecName: Full=Exonuclease 3'-5' domain-containing protein 2;^Eukaryota; Metazoa; Chordata; Craniata; Vertebrata; Euteleostomi; Mammalia; Eutheria; Euarchontoglires; Primates; Haplorrhini; Catarrhini; Hominidae; Homo	.	.	GO:0008408^molecular_function^3'-5' exonuclease activity`GO:0003676^molecular_function^nucleic acid binding	.
c86559_g2_i5	8.46744	0.523819	5.25811e-09	2.17448e-06	1.01	1.68	0.92	1.24	0	2.24	sp|Q15024|EXOS7_HUMAN^Q15024^Q:353-1174,H:4-272^39.21%ID^E:2e-58^RecName: Full=Exosome complex component RRP42;^Eukaryota; Metazoa; Chordata; Craniata; Vertebrata; Euteleostomi; Mammalia; Eutheria; Euarchontoglires; Primates; Haplorrhini; Catarrhini; Hominidae; Homo	c86559_g2_i5|m.48871	350-1213[+]	sp|Q15024|EXOS7_HUMAN^Q15024^Q:2-283,H:4-280^38.46%ID^E:1e-61^RecName: Full=Exosome complex component RRP42;^Eukaryota; Metazoa; Chordata; Craniata; Vertebrata; Euteleostomi; Mammalia; Eutheria; Euarchontoglires; Primates; Haplorrhini; Catarrhini; Hominidae; Homo	.	COG2123^Exosome complex	GO:0005829^cellular_component^cytosol`GO:0000178^cellular_component^exosome (RNase complex)`GO:0005730^cellular_component^nucleolus`GO:0000175^molecular_function^3'-5'-exoribonuclease activity`GO:0005515^molecular_function^protein binding`GO:0003723^molecular_function^RNA binding`GO:0043928^biological_process^exonucleolytic nuclear-transcribed mRNA catabolic process involved in deadenylation-depe…	.
c86633_g9_i1	7.5127	-0.407647	1.21973e-06	0.000201492	1.45	3.01	1.47	2.25	0.02	3.11	.	.	.	.	.	.	.	.
c86670_g1_i5	7.69075	-0.234356	4.65727e-07	9.17739e-05	0	0	0	0.43	0	0.75	.	c86670_g1_i5|m.49306	892-2217[+]	sp|Q06493|YLH47_YEAST^Q06493^Q:290-413,H:66-187^28.57%ID^E:5e-08^RecName: Full=LETM1 domain-containing protein YLH47, mitochondrial;^Eukaryota; Fungi; Dikarya; Ascomycota; Saccharomycotina; Saccharomycetes; Saccharomycetales; Saccharomycetaceae; Saccharomyces	.	.	GO:0016021^cellular_component^integral component of membrane`GO:0005743^cellular_component^mitochondrial inner membrane`GO:0006813^biological_process^potassium ion transport`GO:0051204^biological_process^protein insertion into mitochondrial membrane`GO:0015992^biological_process^proton transport	.
c86670_g1_i5	7.69075	-0.234356	4.65727e-07	9.17739e-05	0	0	0	0.43	0	0.75	.	c86670_g1_i5|m.49307	75-653[+]	.	.	.	.	.
c86744_g1_i1	7.97244	0.0401516	9.83586e-08	2.51234e-05	0.48	0.33	1.46	0.38	0	1.03	.	.	.	.	.	.	.	.
c86810_g1_i4	8.27338	0.333991	1.63792e-08	5.54716e-06	2.11	0	1.51	0.8	0	0.94	sp|O22854|ETFQO_ARATH^O22854^Q:1240-2220,H:307-633^81.96%ID^E:0^RecName: Full=Electron transfer flavoprotein-ubiquinone oxidoreductase, mitochondrial;^Eukaryota; Viridiplantae; Streptophyta; Embryophyta; Tracheophyta; Spermatophyta; Magnoliophyta; eudicotyledons; Gunneridae; Pentapetalae; rosids; malvids; Brassicales; Brassicaceae; Camelineae; Arabidopsis`sp|O22854|ETFQO_ARATH^O22854^Q:428-1117,H…	c86810_g1_i4|m.49867	188-1222[+]	sp|O22854|ETFQO_ARATH^O22854^Q:81-310,H:82-311^72.17%ID^E:6e-113^RecName: Full=Electron transfer flavoprotein-ubiquinone oxidoreductase, mitochondrial;^Eukaryota; Viridiplantae; Streptophyta; Embryophyta; Tracheophyta; Spermatophyta; Magnoliophyta; eudicotyledons; Gunneridae; Pentapetalae; rosids; malvids; Brassicales; Brassicaceae; Camelineae; Arabidopsis	.	COG0644^geranylgeranyl reductase	GO:0005743^cellular_component^mitochondrial inner membrane`GO:0005739^cellular_component^mitochondrion`GO:0051539^molecular_function^4 iron, 4 sulfur cluster binding`GO:0004174^molecular_function^electron-transferring-flavoprotein dehydrogenase activity`GO:0046872^molecular_function^metal ion binding`GO:0006552^biological_process^leucine catabolic process`GO:0009646^biological_process^response to…	.
c86810_g1_i4	8.27338	0.333991	1.63792e-08	5.54716e-06	2.11	0	1.51	0.8	0	0.94	sp|O22854|ETFQO_ARATH^O22854^Q:1240-2220,H:307-633^81.96%ID^E:0^RecName: Full=Electron transfer flavoprotein-ubiquinone oxidoreductase, mitochondrial;^Eukaryota; Viridiplantae; Streptophyta; Embryophyta; Tracheophyta; Spermatophyta; Magnoliophyta; eudicotyledons; Gunneridae; Pentapetalae; rosids; malvids; Brassicales; Brassicaceae; Camelineae; Arabidopsis`sp|O22854|ETFQO_ARATH^O22854^Q:428-1117,H…	c86810_g1_i4|m.49868	1342-2223[+]	sp|O22854|ETFQO_ARATH^O22854^Q:1-293,H:341-633^81.57%ID^E:0^RecName: Full=Electron transfer flavoprotein-ubiquinone oxidoreductase, mitochondrial;^Eukaryota; Viridiplantae; Streptophyta; Embryophyta; Tracheophyta; Spermatophyta; Magnoliophyta; eudicotyledons; Gunneridae; Pentapetalae; rosids; malvids; Brassicales; Brassicaceae; Camelineae; Arabidopsis	.	COG0644^geranylgeranyl reductase	GO:0005743^cellular_component^mitochondrial inner membrane`GO:0005739^cellular_component^mitochondrion`GO:0051539^molecular_function^4 iron, 4 sulfur cluster binding`GO:0004174^molecular_function^electron-transferring-flavoprotein dehydrogenase activity`GO:0046872^molecular_function^metal ion binding`GO:0006552^biological_process^leucine catabolic process`GO:0009646^biological_process^response to…	.
c86813_g1_i5	11.432	3.45504	2.49567e-17	3.37146e-13	0.89	7.49	55.3	6	0	14.44	sp|Q6NKX1|PROD2_ARATH^Q6NKX1^Q:240-1643,H:1-475^53.99%ID^E:8e-169^RecName: Full=Proline dehydrogenase 2, mitochondrial;^Eukaryota; Viridiplantae; Streptophyta; Embryophyta; Tracheophyta; Spermatophyta; Magnoliophyta; eudicotyledons; Gunneridae; Pentapetalae; rosids; malvids; Brassicales; Brassicaceae; Camelineae; Arabidopsis	c86813_g1_i5|m.49894	141-1673[+]	sp|Q6NKX1|PROD2_ARATH^Q6NKX1^Q:33-501,H:4-475^53.88%ID^E:3e-179^RecName: Full=Proline dehydrogenase 2, mitochondrial;^Eukaryota; Viridiplantae; Streptophyta; Embryophyta; Tracheophyta; Spermatophyta; Magnoliophyta; eudicotyledons; Gunneridae; Pentapetalae; rosids; malvids; Brassicales; Brassicaceae; Camelineae; Arabidopsis	.	COG0506^Proline dehydrogenase	GO:0005739^cellular_component^mitochondrion`GO:0004657^molecular_function^proline dehydrogenase activity`GO:0006537^biological_process^glutamate biosynthetic process`GO:0006562^biological_process^proline catabolic process`GO:0010133^biological_process^proline catabolic process to glutamate`GO:0006970^biological_process^response to osmotic stress`GO:0009414^biological_process^response to water dep…	.
c86933_g1_i5	7.24583	-0.667165	4.27844e-06	0.00052809	0	0	0	0	0	0.87	sp|Q9C5S9|CRK6_ARATH^Q9C5S9^Q:7-1605,H:85-608^44.14%ID^E:2e-150^RecName: Full=Cysteine-rich receptor-like protein kinase 6;^Eukaryota; Viridiplantae; Streptophyta; Embryophyta; Tracheophyta; Spermatophyta; Magnoliophyta; eudicotyledons; Gunneridae; Pentapetalae; rosids; malvids; Brassicales; Brassicaceae; Camelineae; Arabidopsis	c86933_g1_i5|m.50399	1-1614[+]	sp|Q9C5S9|CRK6_ARATH^Q9C5S9^Q:3-535,H:85-608^44.14%ID^E:6e-154^RecName: Full=Cysteine-rich receptor-like protein kinase 6;^Eukaryota; Viridiplantae; Streptophyta; Embryophyta; Tracheophyta; Spermatophyta; Magnoliophyta; eudicotyledons; Gunneridae; Pentapetalae; rosids; malvids; Brassicales; Brassicaceae; Camelineae; Arabidopsis	.	COG0515^Serine Threonine protein kinase	GO:0016021^cellular_component^integral component of membrane`GO:0005886^cellular_component^plasma membrane`GO:0005524^molecular_function^ATP binding`GO:0005515^molecular_function^protein binding`GO:0004674^molecular_function^protein serine/threonine kinase activity	.
c86942_g1_i5	8.41046	0.468052	7.83154e-09	3.0228e-06	0.32	0.14	0.91	1.47	0	1.49	sp|Q505J9|ATAD1_RAT^Q505J9^Q:310-1029,H:113-353^48.55%ID^E:2e-73^RecName: Full=ATPase family AAA domain-containing protein 1;^Eukaryota; Metazoa; Chordata; Craniata; Vertebrata; Euteleostomi; Mammalia; Eutheria; Euarchontoglires; Glires; Rodentia; Sciurognathi; Muroidea; Muridae; Murinae; Rattus	c86942_g1_i5|m.50428	1317-2129[-]	.	.	.	.	.
c86942_g1_i5	8.41046	0.468052	7.83154e-09	3.0228e-06	0.32	0.14	0.91	1.47	0	1.49	sp|Q505J9|ATAD1_RAT^Q505J9^Q:310-1029,H:113-353^48.55%ID^E:2e-73^RecName: Full=ATPase family AAA domain-containing protein 1;^Eukaryota; Metazoa; Chordata; Craniata; Vertebrata; Euteleostomi; Mammalia; Eutheria; Euarchontoglires; Glires; Rodentia; Sciurognathi; Muroidea; Muridae; Murinae; Rattus	c86942_g1_i5|m.50429	307-1086[+]	sp|Q505J9|ATAD1_RAT^Q505J9^Q:2-241,H:113-353^48.55%ID^E:3e-78^RecName: Full=ATPase family AAA domain-containing protein 1;^Eukaryota; Metazoa; Chordata; Craniata; Vertebrata; Euteleostomi; Mammalia; Eutheria; Euarchontoglires; Glires; Rodentia; Sciurognathi; Muroidea; Muridae; Murinae; Rattus	.	COG0464^Aaa atpase	GO:0030054^cellular_component^cell junction`GO:0005739^cellular_component^mitochondrion`GO:0005778^cellular_component^peroxisomal membrane`GO:0045211^cellular_component^postsynaptic membrane`GO:0005524^molecular_function^ATP binding`GO:0016887^molecular_function^ATPase activity`GO:0005515^molecular_function^protein binding`GO:0007612^biological_process^learning`GO:0007613^biological_process^memor…	.
c86951_g1_i6	7.73783	-0.188508	3.44558e-07	7.06448e-05	1.09	0	0.43	0.42	0	1.14	sp|O80560|IP5PC_ARATH^O80560^Q:67-1398,H:671-1117^66.29%ID^E:0^RecName: Full=Type I inositol 1,4,5-trisphosphate 5-phosphatase 12;^Eukaryota; Viridiplantae; Streptophyta; Embryophyta; Tracheophyta; Spermatophyta; Magnoliophyta; eudicotyledons; Gunneridae; Pentapetalae; rosids; malvids; Brassicales; Brassicaceae; Camelineae; Arabidopsis	c86951_g1_i6|m.50467	205-1458[+]	sp|O80560|IP5PC_ARATH^O80560^Q:1-398,H:716-1117^65.17%ID^E:0^RecName: Full=Type I inositol 1,4,5-trisphosphate 5-phosphatase 12;^Eukaryota; Viridiplantae; Streptophyta; Embryophyta; Tracheophyta; Spermatophyta; Magnoliophyta; eudicotyledons; Gunneridae; Pentapetalae; rosids; malvids; Brassicales; Brassicaceae; Camelineae; Arabidopsis	.	COG5411^inositol	GO:0052659^molecular_function^inositol-1,3,4,5-tetrakisphosphate 5-phosphatase activity`GO:0052658^molecular_function^inositol-1,4,5-trisphosphate 5-phosphatase activity`GO:0004445^molecular_function^inositol-polyphosphate 5-phosphatase activity`GO:0046872^molecular_function^metal ion binding`GO:0046856^biological_process^phosphatidylinositol dephosphorylation	.
c86952_g1_i1	8.73444	0.785476	1.13224e-09	5.78407e-07	0.74	0.33	1.31	1.19	0	1.84	sp|O04251|Y4211_ARATH^O04251^Q:1938-1678,H:111-198^37.08%ID^E:3e-11^RecName: Full=BRCT domain-containing protein At4g02110;^Eukaryota; Viridiplantae; Streptophyta; Embryophyta; Tracheophyta; Spermatophyta; Magnoliophyta; eudicotyledons; Gunneridae; Pentapetalae; rosids; malvids; Brassicales; Brassicaceae; Camelineae; Arabidopsis	c86952_g1_i1|m.50476	474-782[+]	.	.	.	.	.
c86952_g1_i1	8.73444	0.785476	1.13224e-09	5.78407e-07	0.74	0.33	1.31	1.19	0	1.84	sp|O04251|Y4211_ARATH^O04251^Q:1938-1678,H:111-198^37.08%ID^E:3e-11^RecName: Full=BRCT domain-containing protein At4g02110;^Eukaryota; Viridiplantae; Streptophyta; Embryophyta; Tracheophyta; Spermatophyta; Magnoliophyta; eudicotyledons; Gunneridae; Pentapetalae; rosids; malvids; Brassicales; Brassicaceae; Camelineae; Arabidopsis	c86952_g1_i1|m.50474	481-1944[-]	sp|O04251|Y4211_ARATH^O04251^Q:3-89,H:111-198^37.08%ID^E:3e-11^RecName: Full=BRCT domain-containing protein At4g02110;^Eukaryota; Viridiplantae; Streptophyta; Embryophyta; Tracheophyta; Spermatophyta; Magnoliophyta; eudicotyledons; Gunneridae; Pentapetalae; rosids; malvids; Brassicales; Brassicaceae; Camelineae; Arabidopsis	.	KOG1929^Topoisomerase (DNA) II binding protein 1	.	.
c86963_g2_i9	7.17916	-0.731962	6.31674e-06	0.000725905	0.13	0	0	0	0	0.66	sp|A2RUV5|HFM1_XENTR^A2RUV5^Q:1760-165,H:146-664^42.96%ID^E:2e-126^RecName: Full=Probable ATP-dependent DNA helicase HFM1;^Eukaryota; Metazoa; Chordata; Craniata; Vertebrata; Euteleostomi; Amphibia; Batrachia; Anura; Pipoidea; Pipidae; Xenopodinae; Xenopus; Silurana	c86963_g2_i9|m.50534	48-1862[-]	sp|A2RUV5|HFM1_XENTR^A2RUV5^Q:35-566,H:146-664^42.96%ID^E:5e-127^RecName: Full=Probable ATP-dependent DNA helicase HFM1;^Eukaryota; Metazoa; Chordata; Craniata; Vertebrata; Euteleostomi; Amphibia; Batrachia; Anura; Pipoidea; Pipidae; Xenopodinae; Xenopus; Silurana	.	.	GO:0005524^molecular_function^ATP binding`GO:0008026^molecular_function^ATP-dependent helicase activity`GO:0003676^molecular_function^nucleic acid binding	.
c87006_g2_i3	4.77695	0.819145	6.09633e-07	0.000114032	0	1.42	0	0.79	0.06	1.78	.	c87006_g2_i3|m.50731	138-740[-]	.	.	.	.	.
c87014_g1_i1	9.12817	1.17232	9.87265e-11	7.8454e-08	3.07	3.18	3.55	6.78	0	4.55	sp|C0LGD6|Y1570_ARATH^C0LGD6^Q:92-406,H:370-477^43.52%ID^E:3e-19^RecName: Full=Probable LRR receptor-like serine/threonine-protein kinase At1g05700;^Eukaryota; Viridiplantae; Streptophyta; Embryophyta; Tracheophyta; Spermatophyta; Magnoliophyta; eudicotyledons; Gunneridae; Pentapetalae; rosids; malvids; Brassicales; Brassicaceae; Camelineae; Arabidopsis	c87014_g1_i1|m.50754	269-829[+]	sp|O65924|Y2921_ARATH^O65924^Q:4-122,H:439-548^38.52%ID^E:4e-11^RecName: Full=Putative leucine-rich repeat receptor-like protein kinase At2g19210;^Eukaryota; Viridiplantae; Streptophyta; Embryophyta; Tracheophyta; Spermatophyta; Magnoliophyta; eudicotyledons; Gunneridae; Pentapetalae; rosids; malvids; Brassicales; Brassicaceae; Camelineae; Arabidopsis	.	COG0515^Serine Threonine protein kinase	GO:0016021^cellular_component^integral component of membrane`GO:0005886^cellular_component^plasma membrane`GO:0005524^molecular_function^ATP binding`GO:0004674^molecular_function^protein serine/threonine kinase activity	.
c87016_g1_i2	8.3662	0.42475	9.61643e-09	3.49013e-06	0	0.68	0	0.13	0	0.91	sp|O13762|YF2C_SCHPO^O13762^Q:1368-3224,H:303-893^33.18%ID^E:8e-90^RecName: Full=Uncharacterized ATP-dependent helicase C17A2.12;^Eukaryota; Fungi; Dikarya; Ascomycota; Taphrinomycotina; Schizosaccharomycetes; Schizosaccharomycetales; Schizosaccharomycetaceae; Schizosaccharomyces`sp|O13762|YF2C_SCHPO^O13762^Q:1020-1178,H:245-295^60.38%ID^E:2e-06^RecName: Full=Uncharacterized ATP-dependent helicas…	c87016_g1_i2|m.50764	297-3239[+]	sp|O60177|YG42_SCHPO^O60177^Q:228-976,H:371-1035^33.08%ID^E:2e-107^RecName: Full=Uncharacterized ATP-dependent helicase C23E6.02;^Eukaryota; Fungi; Dikarya; Ascomycota; Taphrinomycotina; Schizosaccharomycetes; Schizosaccharomycetales; Schizosaccharomycetaceae; Schizosaccharomyces	.	COG0553^helicase	GO:0000790^cellular_component^nuclear chromatin`GO:0005634^cellular_component^nucleus`GO:0005524^molecular_function^ATP binding`GO:0004003^molecular_function^ATP-dependent DNA helicase activity`GO:0003677^molecular_function^DNA binding`GO:0004842^molecular_function^ubiquitin-protein transferase activity`GO:0008270^molecular_function^zinc ion binding`GO:0006338^biological_process^chromatin remodel…	.
c87045_g5_i2	7.30954	-0.605223	3.54078e-06	0.000454592	0	0	0	0	0	0.81	sp|Q500U8|TKPR1_ARATH^Q500U8^Q:1468-707,H:8-252^30.12%ID^E:2e-23^RecName: Full=Tetraketide alpha-pyrone reductase 1;^Eukaryota; Viridiplantae; Streptophyta; Embryophyta; Tracheophyta; Spermatophyta; Magnoliophyta; eudicotyledons; Gunneridae; Pentapetalae; rosids; malvids; Brassicales; Brassicaceae; Camelineae; Arabidopsis	c87045_g5_i2|m.50904	533-1819[-]	sp|Q500U8|TKPR1_ARATH^Q500U8^Q:118-387,H:8-268^31.05%ID^E:1e-28^RecName: Full=Tetraketide alpha-pyrone reductase 1;^Eukaryota; Viridiplantae; Streptophyta; Embryophyta; Tracheophyta; Spermatophyta; Magnoliophyta; eudicotyledons; Gunneridae; Pentapetalae; rosids; malvids; Brassicales; Brassicaceae; Camelineae; Arabidopsis	.	COG0451^Nad-dependent epimerase dehydratase	GO:0005783^cellular_component^endoplasmic reticulum`GO:0005634^cellular_component^nucleus`GO:0050662^molecular_function^coenzyme binding`GO:0016491^molecular_function^oxidoreductase activity`GO:0009555^biological_process^pollen development`GO:0010584^biological_process^pollen exine formation`GO:0048316^biological_process^seed development`GO:0080110^biological_process^sporopollenin biosynthetic pr…	.
c87055_g1_i2	8.73444	0.785476	1.13224e-09	5.78407e-07	1.1	0	0	0	0	1.34	.	.	.	.	.	.	.	.
c87058_g2_i1	4.94419	0.448421	1.69467e-06	0.000260828	1.88	0	0	0	0.31	10.7	.	.	.	.	.	.	.	.
c87094_g1_i11	9.66738	1.70396	3.10652e-12	4.39187e-09	1.21	2.57	0.06	0.14	0	2.01	sp|A2BGR3|ERC6L_DANRE^A2BGR3^Q:1400-3124,H:105-695^43.54%ID^E:7e-146^RecName: Full=DNA excision repair protein ERCC-6-like;^Eukaryota; Metazoa; Chordata; Craniata; Vertebrata; Euteleostomi; Actinopterygii; Neopterygii; Teleostei; Ostariophysi; Cypriniformes; Cyprinidae; Danio	c87094_g1_i11|m.51079	317-3526[+]	sp|A2BGR3|ERC6L_DANRE^A2BGR3^Q:362-936,H:105-695^43.54%ID^E:7e-149^RecName: Full=DNA excision repair protein ERCC-6-like;^Eukaryota; Metazoa; Chordata; Craniata; Vertebrata; Euteleostomi; Actinopterygii; Neopterygii; Teleostei; Ostariophysi; Cypriniformes; Cyprinidae; Danio	.	COG0553^helicase	GO:0000777^cellular_component^condensed chromosome kinetochore`GO:0005524^molecular_function^ATP binding`GO:0003677^molecular_function^DNA binding`GO:0004386^molecular_function^helicase activity`GO:0016539^biological_process^intein-mediated protein splicing`GO:0007067^biological_process^mitotic nuclear division	.
c87118_g1_i7	8.90914	0.956976	3.73727e-10	2.26064e-07	0.26	0.72	1.27	1.49	0	1.04	sp|Q9LHK4|AB8B_ARATH^Q9LHK4^Q:2-3355,H:113-1235^63.49%ID^E:0^RecName: Full=Putative ABC transporter B family member 8;^Eukaryota; Viridiplantae; Streptophyta; Embryophyta; Tracheophyta; Spermatophyta; Magnoliophyta; eudicotyledons; Gunneridae; Pentapetalae; rosids; malvids; Brassicales; Brassicaceae; Camelineae; Arabidopsis`sp|Q9LHK4|AB8B_ARATH^Q9LHK4^Q:1775-3364,H:74-598^35.97%ID^E:2e-82^RecName…	c87118_g1_i7|m.51190	2-3370[+]	sp|Q9LHK4|AB8B_ARATH^Q9LHK4^Q:1-1118,H:113-1235^63.79%ID^E:0^RecName: Full=Putative ABC transporter B family member 8;^Eukaryota; Viridiplantae; Streptophyta; Embryophyta; Tracheophyta; Spermatophyta; Magnoliophyta; eudicotyledons; Gunneridae; Pentapetalae; rosids; malvids; Brassicales; Brassicaceae; Camelineae; Arabidopsis`sp|Q9LHK4|AB8B_ARATH^Q9LHK4^Q:591-1121,H:73-598^35.9%ID^E:1e-87^RecName: …	.	.	GO:0016021^cellular_component^integral component of membrane`GO:0005524^molecular_function^ATP binding`GO:0042626^molecular_function^ATPase activity, coupled to transmembrane movement of substances	.
c87175_g5_i8	8.06765	0.133046	5.90433e-08	1.65789e-05	0	0.41	0.43	0	0	2.08	sp|Q40784|AAPC_CENCI^Q40784^Q:342-1007,H:91-313^65.62%ID^E:8e-106^RecName: Full=Putative glucose-6-phosphate 1-epimerase;^Eukaryota; Viridiplantae; Streptophyta; Embryophyta; Tracheophyta; Spermatophyta; Magnoliophyta; Liliopsida; Poales; Poaceae; PACMAD clade; Panicoideae; Paniceae; Cenchrus	c87175_g5_i8|m.51387	444-1016[+]	sp|Q40784|AAPC_CENCI^Q40784^Q:1-189,H:124-314^66.49%ID^E:2e-93^RecName: Full=Putative glucose-6-phosphate 1-epimerase;^Eukaryota; Viridiplantae; Streptophyta; Embryophyta; Tracheophyta; Spermatophyta; Magnoliophyta; Liliopsida; Poales; Poaceae; PACMAD clade; Panicoideae; Paniceae; Cenchrus	.	.	GO:0030246^molecular_function^carbohydrate binding`GO:0047938^molecular_function^glucose-6-phosphate 1-epimerase activity`GO:0005975^biological_process^carbohydrate metabolic process	.
c87194_g2_i4	7.27804	-0.635853	3.54078e-06	0.000454592	1.39	0.69	0.62	0.89	0	0.99	.	.	.	.	.	.	.	.
c87218_g1_i6	8.3811	0.439331	8.67364e-09	3.22498e-06	0.44	2.51	0.85	0.07	0	1.07	sp|O04647|PP399_ARATH^O04647^Q:169-2697,H:181-1033^50.88%ID^E:0^RecName: Full=Pentatricopeptide repeat-containing protein At5g27270;^Eukaryota; Viridiplantae; Streptophyta; Embryophyta; Tracheophyta; Spermatophyta; Magnoliophyta; eudicotyledons; Gunneridae; Pentapetalae; rosids; malvids; Brassicales; Brassicaceae; Camelineae; Arabidopsis`sp|O04647|PP399_ARATH^O04647^Q:184-2394,H:291-1034^21.31%ID…	c87218_g1_i6|m.51580	1-2814[+]	sp|O04647|PP399_ARATH^O04647^Q:57-899,H:181-1033^50.88%ID^E:0^RecName: Full=Pentatricopeptide repeat-containing protein At5g27270;^Eukaryota; Viridiplantae; Streptophyta; Embryophyta; Tracheophyta; Spermatophyta; Magnoliophyta; eudicotyledons; Gunneridae; Pentapetalae; rosids; malvids; Brassicales; Brassicaceae; Camelineae; Arabidopsis`sp|O04647|PP399_ARATH^O04647^Q:63-292,H:808-1037^25.65%ID^E:2…	.	.	.	.
c87239_g1_i4	7.5127	-0.407647	1.21973e-06	0.000201492	0.59	0	1.23	0.37	0	1.26	sp|Q7XA87|FOLT1_ARATH^Q7XA87^Q:140-1039,H:2-301^70.2%ID^E:8e-153^RecName: Full=Folate transporter 1, chloroplastic;^Eukaryota; Viridiplantae; Streptophyta; Embryophyta; Tracheophyta; Spermatophyta; Magnoliophyta; eudicotyledons; Gunneridae; Pentapetalae; rosids; malvids; Brassicales; Brassicaceae; Camelineae; Arabidopsis	c87239_g1_i4|m.51630	2-1060[+]	sp|Q7XA87|FOLT1_ARATH^Q7XA87^Q:47-346,H:2-301^70.2%ID^E:3e-154^RecName: Full=Folate transporter 1, chloroplastic;^Eukaryota; Viridiplantae; Streptophyta; Embryophyta; Tracheophyta; Spermatophyta; Magnoliophyta; eudicotyledons; Gunneridae; Pentapetalae; rosids; malvids; Brassicales; Brassicaceae; Camelineae; Arabidopsis	.	.	GO:0009507^cellular_component^chloroplast`GO:0009941^cellular_component^chloroplast envelope`GO:0031969^cellular_component^chloroplast membrane`GO:0016021^cellular_component^integral component of membrane`GO:0008517^molecular_function^folic acid transporter activity`GO:0015884^biological_process^folic acid transport	.
c87256_g1_i7	7.73783	-0.188508	3.44558e-07	7.06448e-05	0.21	0	0	0.09	0	0.79	sp|Q09809|YAB9_SCHPO^Q09809^Q:781-1809,H:387-733^26.65%ID^E:5e-19^RecName: Full=Uncharacterized membrane protein C2G11.09;^Eukaryota; Fungi; Dikarya; Ascomycota; Taphrinomycotina; Schizosaccharomycetes; Schizosaccharomycetales; Schizosaccharomycetaceae; Schizosaccharomyces	c87256_g1_i7|m.51731	868-2016[+]	sp|Q09809|YAB9_SCHPO^Q09809^Q:1-314,H:417-733^26.96%ID^E:8e-29^RecName: Full=Uncharacterized membrane protein C2G11.09;^Eukaryota; Fungi; Dikarya; Ascomycota; Taphrinomycotina; Schizosaccharomycetes; Schizosaccharomycetales; Schizosaccharomycetaceae; Schizosaccharomyces	.	COG5594^DUF221 domain protein	GO:0000329^cellular_component^fungal-type vacuole membrane`GO:0016021^cellular_component^integral component of membrane`GO:0000166^molecular_function^nucleotide binding	.
c87256_g1_i7	7.73783	-0.188508	3.44558e-07	7.06448e-05	0.21	0	0	0.09	0	0.79	sp|Q09809|YAB9_SCHPO^Q09809^Q:781-1809,H:387-733^26.65%ID^E:5e-19^RecName: Full=Uncharacterized membrane protein C2G11.09;^Eukaryota; Fungi; Dikarya; Ascomycota; Taphrinomycotina; Schizosaccharomycetes; Schizosaccharomycetales; Schizosaccharomycetaceae; Schizosaccharomyces	c87256_g1_i7|m.51732	2-586[+]	.	.	.	.	.
c87271_g6_i2	3.45716	5.01709	1.96756e-06	0.000296802	15.09	22.99	12.65	17.06	1.81	20.59	sp|Q9LIG0|Y3136_ARATH^Q9LIG0^Q:2036-2638,H:129-330^79.21%ID^E:3e-108^RecName: Full=Clavaminate synthase-like protein At3g21360;^Eukaryota; Viridiplantae; Streptophyta; Embryophyta; Tracheophyta; Spermatophyta; Magnoliophyta; eudicotyledons; Gunneridae; Pentapetalae; rosids; malvids; Brassicales; Brassicaceae; Camelineae; Arabidopsis	c87271_g6_i2|m.51843	2126-2641[+]	sp|Q9LIG0|Y3136_ARATH^Q9LIG0^Q:1-171,H:159-330^79.65%ID^E:8e-99^RecName: Full=Clavaminate synthase-like protein At3g21360;^Eukaryota; Viridiplantae; Streptophyta; Embryophyta; Tracheophyta; Spermatophyta; Magnoliophyta; eudicotyledons; Gunneridae; Pentapetalae; rosids; malvids; Brassicales; Brassicaceae; Camelineae; Arabidopsis	.	NOG13343^Two component transcriptional regulator (Winged helix family	GO:0005634^cellular_component^nucleus`GO:0046872^molecular_function^metal ion binding`GO:0016491^molecular_function^oxidoreductase activity	.
c87271_g6_i2	3.45716	5.01709	1.96756e-06	0.000296802	15.09	22.99	12.65	17.06	1.81	20.59	sp|Q9LIG0|Y3136_ARATH^Q9LIG0^Q:2036-2638,H:129-330^79.21%ID^E:3e-108^RecName: Full=Clavaminate synthase-like protein At3g21360;^Eukaryota; Viridiplantae; Streptophyta; Embryophyta; Tracheophyta; Spermatophyta; Magnoliophyta; eudicotyledons; Gunneridae; Pentapetalae; rosids; malvids; Brassicales; Brassicaceae; Camelineae; Arabidopsis	c87271_g6_i2|m.51842	236-1360[-]	.	.	.	.	.
c87293_g1_i6	7.84922	-0.0799857	1.93558e-07	4.41526e-05	5.85	1.01	11.37	14.96	0	6.18	.	.	.	.	.	.	.	.
c87293_g1_i10	8.48134	0.537427	4.77124e-09	2.00035e-06	0.48	0.63	0.75	2.33	0	1.18	sp|Q8H151|AAE13_ARATH^Q8H151^Q:508-2157,H:1-544^68.53%ID^E:0^RecName: Full=Malonate--CoA ligase;^Eukaryota; Viridiplantae; Streptophyta; Embryophyta; Tracheophyta; Spermatophyta; Magnoliophyta; eudicotyledons; Gunneridae; Pentapetalae; rosids; malvids; Brassicales; Brassicaceae; Camelineae; Arabidopsis	c87293_g1_i10|m.51982	355-2163[+]	sp|Q8H151|AAE13_ARATH^Q8H151^Q:52-601,H:1-544^68.53%ID^E:0^RecName: Full=Malonate--CoA ligase;^Eukaryota; Viridiplantae; Streptophyta; Embryophyta; Tracheophyta; Spermatophyta; Magnoliophyta; eudicotyledons; Gunneridae; Pentapetalae; rosids; malvids; Brassicales; Brassicaceae; Camelineae; Arabidopsis	.	COG0318^Amp-dependent synthetase and ligase	GO:0005829^cellular_component^cytosol`GO:0016020^cellular_component^membrane`GO:0005634^cellular_component^nucleus`GO:0090409^molecular_function^malonyl-CoA synthetase activity`GO:0006631^biological_process^fatty acid metabolic process`GO:0090410^biological_process^malonate catabolic process	.
c87325_g1_i5	8.1219	0.186002	4.09326e-08	1.24107e-05	0.45	0	0.82	0.21	0	1.12	sp|Q9LR67|PPR9_ARATH^Q9LR67^Q:2069-243,H:50-655^64.87%ID^E:0^RecName: Full=Pentatricopeptide repeat-containing protein At1g03560, mitochondrial;^Eukaryota; Viridiplantae; Streptophyta; Embryophyta; Tracheophyta; Spermatophyta; Magnoliophyta; eudicotyledons; Gunneridae; Pentapetalae; rosids; malvids; Brassicales; Brassicaceae; Camelineae; Arabidopsis	c87325_g1_i5|m.52069	237-2204[-]	sp|Q9LR67|PPR9_ARATH^Q9LR67^Q:46-654,H:50-655^64.87%ID^E:0^RecName: Full=Pentatricopeptide repeat-containing protein At1g03560, mitochondrial;^Eukaryota; Viridiplantae; Streptophyta; Embryophyta; Tracheophyta; Spermatophyta; Magnoliophyta; eudicotyledons; Gunneridae; Pentapetalae; rosids; malvids; Brassicales; Brassicaceae; Camelineae; Arabidopsis	.	.	GO:0005739^cellular_component^mitochondrion	.
c87342_g1_i4	7.27804	-0.635853	3.54078e-06	0.000454592	0.03	0.04	1.03	0.33	0	0.97	.	c87342_g1_i4|m.52168	3-389[+]	.	.	.	.	.
c87354_g1_i2	8.46744	0.523819	5.25811e-09	2.17448e-06	2.02	0	3.45	2.48	0	2.79	.	.	.	.	.	.	.	.
c87428_g10_i4	8.41046	0.468052	7.83154e-09	3.0228e-06	0	0	0	0	0	1.49	sp|O94260|G3BP_SCHPO^O94260^Q:264-614,H:19-135^40.17%ID^E:5e-19^RecName: Full=Putative G3BP-like protein;^Eukaryota; Fungi; Dikarya; Ascomycota; Taphrinomycotina; Schizosaccharomycetes; Schizosaccharomycetales; Schizosaccharomycetaceae; Schizosaccharomyces	c87428_g10_i4|m.52578	213-1634[+]	sp|O94260|G3BP_SCHPO^O94260^Q:1-374,H:1-385^26.42%ID^E:5e-25^RecName: Full=Putative G3BP-like protein;^Eukaryota; Fungi; Dikarya; Ascomycota; Taphrinomycotina; Schizosaccharomycetes; Schizosaccharomycetales; Schizosaccharomycetaceae; Schizosaccharomyces	.	.	GO:0005737^cellular_component^cytoplasm`GO:0005829^cellular_component^cytosol`GO:0000166^molecular_function^nucleotide binding`GO:0005515^molecular_function^protein binding`GO:0003723^molecular_function^RNA binding`GO:0051028^biological_process^mRNA transport`GO:0016579^biological_process^protein deubiquitination`GO:0060628^biological_process^regulation of ER to Golgi vesicle-mediated transport	.
c87452_g4_i2	7.5127	-0.407647	1.21973e-06	0.000201492	0.06	0	0	0.34	0	0.9	.	.	.	.	.	.	.	.
c87462_g1_i1	7.21288	-0.69919	5.18875e-06	0.000617283	0.29	0	0.58	0.26	0	0.51	sp|Q9FPR3|EDR1_ARATH^Q9FPR3^Q:1181-477,H:690-924^58.3%ID^E:4e-85^RecName: Full=Serine/threonine-protein kinase EDR1;^Eukaryota; Viridiplantae; Streptophyta; Embryophyta; Tracheophyta; Spermatophyta; Magnoliophyta; eudicotyledons; Gunneridae; Pentapetalae; rosids; malvids; Brassicales; Brassicaceae; Camelineae; Arabidopsis	c87462_g1_i1|m.52810	1162-2577[-]	.	.	.	.	.
c87462_g1_i1	7.21288	-0.69919	5.18875e-06	0.000617283	0.29	0	0.58	0.26	0	0.51	sp|Q9FPR3|EDR1_ARATH^Q9FPR3^Q:1181-477,H:690-924^58.3%ID^E:4e-85^RecName: Full=Serine/threonine-protein kinase EDR1;^Eukaryota; Viridiplantae; Streptophyta; Embryophyta; Tracheophyta; Spermatophyta; Magnoliophyta; eudicotyledons; Gunneridae; Pentapetalae; rosids; malvids; Brassicales; Brassicaceae; Camelineae; Arabidopsis	c87462_g1_i1|m.52811	456-1178[-]	sp|Q9FPR3|EDR1_ARATH^Q9FPR3^Q:2-234,H:692-924^58.37%ID^E:6e-92^RecName: Full=Serine/threonine-protein kinase EDR1;^Eukaryota; Viridiplantae; Streptophyta; Embryophyta; Tracheophyta; Spermatophyta; Magnoliophyta; eudicotyledons; Gunneridae; Pentapetalae; rosids; malvids; Brassicales; Brassicaceae; Camelineae; Arabidopsis	.	COG5022^myosin heavy chain	GO:0005829^cellular_component^cytosol`GO:0005769^cellular_component^early endosome`GO:0005783^cellular_component^endoplasmic reticulum`GO:0005794^cellular_component^Golgi apparatus`GO:0005634^cellular_component^nucleus`GO:0005802^cellular_component^trans-Golgi network`GO:0005524^molecular_function^ATP binding`GO:0016301^molecular_function^kinase activity`GO:0004709^molecular_function^MAP kinase k…	.
c87469_g1_i5	3.55037	2.3656	3.6652e-06	0.00046908	2.48	0.21	1.8	1.68	0.24	3	.	c87469_g1_i5|m.52859	2225-3079[+]	.	.	.	.	.
c87469_g1_i5	3.55037	2.3656	3.6652e-06	0.00046908	2.48	0.21	1.8	1.68	0.24	3	.	c87469_g1_i5|m.52860	3-680[+]	.	.	.	.	.
c87483_g1_i2	7.40013	-0.517137	2.04881e-06	0.000297967	0	0.61	0.37	1.29	0	1.64	.	.	.	.	.	.	.	.
c87488_g1_i5	7.66662	-0.25785	5.43348e-07	0.000103061	0.18	0.58	0	0.07	0	0.39	sp|I1SSI5|MAX2A_PETHY^I1SSI5^Q:497-1723,H:280-708^72.85%ID^E:0^RecName: Full=F-box/LRR-repeat MAX2 homolog A;^Eukaryota; Viridiplantae; Streptophyta; Embryophyta; Tracheophyta; Spermatophyta; Magnoliophyta; eudicotyledons; Gunneridae; Pentapetalae; asterids; lamiids; Solanales; Solanaceae; Petunioideae; Petunia	c87488_g1_i5|m.52956	2049-4463[-]	sp|Q05609|CTR1_ARATH^Q05609^Q:448-796,H:446-805^39.84%ID^E:2e-75^RecName: Full=Serine/threonine-protein kinase CTR1;^Eukaryota; Viridiplantae; Streptophyta; Embryophyta; Tracheophyta; Spermatophyta; Magnoliophyta; eudicotyledons; Gunneridae; Pentapetalae; rosids; malvids; Brassicales; Brassicaceae; Camelineae; Arabidopsis	.	COG0515^Serine Threonine protein kinase	GO:0005789^cellular_component^endoplasmic reticulum membrane`GO:0005524^molecular_function^ATP binding`GO:0005515^molecular_function^protein binding`GO:0004674^molecular_function^protein serine/threonine kinase activity`GO:0004712^molecular_function^protein serine/threonine/tyrosine kinase activity`GO:0071281^biological_process^cellular response to iron ion`GO:0009873^biological_process^ethylene-…	.
c87488_g1_i5	7.66662	-0.25785	5.43348e-07	0.000103061	0.18	0.58	0	0.07	0	0.39	sp|I1SSI5|MAX2A_PETHY^I1SSI5^Q:497-1723,H:280-708^72.85%ID^E:0^RecName: Full=F-box/LRR-repeat MAX2 homolog A;^Eukaryota; Viridiplantae; Streptophyta; Embryophyta; Tracheophyta; Spermatophyta; Magnoliophyta; eudicotyledons; Gunneridae; Pentapetalae; asterids; lamiids; Solanales; Solanaceae; Petunioideae; Petunia	c87488_g1_i5|m.52957	533-1726[+]	sp|I1SSI5|MAX2A_PETHY^I1SSI5^Q:1-397,H:291-708^72.55%ID^E:0^RecName: Full=F-box/LRR-repeat MAX2 homolog A;^Eukaryota; Viridiplantae; Streptophyta; Embryophyta; Tracheophyta; Spermatophyta; Magnoliophyta; eudicotyledons; Gunneridae; Pentapetalae; asterids; lamiids; Solanales; Solanaceae; Petunioideae; Petunia	.	.	.	.
c87509_g4_i1	3.57521	2.79763	2.73654e-06	0.000375951	16.98	5.54	164.42	78.24	2.52	31.38	.	c87509_g4_i1|m.53037	67-468[-]	.	.	.	.	.
c87539_g1_i1	7.45751	-0.46133	1.4456e-06	0.000227669	0.16	0	0.52	0.33	0	0.47	sp|O48686|SNL3_ARATH^O48686^Q:477-3002,H:416-1306^47.82%ID^E:0^RecName: Full=Paired amphipathic helix protein Sin3-like 3;^Eukaryota; Viridiplantae; Streptophyta; Embryophyta; Tracheophyta; Spermatophyta; Magnoliophyta; eudicotyledons; Gunneridae; Pentapetalae; rosids; malvids; Brassicales; Brassicaceae; Camelineae; Arabidopsis	c87539_g1_i1|m.53134	375-3116[+]	sp|O48686|SNL3_ARATH^O48686^Q:2-876,H:393-1306^46.89%ID^E:0^RecName: Full=Paired amphipathic helix protein Sin3-like 3;^Eukaryota; Viridiplantae; Streptophyta; Embryophyta; Tracheophyta; Spermatophyta; Magnoliophyta; eudicotyledons; Gunneridae; Pentapetalae; rosids; malvids; Brassicales; Brassicaceae; Camelineae; Arabidopsis	.	COG5602^SIN3 transcription regulator homolog	GO:0005634^cellular_component^nucleus`GO:0006355^biological_process^regulation of transcription, DNA-templated`GO:0006351^biological_process^transcription, DNA-templated	.
c87546_g5_i7	8.39586	0.453764	8.67364e-09	3.22498e-06	1.06	4.15	1.79	0.77	0	1.88	.	c87546_g5_i7|m.53227	580-1590[-]	.	.	.	.	.
c87552_g1_i1	8.6992	0.750901	1.34054e-09	6.59868e-07	0.96	0.83	1.04	0	0	0.73	sp|Q6SZ87|NAT11_ARATH^Q6SZ87^Q:4894-2777,H:37-709^62.81%ID^E:0^RecName: Full=Nucleobase-ascorbate transporter 11;^Eukaryota; Viridiplantae; Streptophyta; Embryophyta; Tracheophyta; Spermatophyta; Magnoliophyta; eudicotyledons; Gunneridae; Pentapetalae; rosids; malvids; Brassicales; Brassicaceae; Camelineae; Arabidopsis	c87552_g1_i1|m.53243	2723-4276[-]	sp|Q6SZ87|NAT11_ARATH^Q6SZ87^Q:9-500,H:218-709^73.78%ID^E:0^RecName: Full=Nucleobase-ascorbate transporter 11;^Eukaryota; Viridiplantae; Streptophyta; Embryophyta; Tracheophyta; Spermatophyta; Magnoliophyta; eudicotyledons; Gunneridae; Pentapetalae; rosids; malvids; Brassicales; Brassicaceae; Camelineae; Arabidopsis	.	COG2233^permease	GO:0016021^cellular_component^integral component of membrane`GO:0005886^cellular_component^plasma membrane`GO:0005215^molecular_function^transporter activity`GO:0055085^biological_process^transmembrane transport	.
c87552_g1_i1	8.6992	0.750901	1.34054e-09	6.59868e-07	0.96	0.83	1.04	0	0	0.73	sp|Q6SZ87|NAT11_ARATH^Q6SZ87^Q:4894-2777,H:37-709^62.81%ID^E:0^RecName: Full=Nucleobase-ascorbate transporter 11;^Eukaryota; Viridiplantae; Streptophyta; Embryophyta; Tracheophyta; Spermatophyta; Magnoliophyta; eudicotyledons; Gunneridae; Pentapetalae; rosids; malvids; Brassicales; Brassicaceae; Camelineae; Arabidopsis	c87552_g1_i1|m.53244	4319-4960[-]	sp|Q6SZ87|NAT11_ARATH^Q6SZ87^Q:22-211,H:36-223^44.72%ID^E:8e-35^RecName: Full=Nucleobase-ascorbate transporter 11;^Eukaryota; Viridiplantae; Streptophyta; Embryophyta; Tracheophyta; Spermatophyta; Magnoliophyta; eudicotyledons; Gunneridae; Pentapetalae; rosids; malvids; Brassicales; Brassicaceae; Camelineae; Arabidopsis	.	COG2233^permease	GO:0016021^cellular_component^integral component of membrane`GO:0005886^cellular_component^plasma membrane`GO:0005215^molecular_function^transporter activity`GO:0055085^biological_process^transmembrane transport	.
c87552_g1_i1	8.6992	0.750901	1.34054e-09	6.59868e-07	0.96	0.83	1.04	0	0	0.73	sp|Q6SZ87|NAT11_ARATH^Q6SZ87^Q:4894-2777,H:37-709^62.81%ID^E:0^RecName: Full=Nucleobase-ascorbate transporter 11;^Eukaryota; Viridiplantae; Streptophyta; Embryophyta; Tracheophyta; Spermatophyta; Magnoliophyta; eudicotyledons; Gunneridae; Pentapetalae; rosids; malvids; Brassicales; Brassicaceae; Camelineae; Arabidopsis	c87552_g1_i1|m.53242	145-2511[+]	sp|Q9FGD7|PUB50_ARATH^Q9FGD7^Q:6-784,H:20-760^42.46%ID^E:0^RecName: Full=Putative U-box domain-containing protein 50;^Eukaryota; Viridiplantae; Streptophyta; Embryophyta; Tracheophyta; Spermatophyta; Magnoliophyta; eudicotyledons; Gunneridae; Pentapetalae; rosids; malvids; Brassicales; Brassicaceae; Camelineae; Arabidopsis	.	.	GO:0000151^cellular_component^ubiquitin ligase complex`GO:0005524^molecular_function^ATP binding`GO:0004672^molecular_function^protein kinase activity`GO:0004842^molecular_function^ubiquitin-protein transferase activity	.
c87574_g2_i2	9.326	1.36714	2.7162e-11	2.86703e-08	3.76	0	8.57	5.07	0	5	sp|D4N501|DIOX2_PAPSO^D4N501^Q:843-397,H:216-364^45.7%ID^E:1e-33^RecName: Full=Probable 2-oxoglutarate/Fe(II)-dependent dioxygenase;^Eukaryota; Viridiplantae; Streptophyta; Embryophyta; Tracheophyta; Spermatophyta; Magnoliophyta; eudicotyledons; Ranunculales; Papaveraceae; Papaveroideae; Papaver	.	.	.	.	.	GO:0005506^molecular_function^iron ion binding`GO:0016706^molecular_function^oxidoreductase activity, acting on paired donors, with incorporation or reduction of molecular oxygen, 2-oxoglutarate as one donor, and incorporation of one atom each of oxygen into both donors`GO:0016740^molecular_function^transferase activity	.
c87592_g5_i1	9.36401	1.4046	2.16245e-11	2.41209e-08	0	0	2.65	2.03	0	3.83	.	.	.	.	.	.	.	.
c87619_g11_i1	8.13953	0.203226	3.63334e-08	1.11554e-05	1.77	0	0	2.37	0	2.3	sp|Q5CCK4|VAL2_ARATH^Q5CCK4^Q:1079-3,H:278-644^59.78%ID^E:2e-146^RecName: Full=B3 domain-containing transcription repressor VAL2;^Eukaryota; Viridiplantae; Streptophyta; Embryophyta; Tracheophyta; Spermatophyta; Magnoliophyta; eudicotyledons; Gunneridae; Pentapetalae; rosids; malvids; Brassicales; Brassicaceae; Camelineae; Arabidopsis	c87619_g11_i1|m.53596	3-872[-]	sp|Q5CCK4|VAL2_ARATH^Q5CCK4^Q:1-290,H:347-644^52.84%ID^E:6e-103^RecName: Full=B3 domain-containing transcription repressor VAL2;^Eukaryota; Viridiplantae; Streptophyta; Embryophyta; Tracheophyta; Spermatophyta; Magnoliophyta; eudicotyledons; Gunneridae; Pentapetalae; rosids; malvids; Brassicales; Brassicaceae; Camelineae; Arabidopsis	.	.	GO:0005634^cellular_component^nucleus`GO:0003677^molecular_function^DNA binding`GO:0005515^molecular_function^protein binding`GO:0003700^molecular_function^sequence-specific DNA binding transcription factor activity`GO:0008270^molecular_function^zinc ion binding`GO:0010030^biological_process^positive regulation of seed germination`GO:2000034^biological_process^regulation of seed maturation`GO:000…	.
c87622_g1_i8	7.30954	-0.605223	3.54078e-06	0.000454592	0.18	0	0.43	0.35	0	0.81	sp|Q84WE9|LHTL7_ARATH^Q84WE9^Q:364-1716,H:33-478^46.58%ID^E:5e-126^RecName: Full=Lysine histidine transporter-like 7;^Eukaryota; Viridiplantae; Streptophyta; Embryophyta; Tracheophyta; Spermatophyta; Magnoliophyta; eudicotyledons; Gunneridae; Pentapetalae; rosids; malvids; Brassicales; Brassicaceae; Camelineae; Arabidopsis	c87622_g1_i8|m.53620	226-1722[+]	sp|Q9SX98|LHTL8_ARATH^Q9SX98^Q:57-497,H:81-517^48.98%ID^E:5e-137^RecName: Full=Lysine histidine transporter-like 8;^Eukaryota; Viridiplantae; Streptophyta; Embryophyta; Tracheophyta; Spermatophyta; Magnoliophyta; eudicotyledons; Gunneridae; Pentapetalae; rosids; malvids; Brassicales; Brassicaceae; Camelineae; Arabidopsis	.	.	GO:0016021^cellular_component^integral component of membrane`GO:0005886^cellular_component^plasma membrane`GO:0006865^biological_process^amino acid transport	.
c87624_g1_i3	7.14464	-0.765516	7.72046e-06	0.000859594	0.3	0	0.18	0.05	0	0.46	sp|P10978|POLX_TOBAC^P10978^Q:41-2815,H:391-1317^34.25%ID^E:3e-163^RecName: Full=Retrovirus-related Pol polyprotein from transposon TNT 1-94;^Eukaryota; Viridiplantae; Streptophyta; Embryophyta; Tracheophyta; Spermatophyta; Magnoliophyta; eudicotyledons; Gunneridae; Pentapetalae; asterids; lamiids; Solanales; Solanaceae; Nicotianoideae; Nicotianeae; Nicotiana	c87624_g1_i3|m.53668	2-2875[+]	sp|P10978|POLX_TOBAC^P10978^Q:14-938,H:391-1317^34.2%ID^E:6e-168^RecName: Full=Retrovirus-related Pol polyprotein from transposon TNT 1-94;^Eukaryota; Viridiplantae; Streptophyta; Embryophyta; Tracheophyta; Spermatophyta; Magnoliophyta; eudicotyledons; Gunneridae; Pentapetalae; asterids; lamiids; Solanales; Solanaceae; Nicotianoideae; Nicotianeae; Nicotiana	.	.	GO:0004190^molecular_function^aspartic-type endopeptidase activity`GO:0004519^molecular_function^endonuclease activity`GO:0003676^molecular_function^nucleic acid binding`GO:0003964^molecular_function^RNA-directed DNA polymerase activity`GO:0008270^molecular_function^zinc ion binding`GO:0015074^biological_process^DNA integration	.
c87642_g4_i8	7.42911	-0.488958	1.71836e-06	0.000260828	0.32	0.29	0.65	0.21	0	1.16	sp|O65530|PEK14_ARATH^O65530^Q:1058-417,H:377-607^29.06%ID^E:1e-16^RecName: Full=Proline-rich receptor-like protein kinase PERK14;^Eukaryota; Viridiplantae; Streptophyta; Embryophyta; Tracheophyta; Spermatophyta; Magnoliophyta; eudicotyledons; Gunneridae; Pentapetalae; rosids; malvids; Brassicales; Brassicaceae; Camelineae; Arabidopsis	c87642_g4_i8|m.53760	243-1106[-]	sp|O65530|PEK14_ARATH^O65530^Q:17-244,H:377-621^29.44%ID^E:1e-19^RecName: Full=Proline-rich receptor-like protein kinase PERK14;^Eukaryota; Viridiplantae; Streptophyta; Embryophyta; Tracheophyta; Spermatophyta; Magnoliophyta; eudicotyledons; Gunneridae; Pentapetalae; rosids; malvids; Brassicales; Brassicaceae; Camelineae; Arabidopsis	.	COG0515^Serine Threonine protein kinase	GO:0016021^cellular_component^integral component of membrane`GO:0005886^cellular_component^plasma membrane`GO:0005524^molecular_function^ATP binding`GO:0004674^molecular_function^protein serine/threonine kinase activity	.
c87670_g5_i7	7.48537	-0.434233	1.4456e-06	0.000227669	1.39	0.3	1.12	1.09	0	1.34	.	.	.	.	.	.	.	.
c87738_g4_i2	9.09239	1.13711	1.20435e-10	9.15175e-08	0	2.65	0.8	3.05	0	2.06	sp|P72991|FTSH3_SYNY3^P72991^Q:1920-421,H:158-608^30%ID^E:3e-51^RecName: Full=ATP-dependent zinc metalloprotease FtsH 3;^Bacteria; Cyanobacteria; Oscillatoriophycideae; Chroococcales; Synechocystis	c87738_g4_i2|m.54254	298-1887[-]	sp|P72991|FTSH3_SYNY3^P72991^Q:2-489,H:170-608^30.12%ID^E:6e-56^RecName: Full=ATP-dependent zinc metalloprotease FtsH 3;^Bacteria; Cyanobacteria; Oscillatoriophycideae; Chroococcales; Synechocystis	.	COG0465^Acts as a processive, ATP-dependent zinc metallopeptidase for both cytoplasmic and membrane proteins. Plays a role in the quality control of integral membrane proteins (By similarity)	GO:0016021^cellular_component^integral component of membrane`GO:0042651^cellular_component^thylakoid membrane`GO:0005524^molecular_function^ATP binding`GO:0016887^molecular_function^ATPase activity`GO:0004222^molecular_function^metalloendopeptidase activity`GO:0008270^molecular_function^zinc ion binding`GO:0030163^biological_process^protein catabolic process	.
c87762_g4_i1	7.7608	-0.166129	2.97358e-07	6.2658e-05	0.84	0.54	8	0.32	0	2.39	sp|Q7XBH4|MYB4_ORYSJ^Q7XBH4^Q:700-611,H:88-117^90%ID^E:2e-10^RecName: Full=Myb-related protein Myb4;^Eukaryota; Viridiplantae; Streptophyta; Embryophyta; Tracheophyta; Spermatophyta; Magnoliophyta; Liliopsida; Poales; Poaceae; BEP clade; Ehrhartoideae; Oryzeae; Oryza	c87762_g4_i1|m.54380	191-709[-]	sp|Q7XBH4|MYB4_ORYSJ^Q7XBH4^Q:4-172,H:88-257^33.69%ID^E:5e-13^RecName: Full=Myb-related protein Myb4;^Eukaryota; Viridiplantae; Streptophyta; Embryophyta; Tracheophyta; Spermatophyta; Magnoliophyta; Liliopsida; Poales; Poaceae; BEP clade; Ehrhartoideae; Oryzeae; Oryza	.	COG5147^Myblike DNAbinding domain containing protein	GO:0005634^cellular_component^nucleus`GO:0003682^molecular_function^chromatin binding`GO:0003677^molecular_function^DNA binding`GO:0006355^biological_process^regulation of transcription, DNA-templated`GO:0006950^biological_process^response to stress`GO:0006351^biological_process^transcription, DNA-templated	.
c87788_g5_i9	7.30954	-0.605223	3.54078e-06	0.000454592	0	0	0	0.36	0	0.82	.	c87788_g5_i9|m.54534	2-1366[-]	.	.	.	.	.
c87793_g1_i1	7.5127	-0.407647	1.21973e-06	0.000201492	0	0	0.24	0	0	0.54	sp|Q9SS80|U503A_ARATH^Q9SS80^Q:2973-2542,H:245-417^47.13%ID^E:3e-24^RecName: Full=UPF0503 protein At3g09070, chloroplastic;^Eukaryota; Viridiplantae; Streptophyta; Embryophyta; Tracheophyta; Spermatophyta; Magnoliophyta; eudicotyledons; Gunneridae; Pentapetalae; rosids; malvids; Brassicales; Brassicaceae; Camelineae; Arabidopsis	c87793_g1_i1|m.54567	1786-3129[-]	sp|Q9SS80|U503A_ARATH^Q9SS80^Q:45-424,H:240-654^32.88%ID^E:2e-37^RecName: Full=UPF0503 protein At3g09070, chloroplastic;^Eukaryota; Viridiplantae; Streptophyta; Embryophyta; Tracheophyta; Spermatophyta; Magnoliophyta; eudicotyledons; Gunneridae; Pentapetalae; rosids; malvids; Brassicales; Brassicaceae; Camelineae; Arabidopsis	.	.	GO:0016324^cellular_component^apical plasma membrane`GO:0009507^cellular_component^chloroplast`GO:0005886^cellular_component^plasma membrane`GO:0010588^biological_process^cotyledon vascular tissue pattern formation`GO:0010088^biological_process^phloem development`GO:0010233^biological_process^phloem transport`GO:0022622^biological_process^root system development	.
c87838_g1_i4	7.17916	-0.731962	6.31674e-06	0.000725905	0.42	2.87	0.6	0	0	0.54	sp|Q2Z2E9|SCR_IPONI^Q2Z2E9^Q:1247-2392,H:397-778^84.33%ID^E:0^RecName: Full=Protein SCARECROW;^Eukaryota; Viridiplantae; Streptophyta; Embryophyta; Tracheophyta; Spermatophyta; Magnoliophyta; eudicotyledons; Gunneridae; Pentapetalae; asterids; lamiids; Solanales; Convolvulaceae; Ipomoeeae; Ipomoea`sp|Q2Z2E9|SCR_IPONI^Q2Z2E9^Q:617-793,H:216-274^77.97%ID^E:2e-19^RecName: Full=Protein SCARECROW;^Euk…	c87838_g1_i4|m.54827	599-2395[+]	sp|Q9AVK4|SCR_PEA^Q9AVK4^Q:10-598,H:245-807^66.94%ID^E:0^RecName: Full=Protein SCARECROW;^Eukaryota; Viridiplantae; Streptophyta; Embryophyta; Tracheophyta; Spermatophyta; Magnoliophyta; eudicotyledons; Gunneridae; Pentapetalae; rosids; fabids; Fabales; Fabaceae; Papilionoideae; Fabeae; Pisum	.	.	GO:0005634^cellular_component^nucleus`GO:0007275^biological_process^multicellular organismal development`GO:0006355^biological_process^regulation of transcription, DNA-templated`GO:0006351^biological_process^transcription, DNA-templated	.
c87838_g1_i4	7.17916	-0.731962	6.31674e-06	0.000725905	0.42	2.87	0.6	0	0	0.54	sp|Q2Z2E9|SCR_IPONI^Q2Z2E9^Q:1247-2392,H:397-778^84.33%ID^E:0^RecName: Full=Protein SCARECROW;^Eukaryota; Viridiplantae; Streptophyta; Embryophyta; Tracheophyta; Spermatophyta; Magnoliophyta; eudicotyledons; Gunneridae; Pentapetalae; asterids; lamiids; Solanales; Convolvulaceae; Ipomoeeae; Ipomoea`sp|Q2Z2E9|SCR_IPONI^Q2Z2E9^Q:617-793,H:216-274^77.97%ID^E:2e-19^RecName: Full=Protein SCARECROW;^Euk…	c87838_g1_i4|m.54829	157-579[+]	sp|Q6YXH5|ZHD1_ORYSJ^Q6YXH5^Q:31-124,H:44-149^58.49%ID^E:1e-30^RecName: Full=Zinc-finger homeodomain protein 1;^Eukaryota; Viridiplantae; Streptophyta; Embryophyta; Tracheophyta; Spermatophyta; Magnoliophyta; Liliopsida; Poales; Poaceae; BEP clade; Ehrhartoideae; Oryzeae; Oryza	.	.	GO:0005634^cellular_component^nucleus`GO:0003677^molecular_function^DNA binding`GO:0046872^molecular_function^metal ion binding`GO:0009793^biological_process^embryo development ending in seed dormancy`GO:0006355^biological_process^regulation of transcription, DNA-templated`GO:0006351^biological_process^transcription, DNA-templated	.
c87844_g1_i2	8.19119	0.25368	2.87473e-08	9.03148e-06	1.24	0	0.57	0.25	0	0.58	sp|Q9LHJ9|P2C38_ARATH^Q9LHJ9^Q:4433-3324,H:5-376^68.28%ID^E:1e-173^RecName: Full=Probable protein phosphatase 2C 38;^Eukaryota; Viridiplantae; Streptophyta; Embryophyta; Tracheophyta; Spermatophyta; Magnoliophyta; eudicotyledons; Gunneridae; Pentapetalae; rosids; malvids; Brassicales; Brassicaceae; Camelineae; Arabidopsis	c87844_g1_i2|m.54872	497-3037[+]	sp|Q92547|TOPB1_HUMAN^Q92547^Q:1-615,H:106-746^25.22%ID^E:3e-38^RecName: Full=DNA topoisomerase 2-binding protein 1;^Eukaryota; Metazoa; Chordata; Craniata; Vertebrata; Euteleostomi; Mammalia; Eutheria; Euarchontoglires; Primates; Haplorrhini; Catarrhini; Hominidae; Homo	.	.	GO:0005694^cellular_component^chromosome`GO:0000794^cellular_component^condensed nuclear chromosome`GO:0005737^cellular_component^cytoplasm`GO:0001673^cellular_component^male germ cell nucleus`GO:0005815^cellular_component^microtubule organizing center`GO:0005634^cellular_component^nucleus`GO:0016605^cellular_component^PML body`GO:0000922^cellular_component^spindle pole`GO:0003677^molecular_funct…	.
c87844_g1_i2	8.19119	0.25368	2.87473e-08	9.03148e-06	1.24	0	0.57	0.25	0	0.58	sp|Q9LHJ9|P2C38_ARATH^Q9LHJ9^Q:4433-3324,H:5-376^68.28%ID^E:1e-173^RecName: Full=Probable protein phosphatase 2C 38;^Eukaryota; Viridiplantae; Streptophyta; Embryophyta; Tracheophyta; Spermatophyta; Magnoliophyta; eudicotyledons; Gunneridae; Pentapetalae; rosids; malvids; Brassicales; Brassicaceae; Camelineae; Arabidopsis	c87844_g1_i2|m.54873	3309-4442[-]	sp|Q9LHJ9|P2C38_ARATH^Q9LHJ9^Q:4-373,H:5-376^68.28%ID^E:0^RecName: Full=Probable protein phosphatase 2C 38;^Eukaryota; Viridiplantae; Streptophyta; Embryophyta; Tracheophyta; Spermatophyta; Magnoliophyta; eudicotyledons; Gunneridae; Pentapetalae; rosids; malvids; Brassicales; Brassicaceae; Camelineae; Arabidopsis	.	COG0631^Phosphatase	GO:0046872^molecular_function^metal ion binding`GO:0004722^molecular_function^protein serine/threonine phosphatase activity`GO:0006470^biological_process^protein dephosphorylation	.
c87844_g1_i2	8.19119	0.25368	2.87473e-08	9.03148e-06	1.24	0	0.57	0.25	0	0.58	sp|Q9LHJ9|P2C38_ARATH^Q9LHJ9^Q:4433-3324,H:5-376^68.28%ID^E:1e-173^RecName: Full=Probable protein phosphatase 2C 38;^Eukaryota; Viridiplantae; Streptophyta; Embryophyta; Tracheophyta; Spermatophyta; Magnoliophyta; eudicotyledons; Gunneridae; Pentapetalae; rosids; malvids; Brassicales; Brassicaceae; Camelineae; Arabidopsis	c87844_g1_i2|m.54875	174-563[+]	.	.	.	.	.
c87847_g1_i4	10.0119	2.04462	3.3191e-13	6.83977e-10	2.18	0.41	0	1.02	0	3.52	sp|P93306|NDUS2_ARATH^P93306^Q:1947-2627,H:72-298^97.8%ID^E:5e-156^RecName: Full=NADH dehydrogenase [ubiquinone] iron-sulfur protein 2;^Eukaryota; Viridiplantae; Streptophyta; Embryophyta; Tracheophyta; Spermatophyta; Magnoliophyta; eudicotyledons; Gunneridae; Pentapetalae; rosids; malvids; Brassicales; Brassicaceae; Camelineae; Arabidopsis	c87847_g1_i4|m.54925	1286-1603[-]	.	.	.	.	.
c87847_g1_i4	10.0119	2.04462	3.3191e-13	6.83977e-10	2.18	0.41	0	1.02	0	3.52	sp|P93306|NDUS2_ARATH^P93306^Q:1947-2627,H:72-298^97.8%ID^E:5e-156^RecName: Full=NADH dehydrogenase [ubiquinone] iron-sulfur protein 2;^Eukaryota; Viridiplantae; Streptophyta; Embryophyta; Tracheophyta; Spermatophyta; Magnoliophyta; eudicotyledons; Gunneridae; Pentapetalae; rosids; malvids; Brassicales; Brassicaceae; Camelineae; Arabidopsis	c87847_g1_i4|m.54923	1956-2744[+]	sp|P93306|NDUS2_ARATH^P93306^Q:1-224,H:75-298^97.77%ID^E:4e-163^RecName: Full=NADH dehydrogenase [ubiquinone] iron-sulfur protein 2;^Eukaryota; Viridiplantae; Streptophyta; Embryophyta; Tracheophyta; Spermatophyta; Magnoliophyta; eudicotyledons; Gunneridae; Pentapetalae; rosids; malvids; Brassicales; Brassicaceae; Camelineae; Arabidopsis	.	COG0649^NDH-1 shuttles electrons from NADH, via FMN and iron- sulfur (Fe-S) centers, to quinones in the respiratory chain. The immediate electron acceptor for the enzyme in this species is believed to be ubiquinone. Couples the redox reaction to proton translocation (for every two electrons transferred, four hydrogen ions are translocated across the cytoplasmic membrane), and thus conserves the r…	GO:0005739^cellular_component^mitochondrion`GO:0070469^cellular_component^respiratory chain`GO:0051287^molecular_function^NAD binding`GO:0008137^molecular_function^NADH dehydrogenase (ubiquinone) activity`GO:0048038^molecular_function^quinone binding	.
c87873_g4_i9	8.25731	0.318287	1.82837e-08	6.0572e-06	0	0	0	0.29	0	1.6	sp|Q39123|ATHB8_ARATH^Q39123^Q:507-388,H:82-121^72.5%ID^E:1e-07^RecName: Full=Homeobox-leucine zipper protein ATHB-8;^Eukaryota; Viridiplantae; Streptophyta; Embryophyta; Tracheophyta; Spermatophyta; Magnoliophyta; eudicotyledons; Gunneridae; Pentapetalae; rosids; malvids; Brassicales; Brassicaceae; Camelineae; Arabidopsis	c87873_g4_i9|m.55035	275-589[-]	.	.	.	.	.
c87880_g1_i3	7.69075	-0.234356	4.65727e-07	9.17739e-05	1.55	1.32	0.26	0.68	0	1.79	.	.	.	.	.	.	.	.
c87898_g1_i4	7.80569	-0.122403	2.57175e-07	5.55383e-05	0	0.86	0	0.08	0	0.91	sp|Q39162|TGA4_ARATH^Q39162^Q:1265-219,H:1-359^58.77%ID^E:2e-131^RecName: Full=Transcription factor TGA4;^Eukaryota; Viridiplantae; Streptophyta; Embryophyta; Tracheophyta; Spermatophyta; Magnoliophyta; eudicotyledons; Gunneridae; Pentapetalae; rosids; malvids; Brassicales; Brassicaceae; Camelineae; Arabidopsis	c87898_g1_i4|m.55117	186-1265[-]	sp|Q39162|TGA4_ARATH^Q39162^Q:1-349,H:1-359^58.77%ID^E:1e-141^RecName: Full=Transcription factor TGA4;^Eukaryota; Viridiplantae; Streptophyta; Embryophyta; Tracheophyta; Spermatophyta; Magnoliophyta; eudicotyledons; Gunneridae; Pentapetalae; rosids; malvids; Brassicales; Brassicaceae; Camelineae; Arabidopsis	.	.	GO:0005634^cellular_component^nucleus`GO:0005515^molecular_function^protein binding`GO:0043565^molecular_function^sequence-specific DNA binding`GO:0003700^molecular_function^sequence-specific DNA binding transcription factor activity`GO:0042742^biological_process^defense response to bacterium`GO:0009409^biological_process^response to cold`GO:0006351^biological_process^transcription, DNA-templated	.
c87926_g1_i1	7.78342	-0.144097	2.57175e-07	5.55383e-05	0.6	0	0.27	0.81	0	0.64	.	.	.	.	.	.	.	.
c87952_g1_i3	4.46623	2.17464	6.22615e-08	1.74022e-05	2.28	1.28	8.71	10.1	0.19	4.5	sp|P47927|AP2_ARATH^P47927^Q:421-1320,H:1-261^64.4%ID^E:5e-90^RecName: Full=Floral homeotic protein APETALA 2;^Eukaryota; Viridiplantae; Streptophyta; Embryophyta; Tracheophyta; Spermatophyta; Magnoliophyta; eudicotyledons; Gunneridae; Pentapetalae; rosids; malvids; Brassicales; Brassicaceae; Camelineae; Arabidopsis`sp|P47927|AP2_ARATH^P47927^Q:1403-1570,H:259-309^64.29%ID^E:5e-90^RecName: Full=F…	c87952_g1_i3|m.55311	1589-1996[+]	.	.	.	.	.
c87952_g1_i3	4.46623	2.17464	6.22615e-08	1.74022e-05	2.28	1.28	8.71	10.1	0.19	4.5	sp|P47927|AP2_ARATH^P47927^Q:421-1320,H:1-261^64.4%ID^E:5e-90^RecName: Full=Floral homeotic protein APETALA 2;^Eukaryota; Viridiplantae; Streptophyta; Embryophyta; Tracheophyta; Spermatophyta; Magnoliophyta; eudicotyledons; Gunneridae; Pentapetalae; rosids; malvids; Brassicales; Brassicaceae; Camelineae; Arabidopsis`sp|P47927|AP2_ARATH^P47927^Q:1403-1570,H:259-309^64.29%ID^E:5e-90^RecName: Full=F…	c87952_g1_i3|m.55310	421-1323[+]	sp|P47927|AP2_ARATH^P47927^Q:1-300,H:1-261^65.37%ID^E:1e-98^RecName: Full=Floral homeotic protein APETALA 2;^Eukaryota; Viridiplantae; Streptophyta; Embryophyta; Tracheophyta; Spermatophyta; Magnoliophyta; eudicotyledons; Gunneridae; Pentapetalae; rosids; malvids; Brassicales; Brassicaceae; Camelineae; Arabidopsis`sp|P47927|AP2_ARATH^P47927^Q:157-238,H:210-292^46.43%ID^E:6e-10^RecName: Full=Flora…	.	.	GO:0005634^cellular_component^nucleus`GO:0003677^molecular_function^DNA binding`GO:0003700^molecular_function^sequence-specific DNA binding transcription factor activity`GO:0030154^biological_process^cell differentiation`GO:0009908^biological_process^flower development`GO:0010073^biological_process^meristem maintenance`GO:0048481^biological_process^ovule development`GO:0048316^biological_process^…	.
c87979_g1_i1	7.17916	-0.731962	6.31674e-06	0.000725905	0.26	0	0.09	1.6	0	0.63	sp|Q6Z2T3|NIP21_ORYSJ^Q6Z2T3^Q:1845-1015,H:5-285^60.56%ID^E:5e-102^RecName: Full=Aquaporin NIP2-1;^Eukaryota; Viridiplantae; Streptophyta; Embryophyta; Tracheophyta; Spermatophyta; Magnoliophyta; Liliopsida; Poales; Poaceae; BEP clade; Ehrhartoideae; Oryzeae; Oryza	c87979_g1_i1|m.55451	1006-1833[-]	sp|Q19KC1|NIP21_MAIZE^Q19KC1^Q:35-270,H:41-281^69.71%ID^E:2e-116^RecName: Full=Aquaporin NIP2-1;^Eukaryota; Viridiplantae; Streptophyta; Embryophyta; Tracheophyta; Spermatophyta; Magnoliophyta; Liliopsida; Poales; Poaceae; PACMAD clade; Panicoideae; Andropogoneae; Zea	.	.	GO:0016021^cellular_component^integral component of membrane`GO:0005215^molecular_function^transporter activity	.
c87981_g7_i3	8.92957	0.977039	3.22066e-10	1.99784e-07	1.07	0.17	0	1.22	0	1.65	sp|Q8GTR4|PULA1_ARATH^Q8GTR4^Q:2532-1822,H:74-313^56.25%ID^E:3e-75^RecName: Full=Pullulanase 1, chloroplastic;^Eukaryota; Viridiplantae; Streptophyta; Embryophyta; Tracheophyta; Spermatophyta; Magnoliophyta; eudicotyledons; Gunneridae; Pentapetalae; rosids; malvids; Brassicales; Brassicaceae; Camelineae; Arabidopsis	c87981_g7_i3|m.55483	1789-2751[-]	sp|Q8GTR4|PULA1_ARATH^Q8GTR4^Q:74-310,H:74-313^56.25%ID^E:2e-81^RecName: Full=Pullulanase 1, chloroplastic;^Eukaryota; Viridiplantae; Streptophyta; Embryophyta; Tracheophyta; Spermatophyta; Magnoliophyta; eudicotyledons; Gunneridae; Pentapetalae; rosids; malvids; Brassicales; Brassicaceae; Camelineae; Arabidopsis	.	COG1523^Glycogen debranching enzyme	GO:0009507^cellular_component^chloroplast`GO:0009570^cellular_component^chloroplast stroma`GO:0043169^molecular_function^cation binding`GO:0010303^molecular_function^limit dextrinase activity`GO:0051060^molecular_function^pullulanase activity`GO:0019252^biological_process^starch biosynthetic process`GO:0005983^biological_process^starch catabolic process	.
c87983_g3_i6	3.34159	3.52291	5.30128e-06	0.000629439	9.42	4.57	1.79	5.05	1.02	10.66	sp|Q9LVL5|WNK4_ARATH^Q9LVL5^Q:316-1995,H:9-559^61.03%ID^E:0^RecName: Full=Probable serine/threonine-protein kinase WNK4;^Eukaryota; Viridiplantae; Streptophyta; Embryophyta; Tracheophyta; Spermatophyta; Magnoliophyta; eudicotyledons; Gunneridae; Pentapetalae; rosids; malvids; Brassicales; Brassicaceae; Camelineae; Arabidopsis	c87983_g3_i6|m.55498	247-2061[+]	sp|Q9LVL5|WNK4_ARATH^Q9LVL5^Q:24-588,H:9-564^61.26%ID^E:0^RecName: Full=Probable serine/threonine-protein kinase WNK4;^Eukaryota; Viridiplantae; Streptophyta; Embryophyta; Tracheophyta; Spermatophyta; Magnoliophyta; eudicotyledons; Gunneridae; Pentapetalae; rosids; malvids; Brassicales; Brassicaceae; Camelineae; Arabidopsis	.	COG0515^Serine Threonine protein kinase	GO:0005737^cellular_component^cytoplasm`GO:0005634^cellular_component^nucleus`GO:0005524^molecular_function^ATP binding`GO:0004672^molecular_function^protein kinase activity`GO:0004674^molecular_function^protein serine/threonine kinase activity`GO:0046777^biological_process^protein autophosphorylation`GO:0006468^biological_process^protein phosphorylation	.
c87987_g1_i3	8.52225	0.57749	3.93956e-09	1.68064e-06	2.06	0	0.33	0.16	0	9.21	.	.	.	.	.	.	.	.
c88007_g1_i1	10.6326	2.6601	5.44333e-15	2.75757e-11	3.26	1.06	2	2.54	0	4.28	sp|Q9FIT7|PP442_ARATH^Q9FIT7^Q:3280-191,H:37-957^31.4%ID^E:6e-151^RecName: Full=Pentatricopeptide repeat-containing protein At5g61990, mitochondrial;^Eukaryota; Viridiplantae; Streptophyta; Embryophyta; Tracheophyta; Spermatophyta; Magnoliophyta; eudicotyledons; Gunneridae; Pentapetalae; rosids; malvids; Brassicales; Brassicaceae; Camelineae; Arabidopsis`sp|Q9FIT7|PP442_ARATH^Q9FIT7^Q:2833-1112,H…	c88007_g1_i1|m.55612	131-3406[-]	sp|Q9FIT7|PP442_ARATH^Q9FIT7^Q:219-1072,H:148-957^32.37%ID^E:2e-136^RecName: Full=Pentatricopeptide repeat-containing protein At5g61990, mitochondrial;^Eukaryota; Viridiplantae; Streptophyta; Embryophyta; Tracheophyta; Spermatophyta; Magnoliophyta; eudicotyledons; Gunneridae; Pentapetalae; rosids; malvids; Brassicales; Brassicaceae; Camelineae; Arabidopsis`sp|Q9FIT7|PP442_ARATH^Q9FIT7^Q:14-956,H:…	.	.	GO:0005739^cellular_component^mitochondrion	.
c88024_g5_i5	7.27804	-0.635853	3.54078e-06	0.000454592	0	0.23	0.2	0.18	0	0.62	sp|Q9LUH3|LAL5_ARATH^Q9LUH3^Q:159-1289,H:88-464^65.78%ID^E:8e-137^RecName: Full=MATE efflux family protein LAL5;^Eukaryota; Viridiplantae; Streptophyta; Embryophyta; Tracheophyta; Spermatophyta; Magnoliophyta; eudicotyledons; Gunneridae; Pentapetalae; rosids; malvids; Brassicales; Brassicaceae; Camelineae; Arabidopsis	c88024_g5_i5|m.55743	219-1301[+]	sp|Q9LUH3|LAL5_ARATH^Q9LUH3^Q:1-357,H:108-464^64.43%ID^E:2e-160^RecName: Full=MATE efflux family protein LAL5;^Eukaryota; Viridiplantae; Streptophyta; Embryophyta; Tracheophyta; Spermatophyta; Magnoliophyta; eudicotyledons; Gunneridae; Pentapetalae; rosids; malvids; Brassicales; Brassicaceae; Camelineae; Arabidopsis	.	COG0534^Mate efflux family protein	GO:0016021^cellular_component^integral component of membrane`GO:0015297^molecular_function^antiporter activity`GO:0015238^molecular_function^drug transmembrane transporter activity	.
c88095_g1_i5	10.5159	2.54425	1.20334e-14	4.43351e-11	4.27	0.86	18.99	7.95	0	7.25	.	.	.	.	.	.	.	.
c88112_g4_i3	7.14464	-0.765516	7.72046e-06	0.000859594	0.68	0.53	0.64	1.02	0	1.35	.	.	.	.	.	.	.	.
c88148_g3_i3	3.77644	1.66095	4.28699e-06	0.00052809	1.24	0.52	0.5	4.79	0.31	4.32	.	.	.	.	.	.	.	.
c88148_g3_i5	7.73783	-0.188508	3.44558e-07	7.06448e-05	0.67	0	0.12	0.3	0	1.53	.	.	.	.	.	.	.	.
c88149_g1_i1	7.24583	-0.667165	4.27844e-06	0.00052809	0.52	0	1.64	0.69	0	0.66	.	.	.	.	.	.	.	.
c88154_g2_i4	7.82762	-0.101036	2.22885e-07	4.94507e-05	0.79	2.16	1.07	1.01	0	1.24	sp|Q3SZ21|RPP30_BOVIN^Q3SZ21^Q:78-425,H:122-239^48.31%ID^E:2e-21^RecName: Full=Ribonuclease P protein subunit p30;^Eukaryota; Metazoa; Chordata; Craniata; Vertebrata; Euteleostomi; Mammalia; Eutheria; Laurasiatheria; Cetartiodactyla; Ruminantia; Pecora; Bovidae; Bovinae; Bos	c88154_g2_i4|m.56422	192-1712[+]	sp|Q3SZ21|RPP30_BOVIN^Q3SZ21^Q:2-78,H:162-239^51.28%ID^E:1e-11^RecName: Full=Ribonuclease P protein subunit p30;^Eukaryota; Metazoa; Chordata; Craniata; Vertebrata; Euteleostomi; Mammalia; Eutheria; Laurasiatheria; Cetartiodactyla; Ruminantia; Pecora; Bovidae; Bovinae; Bos	.	COG1603^Part of ribonuclease P, a protein complex that generates mature tRNA molecules by cleaving their 5'-ends (By similarity)	GO:0005730^cellular_component^nucleolus`GO:0004526^molecular_function^ribonuclease P activity`GO:0008033^biological_process^tRNA processing	.
c88186_g2_i3	7.95262	0.0208214	1.12212e-07	2.7843e-05	1.79	0.08	2.2	0	0	1.05	.	.	.	.	.	.	.	.
c88224_g3_i1	8.35114	0.410019	1.06732e-08	3.8167e-06	1.37	0	0	2.5	0	1.98	.	c88224_g3_i1|m.56712	297-1175[-]	.	.	.	.	.
c88224_g3_i4	8.99885	1.04513	2.08782e-10	1.40245e-07	7.6	11.59	0.8	6.99	0	5.27	.	c88224_g3_i4|m.56717	329-907[-]	.	.	.	.	.
c88228_g1_i2	8.46744	0.523819	5.25811e-09	2.17448e-06	1.16	0	0.98	0.69	0	1.35	.	c88228_g1_i2|m.56738	2-1996[-]	.	.	.	.	.
c88235_g2_i6	7.34038	-0.575244	2.94065e-06	0.000393758	0.5	0	0.89	0	0	0.97	.	.	.	.	.	.	.	.
c88242_g10_i2	7.40013	-0.517137	2.04881e-06	0.000297967	0	0	0	0	0	0.74	sp|Q9FNC7|SUVR2_ARATH^Q9FNC7^Q:1591-92,H:163-662^41.54%ID^E:2e-120^RecName: Full=Histone-lysine N-methyltransferase SUVR2;^Eukaryota; Viridiplantae; Streptophyta; Embryophyta; Tracheophyta; Spermatophyta; Magnoliophyta; eudicotyledons; Gunneridae; Pentapetalae; rosids; malvids; Brassicales; Brassicaceae; Camelineae; Arabidopsis	c88242_g10_i2|m.56785	65-2134[-]	sp|Q9FNC7|SUVR2_ARATH^Q9FNC7^Q:182-681,H:163-662^43.67%ID^E:9e-131^RecName: Full=Histone-lysine N-methyltransferase SUVR2;^Eukaryota; Viridiplantae; Streptophyta; Embryophyta; Tracheophyta; Spermatophyta; Magnoliophyta; eudicotyledons; Gunneridae; Pentapetalae; rosids; malvids; Brassicales; Brassicaceae; Camelineae; Arabidopsis	.	COG2940^Histone-lysine N-methyltransferase	GO:0005694^cellular_component^chromosome`GO:0005634^cellular_component^nucleus`GO:0018024^molecular_function^histone-lysine N-methyltransferase activity`GO:0008270^molecular_function^zinc ion binding	.
c88275_g1_i4	7.37056	-0.545891	2.45054e-06	0.000338188	0.32	0.22	1.01	0.64	0	0.42	sp|F4IP13|SHGR6_ARATH^F4IP13^Q:124-3474,H:1-1107^71.26%ID^E:0^RecName: Full=Protein SHOOT GRAVITROPISM 6;^Eukaryota; Viridiplantae; Streptophyta; Embryophyta; Tracheophyta; Spermatophyta; Magnoliophyta; eudicotyledons; Gunneridae; Pentapetalae; rosids; malvids; Brassicales; Brassicaceae; Camelineae; Arabidopsis	c88275_g1_i4|m.56948	124-3606[+]	sp|F4IP13|SHGR6_ARATH^F4IP13^Q:1-1117,H:1-1107^71.26%ID^E:0^RecName: Full=Protein SHOOT GRAVITROPISM 6;^Eukaryota; Viridiplantae; Streptophyta; Embryophyta; Tracheophyta; Spermatophyta; Magnoliophyta; eudicotyledons; Gunneridae; Pentapetalae; rosids; malvids; Brassicales; Brassicaceae; Camelineae; Arabidopsis	.	.	GO:0009705^cellular_component^plant-type vacuole membrane`GO:0009660^biological_process^amyloplast organization`GO:0009630^biological_process^gravitropism	.
c88300_g1_i2	7.37056	-0.545891	2.45054e-06	0.000338188	1.24	1.28	0	0.93	0	1.21	sp|Q8LDC8|ERF92_ARATH^Q8LDC8^Q:1039-482,H:38-209^45.55%ID^E:2e-39^RecName: Full=Ethylene-responsive transcription factor 1B;^Eukaryota; Viridiplantae; Streptophyta; Embryophyta; Tracheophyta; Spermatophyta; Magnoliophyta; eudicotyledons; Gunneridae; Pentapetalae; rosids; malvids; Brassicales; Brassicaceae; Camelineae; Arabidopsis	c88300_g1_i2|m.57065	143-1159[-]	sp|Q8LDC8|ERF92_ARATH^Q8LDC8^Q:41-232,H:38-215^44.67%ID^E:1e-40^RecName: Full=Ethylene-responsive transcription factor 1B;^Eukaryota; Viridiplantae; Streptophyta; Embryophyta; Tracheophyta; Spermatophyta; Magnoliophyta; eudicotyledons; Gunneridae; Pentapetalae; rosids; malvids; Brassicales; Brassicaceae; Camelineae; Arabidopsis	.	.	GO:0005634^cellular_component^nucleus`GO:0003677^molecular_function^DNA binding`GO:0003700^molecular_function^sequence-specific DNA binding transcription factor activity`GO:0006952^biological_process^defense response`GO:0009873^biological_process^ethylene-activated signaling pathway`GO:0009867^biological_process^jasmonic acid mediated signaling pathway`GO:0006351^biological_process^transcription,…	.
c88304_g1_i6	4.18504	1.19875	2.11583e-06	0.000306613	1.52	0.47	2.73	0.49	0.12	2.29	sp|Q9M3B9|AB20B_ARATH^Q9M3B9^Q:188-1417,H:999-1408^88.78%ID^E:0^RecName: Full=ABC transporter B family member 20;^Eukaryota; Viridiplantae; Streptophyta; Embryophyta; Tracheophyta; Spermatophyta; Magnoliophyta; eudicotyledons; Gunneridae; Pentapetalae; rosids; malvids; Brassicales; Brassicaceae; Camelineae; Arabidopsis`sp|Q9M3B9|AB20B_ARATH^Q9M3B9^Q:182-1378,H:254-648^38.27%ID^E:5e-62^RecName: Fu…	c88304_g1_i6|m.57109	137-1420[+]	sp|Q9M3B9|AB20B_ARATH^Q9M3B9^Q:18-427,H:999-1408^88.78%ID^E:0^RecName: Full=ABC transporter B family member 20;^Eukaryota; Viridiplantae; Streptophyta; Embryophyta; Tracheophyta; Spermatophyta; Magnoliophyta; eudicotyledons; Gunneridae; Pentapetalae; rosids; malvids; Brassicales; Brassicaceae; Camelineae; Arabidopsis`sp|Q9M3B9|AB20B_ARATH^Q9M3B9^Q:17-414,H:255-648^38.37%ID^E:6e-77^RecName: Full=A…	.	COG1132^(ABC) transporter	GO:0016021^cellular_component^integral component of membrane`GO:0005634^cellular_component^nucleus`GO:0005886^cellular_component^plasma membrane`GO:0005524^molecular_function^ATP binding`GO:0042626^molecular_function^ATPase activity, coupled to transmembrane movement of substances`GO:0010329^molecular_function^auxin efflux transmembrane transporter activity`GO:0010541^biological_process^acropetal…	.
c88313_g1_i1	7.24583	-0.667165	4.27844e-06	0.00052809	0.5	0.35	0	0.65	0	0.67	sp|Q8RWY4|NLP6_ARATH^Q8RWY4^Q:145-1221,H:125-479^26.98%ID^E:6e-24^RecName: Full=Protein NLP6;^Eukaryota; Viridiplantae; Streptophyta; Embryophyta; Tracheophyta; Spermatophyta; Magnoliophyta; eudicotyledons; Gunneridae; Pentapetalae; rosids; malvids; Brassicales; Brassicaceae; Camelineae; Arabidopsis	c88313_g1_i1|m.57157	1-1848[+]	sp|Q8RWY4|NLP6_ARATH^Q8RWY4^Q:49-407,H:125-479^27.44%ID^E:1e-25^RecName: Full=Protein NLP6;^Eukaryota; Viridiplantae; Streptophyta; Embryophyta; Tracheophyta; Spermatophyta; Magnoliophyta; eudicotyledons; Gunneridae; Pentapetalae; rosids; malvids; Brassicales; Brassicaceae; Camelineae; Arabidopsis	.	.	GO:0005634^cellular_component^nucleus`GO:0003677^molecular_function^DNA binding`GO:0003700^molecular_function^sequence-specific DNA binding transcription factor activity`GO:0006351^biological_process^transcription, DNA-templated	.
c88314_g1_i2	10.5948	2.62251	6.98303e-15	3.34897e-11	0.85	0	9.44	3.87	0	2.48	sp|Q9SSJ8|FAB1C_ARATH^Q9SSJ8^Q:1789-3615,H:252-933^57.62%ID^E:0^RecName: Full=Putative 1-phosphatidylinositol-3-phosphate 5-kinase FAB1C;^Eukaryota; Viridiplantae; Streptophyta; Embryophyta; Tracheophyta; Spermatophyta; Magnoliophyta; eudicotyledons; Gunneridae; Pentapetalae; rosids; malvids; Brassicales; Brassicaceae; Camelineae; Arabidopsis`sp|Q9SSJ8|FAB1C_ARATH^Q9SSJ8^Q:3567-5564,H:967-1648^52…	c88314_g1_i2|m.57172	973-3618[+]	sp|Q9SSJ8|FAB1C_ARATH^Q9SSJ8^Q:1-881,H:1-933^50.72%ID^E:0^RecName: Full=Putative 1-phosphatidylinositol-3-phosphate 5-kinase FAB1C;^Eukaryota; Viridiplantae; Streptophyta; Embryophyta; Tracheophyta; Spermatophyta; Magnoliophyta; eudicotyledons; Gunneridae; Pentapetalae; rosids; malvids; Brassicales; Brassicaceae; Camelineae; Arabidopsis	.	COG0459^Prevents misfolding and promotes the refolding and proper assembly of unfolded polypeptides generated under stress conditions (By similarity)	GO:0000285^molecular_function^1-phosphatidylinositol-3-phosphate 5-kinase activity`GO:0005524^molecular_function^ATP binding`GO:0044267^biological_process^cellular protein metabolic process`GO:0046854^biological_process^phosphatidylinositol phosphorylation`GO:0090332^biological_process^stomatal closure	.
c88314_g1_i2	10.5948	2.62251	6.98303e-15	3.34897e-11	0.85	0	9.44	3.87	0	2.48	sp|Q9SSJ8|FAB1C_ARATH^Q9SSJ8^Q:1789-3615,H:252-933^57.62%ID^E:0^RecName: Full=Putative 1-phosphatidylinositol-3-phosphate 5-kinase FAB1C;^Eukaryota; Viridiplantae; Streptophyta; Embryophyta; Tracheophyta; Spermatophyta; Magnoliophyta; eudicotyledons; Gunneridae; Pentapetalae; rosids; malvids; Brassicales; Brassicaceae; Camelineae; Arabidopsis`sp|Q9SSJ8|FAB1C_ARATH^Q9SSJ8^Q:3567-5564,H:967-1648^52…	c88314_g1_i2|m.57173	3729-5567[+]	sp|Q9SSJ8|FAB1C_ARATH^Q9SSJ8^Q:4-612,H:1017-1648^54.92%ID^E:0^RecName: Full=Putative 1-phosphatidylinositol-3-phosphate 5-kinase FAB1C;^Eukaryota; Viridiplantae; Streptophyta; Embryophyta; Tracheophyta; Spermatophyta; Magnoliophyta; eudicotyledons; Gunneridae; Pentapetalae; rosids; malvids; Brassicales; Brassicaceae; Camelineae; Arabidopsis	.	COG0459^Prevents misfolding and promotes the refolding and proper assembly of unfolded polypeptides generated under stress conditions (By similarity)	GO:0000285^molecular_function^1-phosphatidylinositol-3-phosphate 5-kinase activity`GO:0005524^molecular_function^ATP binding`GO:0044267^biological_process^cellular protein metabolic process`GO:0046854^biological_process^phosphatidylinositol phosphorylation`GO:0090332^biological_process^stomatal closure	.
c88334_g1_i4	7.53952	-0.381552	1.03208e-06	0.000177738	0	0	0	0	0	0.51	.	c88334_g1_i4|m.57310	1-987[+]	.	.	.	.	.
c88334_g1_i4	7.53952	-0.381552	1.03208e-06	0.000177738	0	0	0	0	0	0.51	.	c88334_g1_i4|m.57309	1010-3385[+]	.	.	.	.	.
c88341_g1_i14	7.34038	-0.575244	2.94065e-06	0.000393758	0	0	0	0	0	0.83	sp|Q9FQ08|KU70_ARATH^Q9FQ08^Q:127-1557,H:18-497^68.96%ID^E:0^RecName: Full=ATP-dependent DNA helicase 2 subunit KU70;^Eukaryota; Viridiplantae; Streptophyta; Embryophyta; Tracheophyta; Spermatophyta; Magnoliophyta; eudicotyledons; Gunneridae; Pentapetalae; rosids; malvids; Brassicales; Brassicaceae; Camelineae; Arabidopsis	c88341_g1_i14|m.57334	1-1605[+]	sp|Q9FQ08|KU70_ARATH^Q9FQ08^Q:26-519,H:1-497^69.22%ID^E:0^RecName: Full=ATP-dependent DNA helicase 2 subunit KU70;^Eukaryota; Viridiplantae; Streptophyta; Embryophyta; Tracheophyta; Spermatophyta; Magnoliophyta; eudicotyledons; Gunneridae; Pentapetalae; rosids; malvids; Brassicales; Brassicaceae; Camelineae; Arabidopsis	.	.	GO:0005737^cellular_component^cytoplasm`GO:0043564^cellular_component^Ku70:Ku80 complex`GO:0005524^molecular_function^ATP binding`GO:0004003^molecular_function^ATP-dependent DNA helicase activity`GO:0003684^molecular_function^damaged DNA binding`GO:0003690^molecular_function^double-stranded DNA binding`GO:0005515^molecular_function^protein binding`GO:0042162^molecular_function^telomeric DNA bindi…	.
c88364_g1_i3	7.80569	-0.122403	2.57175e-07	5.55383e-05	1.16	1.42	1.59	1.42	0	1.31	.	c88364_g1_i3|m.57432	397-1356[-]	.	.	.	.	.
c88365_g3_i1	7.24583	-0.667165	4.27844e-06	0.00052809	0.35	0.64	1.06	0.07	0	0.9	sp|Q94AX4|DLD_ARATH^Q94AX4^Q:1448-1561,H:475-512^63.16%ID^E:2e-06^RecName: Full=D-lactate dehydrogenase [cytochrome], mitochondrial;^Eukaryota; Viridiplantae; Streptophyta; Embryophyta; Tracheophyta; Spermatophyta; Magnoliophyta; eudicotyledons; Gunneridae; Pentapetalae; rosids; malvids; Brassicales; Brassicaceae; Camelineae; Arabidopsis	.	.	.	.	COG0277^FAD linked oxidase domain protein	GO:0005739^cellular_component^mitochondrion`GO:0005524^molecular_function^ATP binding`GO:0004458^molecular_function^D-lactate dehydrogenase (cytochrome) activity`GO:0050660^molecular_function^flavin adenine dinucleotide binding`GO:0019154^molecular_function^glycolate dehydrogenase activity`GO:0008891^molecular_function^glycolate oxidase activity`GO:0042802^molecular_function^identical protein bin…	.
c88365_g2_i3	8.03031	0.096613	6.69157e-08	1.84177e-05	0.99	0.78	1.53	0.33	0	1.31	sp|Q94AX4|DLD_ARATH^Q94AX4^Q:962-1798,H:289-567^81%ID^E:0^RecName: Full=D-lactate dehydrogenase [cytochrome], mitochondrial;^Eukaryota; Viridiplantae; Streptophyta; Embryophyta; Tracheophyta; Spermatophyta; Magnoliophyta; eudicotyledons; Gunneridae; Pentapetalae; rosids; malvids; Brassicales; Brassicaceae; Camelineae; Arabidopsis`sp|Q94AX4|DLD_ARATH^Q94AX4^Q:307-975,H:49-272^75%ID^E:0^RecName: Fu…	c88365_g2_i3|m.57439	154-978[+]	sp|Q94AX4|DLD_ARATH^Q94AX4^Q:1-274,H:1-272^63.83%ID^E:2e-117^RecName: Full=D-lactate dehydrogenase [cytochrome], mitochondrial;^Eukaryota; Viridiplantae; Streptophyta; Embryophyta; Tracheophyta; Spermatophyta; Magnoliophyta; eudicotyledons; Gunneridae; Pentapetalae; rosids; malvids; Brassicales; Brassicaceae; Camelineae; Arabidopsis	.	COG0277^FAD linked oxidase domain protein	GO:0005739^cellular_component^mitochondrion`GO:0005524^molecular_function^ATP binding`GO:0004458^molecular_function^D-lactate dehydrogenase (cytochrome) activity`GO:0050660^molecular_function^flavin adenine dinucleotide binding`GO:0019154^molecular_function^glycolate dehydrogenase activity`GO:0008891^molecular_function^glycolate oxidase activity`GO:0042802^molecular_function^identical protein bin…	.
c88365_g2_i3	8.03031	0.096613	6.69157e-08	1.84177e-05	0.99	0.78	1.53	0.33	0	1.31	sp|Q94AX4|DLD_ARATH^Q94AX4^Q:962-1798,H:289-567^81%ID^E:0^RecName: Full=D-lactate dehydrogenase [cytochrome], mitochondrial;^Eukaryota; Viridiplantae; Streptophyta; Embryophyta; Tracheophyta; Spermatophyta; Magnoliophyta; eudicotyledons; Gunneridae; Pentapetalae; rosids; malvids; Brassicales; Brassicaceae; Camelineae; Arabidopsis`sp|Q94AX4|DLD_ARATH^Q94AX4^Q:307-975,H:49-272^75%ID^E:0^RecName: Fu…	c88365_g2_i3|m.57438	938-1801[+]	sp|Q94AX4|DLD_ARATH^Q94AX4^Q:9-287,H:289-567^81%ID^E:3e-169^RecName: Full=D-lactate dehydrogenase [cytochrome], mitochondrial;^Eukaryota; Viridiplantae; Streptophyta; Embryophyta; Tracheophyta; Spermatophyta; Magnoliophyta; eudicotyledons; Gunneridae; Pentapetalae; rosids; malvids; Brassicales; Brassicaceae; Camelineae; Arabidopsis	.	COG0277^FAD linked oxidase domain protein	GO:0005739^cellular_component^mitochondrion`GO:0005524^molecular_function^ATP binding`GO:0004458^molecular_function^D-lactate dehydrogenase (cytochrome) activity`GO:0050660^molecular_function^flavin adenine dinucleotide binding`GO:0019154^molecular_function^glycolate dehydrogenase activity`GO:0008891^molecular_function^glycolate oxidase activity`GO:0042802^molecular_function^identical protein bin…	.
c88365_g2_i8	8.626	0.67914	2.07135e-09	9.57568e-07	0.49	0.58	1.16	0.35	0	1.87	sp|Q94AX4|DLD_ARATH^Q94AX4^Q:786-1892,H:199-567^82.66%ID^E:0^RecName: Full=D-lactate dehydrogenase [cytochrome], mitochondrial;^Eukaryota; Viridiplantae; Streptophyta; Embryophyta; Tracheophyta; Spermatophyta; Magnoliophyta; eudicotyledons; Gunneridae; Pentapetalae; rosids; malvids; Brassicales; Brassicaceae; Camelineae; Arabidopsis`sp|Q94AX4|DLD_ARATH^Q94AX4^Q:307-759,H:49-200^67.76%ID^E:0^RecNa…	c88365_g2_i8|m.57446	154-765[+]	sp|Q94AX4|DLD_ARATH^Q94AX4^Q:1-202,H:1-200^54.76%ID^E:4e-64^RecName: Full=D-lactate dehydrogenase [cytochrome], mitochondrial;^Eukaryota; Viridiplantae; Streptophyta; Embryophyta; Tracheophyta; Spermatophyta; Magnoliophyta; eudicotyledons; Gunneridae; Pentapetalae; rosids; malvids; Brassicales; Brassicaceae; Camelineae; Arabidopsis	.	COG0277^FAD linked oxidase domain protein	GO:0005739^cellular_component^mitochondrion`GO:0005524^molecular_function^ATP binding`GO:0004458^molecular_function^D-lactate dehydrogenase (cytochrome) activity`GO:0050660^molecular_function^flavin adenine dinucleotide binding`GO:0019154^molecular_function^glycolate dehydrogenase activity`GO:0008891^molecular_function^glycolate oxidase activity`GO:0042802^molecular_function^identical protein bin…	.
c88365_g2_i8	8.626	0.67914	2.07135e-09	9.57568e-07	0.49	0.58	1.16	0.35	0	1.87	sp|Q94AX4|DLD_ARATH^Q94AX4^Q:786-1892,H:199-567^82.66%ID^E:0^RecName: Full=D-lactate dehydrogenase [cytochrome], mitochondrial;^Eukaryota; Viridiplantae; Streptophyta; Embryophyta; Tracheophyta; Spermatophyta; Magnoliophyta; eudicotyledons; Gunneridae; Pentapetalae; rosids; malvids; Brassicales; Brassicaceae; Camelineae; Arabidopsis`sp|Q94AX4|DLD_ARATH^Q94AX4^Q:307-759,H:49-200^67.76%ID^E:0^RecNa…	c88365_g2_i8|m.57445	762-1895[+]	sp|Q94AX4|DLD_ARATH^Q94AX4^Q:9-377,H:199-567^82.66%ID^E:0^RecName: Full=D-lactate dehydrogenase [cytochrome], mitochondrial;^Eukaryota; Viridiplantae; Streptophyta; Embryophyta; Tracheophyta; Spermatophyta; Magnoliophyta; eudicotyledons; Gunneridae; Pentapetalae; rosids; malvids; Brassicales; Brassicaceae; Camelineae; Arabidopsis	.	COG0277^FAD linked oxidase domain protein	GO:0005739^cellular_component^mitochondrion`GO:0005524^molecular_function^ATP binding`GO:0004458^molecular_function^D-lactate dehydrogenase (cytochrome) activity`GO:0050660^molecular_function^flavin adenine dinucleotide binding`GO:0019154^molecular_function^glycolate dehydrogenase activity`GO:0008891^molecular_function^glycolate oxidase activity`GO:0042802^molecular_function^identical protein bin…	.
c88380_g1_i1	10.2375	2.26809	7.5517e-14	2.13525e-10	1.31	0	1.58	1.2	0	5.04	sp|A6U7U8|CLPX_SINMW^A6U7U8^Q:1623-529,H:66-403^55.31%ID^E:4e-128^RecName: Full=ATP-dependent Clp protease ATP-binding subunit ClpX;^Bacteria; Proteobacteria; Alphaproteobacteria; Rhizobiales; Rhizobiaceae; Sinorhizobium/Ensifer group; Sinorhizobium	c88380_g1_i1|m.57496	370-2238[-]	sp|Q11J59|CLPX_CHESB^Q11J59^Q:206-571,H:65-403^55.43%ID^E:9e-133^RecName: Full=ATP-dependent Clp protease ATP-binding subunit ClpX;^Bacteria; Proteobacteria; Alphaproteobacteria; Rhizobiales; Phyllobacteriaceae; Chelativorans	.	COG1219^ATP-dependent specificity component of the Clp protease. It directs the protease to specific substrates. Can perform chaperone functions in the absence of ClpP (By similarity)	GO:0005524^molecular_function^ATP binding`GO:0017111^molecular_function^nucleoside-triphosphatase activity`GO:0008270^molecular_function^zinc ion binding`GO:0006457^biological_process^protein folding	.
c88423_g2_i5	7.45751	-0.46133	1.4456e-06	0.000227669	0.16	0	0.15	0.51	0	1.02	sp|Q9M4P3|PP316_ARATH^Q9M4P3^Q:1588-1337,H:72-162^47.25%ID^E:5e-19^RecName: Full=Pentatricopeptide repeat-containing protein At4g16835, mitochondrial;^Eukaryota; Viridiplantae; Streptophyta; Embryophyta; Tracheophyta; Spermatophyta; Magnoliophyta; eudicotyledons; Gunneridae; Pentapetalae; rosids; malvids; Brassicales; Brassicaceae; Camelineae; Arabidopsis	.	.	.	.	.	GO:0005739^cellular_component^mitochondrion	.
c88425_g5_i1	9.71521	1.75122	2.25644e-12	3.38697e-09	1.46	0	2.17	2.92	0	2.54	sp|O64624|PP163_ARATH^O64624^Q:2924-414,H:1-820^60.57%ID^E:0^RecName: Full=Pentatricopeptide repeat-containing protein At2g18940, chloroplastic;^Eukaryota; Viridiplantae; Streptophyta; Embryophyta; Tracheophyta; Spermatophyta; Magnoliophyta; eudicotyledons; Gunneridae; Pentapetalae; rosids; malvids; Brassicales; Brassicaceae; Camelineae; Arabidopsis	c88425_g5_i1|m.57738	405-3101[-]	sp|O64624|PP163_ARATH^O64624^Q:60-896,H:1-820^60.57%ID^E:0^RecName: Full=Pentatricopeptide repeat-containing protein At2g18940, chloroplastic;^Eukaryota; Viridiplantae; Streptophyta; Embryophyta; Tracheophyta; Spermatophyta; Magnoliophyta; eudicotyledons; Gunneridae; Pentapetalae; rosids; malvids; Brassicales; Brassicaceae; Camelineae; Arabidopsis	.	.	GO:0009507^cellular_component^chloroplast	.
c88432_g2_i4	7.64208	-0.28174	5.43348e-07	0.000103061	0.25	1.09	0.69	0.25	0	1.02	.	c88432_g2_i4|m.57792	277-1419[+]	.	.	.	.	.
c88446_g3_i6	7.17916	-0.731962	6.31674e-06	0.000725905	0.59	0	1.03	0.64	0	1.08	.	.	.	.	.	.	.	.
c88463_g6_i1	9.04637	1.09186	1.57971e-10	1.11666e-07	0	0	1.91	0	0	2.67	sp|Q67UL3|PIN1C_ORYSJ^Q67UL3^Q:40-1830,H:1-592^70.03%ID^E:0^RecName: Full=Probable auxin efflux carrier component 1c;^Eukaryota; Viridiplantae; Streptophyta; Embryophyta; Tracheophyta; Spermatophyta; Magnoliophyta; Liliopsida; Poales; Poaceae; BEP clade; Ehrhartoideae; Oryzeae; Oryza	c88463_g6_i1|m.57981	1-1851[+]	sp|Q67UL3|PIN1C_ORYSJ^Q67UL3^Q:14-610,H:1-592^69.87%ID^E:0^RecName: Full=Probable auxin efflux carrier component 1c;^Eukaryota; Viridiplantae; Streptophyta; Embryophyta; Tracheophyta; Spermatophyta; Magnoliophyta; Liliopsida; Poales; Poaceae; BEP clade; Ehrhartoideae; Oryzeae; Oryza	.	.	GO:0016021^cellular_component^integral component of membrane`GO:0009734^biological_process^auxin-activated signaling pathway`GO:0055085^biological_process^transmembrane transport	.
c88472_g1_i9	7.17916	-0.731962	6.31674e-06	0.000725905	2.32	0.75	0	6.26	0	0.83	sp|P48620|FAD3C_SESIN^P48620^Q:249-1502,H:1-438^75.4%ID^E:0^RecName: Full=Omega-3 fatty acid desaturase, chloroplastic;^Eukaryota; Viridiplantae; Streptophyta; Embryophyta; Tracheophyta; Spermatophyta; Magnoliophyta; eudicotyledons; Gunneridae; Pentapetalae; asterids; lamiids; Lamiales; Pedaliaceae; Sesamum	c88472_g1_i9|m.58030	249-1517[+]	sp|P48620|FAD3C_SESIN^P48620^Q:1-418,H:1-438^75.4%ID^E:0^RecName: Full=Omega-3 fatty acid desaturase, chloroplastic;^Eukaryota; Viridiplantae; Streptophyta; Embryophyta; Tracheophyta; Spermatophyta; Magnoliophyta; eudicotyledons; Gunneridae; Pentapetalae; asterids; lamiids; Lamiales; Pedaliaceae; Sesamum	.	.	GO:0031969^cellular_component^chloroplast membrane`GO:0016717^molecular_function^oxidoreductase activity, acting on paired donors, with oxidation of a pair of donors resulting in the reduction of molecular oxygen to two molecules of water`GO:0006636^biological_process^unsaturated fatty acid biosynthetic process	.
c88481_g2_i4	7.59171	-0.330765	7.45e-07	0.000131084	0.83	0	0.31	0.47	0	1.68	sp|Q40392|TMVRN_NICGU^Q40392^Q:852-1,H:158-442^31.56%ID^E:2e-27^RecName: Full=TMV resistance protein N;^Eukaryota; Viridiplantae; Streptophyta; Embryophyta; Tracheophyta; Spermatophyta; Magnoliophyta; eudicotyledons; Gunneridae; Pentapetalae; asterids; lamiids; Solanales; Solanaceae; Nicotianoideae; Nicotianeae; Nicotiana	c88481_g2_i4|m.58071	1-753[-]	sp|Q40392|TMVRN_NICGU^Q40392^Q:8-251,H:198-442^33.33%ID^E:2e-22^RecName: Full=TMV resistance protein N;^Eukaryota; Viridiplantae; Streptophyta; Embryophyta; Tracheophyta; Spermatophyta; Magnoliophyta; eudicotyledons; Gunneridae; Pentapetalae; asterids; lamiids; Solanales; Solanaceae; Nicotianoideae; Nicotianeae; Nicotiana	.	.	GO:0005737^cellular_component^cytoplasm`GO:0043531^molecular_function^ADP binding`GO:0005524^molecular_function^ATP binding`GO:0005515^molecular_function^protein binding`GO:0009626^biological_process^plant-type hypersensitive response`GO:0007165^biological_process^signal transduction	.
c88523_g2_i2	3.81816	1.25486	5.91477e-06	0.000696836	4.02	0.46	26.33	1.95	0.38	5.56	.	.	.	.	.	.	.	.
c88523_g5_i5	7.7608	-0.166129	2.97358e-07	6.2658e-05	0	0	6.65	0.33	0	3.47	.	.	.	.	.	.	.	.
c88556_g1_i4	8.82444	0.873791	6.40584e-10	3.58913e-07	2.9	0.89	1.88	1.26	0	1.89	sp|Q5XVJ4|FAN1_ARATH^Q5XVJ4^Q:2230-401,H:277-885^61.37%ID^E:0^RecName: Full=Fanconi-associated nuclease 1 homolog;^Eukaryota; Viridiplantae; Streptophyta; Embryophyta; Tracheophyta; Spermatophyta; Magnoliophyta; eudicotyledons; Gunneridae; Pentapetalae; rosids; malvids; Brassicales; Brassicaceae; Camelineae; Arabidopsis	c88556_g1_i4|m.58442	386-2233[-]	sp|Q5XVJ4|FAN1_ARATH^Q5XVJ4^Q:2-611,H:277-885^61.37%ID^E:0^RecName: Full=Fanconi-associated nuclease 1 homolog;^Eukaryota; Viridiplantae; Streptophyta; Embryophyta; Tracheophyta; Spermatophyta; Magnoliophyta; eudicotyledons; Gunneridae; Pentapetalae; rosids; malvids; Brassicales; Brassicaceae; Camelineae; Arabidopsis	.	NOG78235^	GO:0016818^molecular_function^hydrolase activity, acting on acid anhydrides, in phosphorus-containing anhydrides`GO:0004518^molecular_function^nuclease activity`GO:0003676^molecular_function^nucleic acid binding`GO:0008270^molecular_function^zinc ion binding	.
c88559_g2_i6	7.45751	-0.46133	1.4456e-06	0.000227669	0.56	0	3.47	2.83	0	1.39	sp|Q6MEE7|TRUA1_PARUW^Q6MEE7^Q:1077-247,H:4-251^39.21%ID^E:9e-61^RecName: Full=tRNA pseudouridine synthase A 1;^Bacteria; Chlamydiae; Chlamydiales; Parachlamydiaceae; Candidatus Protochlamydia	c88559_g2_i6|m.58479	163-780[-]	sp|Q6MEE7|TRUA1_PARUW^Q6MEE7^Q:1-178,H:76-251^40.78%ID^E:5e-43^RecName: Full=tRNA pseudouridine synthase A 1;^Bacteria; Chlamydiae; Chlamydiales; Parachlamydiaceae; Candidatus Protochlamydia	.	COG0101^Formation of pseudouridine at positions 38, 39 and 40 in the anticodon stem and loop of transfer RNAs (By similarity)	GO:0009982^molecular_function^pseudouridine synthase activity`GO:0003723^molecular_function^RNA binding`GO:0031119^biological_process^tRNA pseudouridine synthesis	.
c88559_g2_i6	7.45751	-0.46133	1.4456e-06	0.000227669	0.56	0	3.47	2.83	0	1.39	sp|Q6MEE7|TRUA1_PARUW^Q6MEE7^Q:1077-247,H:4-251^39.21%ID^E:9e-61^RecName: Full=tRNA pseudouridine synthase A 1;^Bacteria; Chlamydiae; Chlamydiales; Parachlamydiaceae; Candidatus Protochlamydia	c88559_g2_i6|m.58480	868-1170[-]	sp|B2GDT8|TRUA_LACF3^B2GDT8^Q:30-94,H:2-66^43.08%ID^E:2e-15^RecName: Full=tRNA pseudouridine synthase A;^Bacteria; Firmicutes; Bacilli; Lactobacillales; Lactobacillaceae; Lactobacillus	.	COG0101^Formation of pseudouridine at positions 38, 39 and 40 in the anticodon stem and loop of transfer RNAs (By similarity)	GO:0009982^molecular_function^pseudouridine synthase activity`GO:0003723^molecular_function^RNA binding`GO:0031119^biological_process^tRNA pseudouridine synthesis	.
c88566_g1_i4	7.64208	-0.28174	5.43348e-07	0.000103061	0.67	0.29	0.43	0	0	0.79	.	.	.	.	.	.	.	.
c88572_g1_i1	9.00848	1.0546	2.08782e-10	1.40245e-07	0	0	5.63	0	0	1.84	sp|Q0IU52|ASP1_ORYSJ^Q0IU52^Q:239-1363,H:19-401^46.53%ID^E:4e-105^RecName: Full=Aspartic proteinase Asp1;^Eukaryota; Viridiplantae; Streptophyta; Embryophyta; Tracheophyta; Spermatophyta; Magnoliophyta; Liliopsida; Poales; Poaceae; BEP clade; Ehrhartoideae; Oryzeae; Oryza	c88572_g1_i1|m.58513	2074-2622[-]	sp|Q42410|ZAT12_ARATH^Q42410^Q:46-167,H:12-150^50.36%ID^E:3e-33^RecName: Full=Zinc finger protein ZAT12;^Eukaryota; Viridiplantae; Streptophyta; Embryophyta; Tracheophyta; Spermatophyta; Magnoliophyta; eudicotyledons; Gunneridae; Pentapetalae; rosids; malvids; Brassicales; Brassicaceae; Camelineae; Arabidopsis	.	.	GO:0005634^cellular_component^nucleus`GO:0046872^molecular_function^metal ion binding`GO:0003700^molecular_function^sequence-specific DNA binding transcription factor activity`GO:0009631^biological_process^cold acclimation`GO:0042538^biological_process^hyperosmotic salinity response`GO:0009643^biological_process^photosynthetic acclimation`GO:0010200^biological_process^response to chitin`GO:000940…	.
c88572_g1_i1	9.00848	1.0546	2.08782e-10	1.40245e-07	0	0	5.63	0	0	1.84	sp|Q0IU52|ASP1_ORYSJ^Q0IU52^Q:239-1363,H:19-401^46.53%ID^E:4e-105^RecName: Full=Aspartic proteinase Asp1;^Eukaryota; Viridiplantae; Streptophyta; Embryophyta; Tracheophyta; Spermatophyta; Magnoliophyta; Liliopsida; Poales; Poaceae; BEP clade; Ehrhartoideae; Oryzeae; Oryza	c88572_g1_i1|m.58512	116-1477[+]	sp|Q0IU52|ASP1_ORYSJ^Q0IU52^Q:42-416,H:19-401^46.53%ID^E:4e-110^RecName: Full=Aspartic proteinase Asp1;^Eukaryota; Viridiplantae; Streptophyta; Embryophyta; Tracheophyta; Spermatophyta; Magnoliophyta; Liliopsida; Poales; Poaceae; BEP clade; Ehrhartoideae; Oryzeae; Oryza	.	KOG1339^aspartic	GO:0004190^molecular_function^aspartic-type endopeptidase activity	.
c88578_g1_i3	8.24106	0.302407	2.04348e-08	6.66091e-06	0.78	0.42	0.68	0.36	0	0.71	sp|P14381|YTX2_XENLA^P14381^Q:1550-2218,H:515-731^33.19%ID^E:3e-33^RecName: Full=Transposon TX1 uncharacterized 149 kDa protein;^Eukaryota; Metazoa; Chordata; Craniata; Vertebrata; Euteleostomi; Amphibia; Batrachia; Anura; Pipoidea; Pipidae; Xenopodinae; Xenopus; Xenopus`sp|P14381|YTX2_XENLA^P14381^Q:886-1554,H:292-516^23.5%ID^E:3e-33^RecName: Full=Transposon TX1 uncharacterized 149 kDa protein;^…	c88578_g1_i3|m.58549	745-1497[+]	sp|P14381|YTX2_XENLA^P14381^Q:48-246,H:292-492^22.38%ID^E:1e-09^RecName: Full=Transposon TX1 uncharacterized 149 kDa protein;^Eukaryota; Metazoa; Chordata; Craniata; Vertebrata; Euteleostomi; Amphibia; Batrachia; Anura; Pipoidea; Pipidae; Xenopodinae; Xenopus; Xenopus	.	.	GO:0003723^molecular_function^RNA binding`GO:0003964^molecular_function^RNA-directed DNA polymerase activity	.
c88578_g1_i3	8.24106	0.302407	2.04348e-08	6.66091e-06	0.78	0.42	0.68	0.36	0	0.71	sp|P14381|YTX2_XENLA^P14381^Q:1550-2218,H:515-731^33.19%ID^E:3e-33^RecName: Full=Transposon TX1 uncharacterized 149 kDa protein;^Eukaryota; Metazoa; Chordata; Craniata; Vertebrata; Euteleostomi; Amphibia; Batrachia; Anura; Pipoidea; Pipidae; Xenopodinae; Xenopus; Xenopus`sp|P14381|YTX2_XENLA^P14381^Q:886-1554,H:292-516^23.5%ID^E:3e-33^RecName: Full=Transposon TX1 uncharacterized 149 kDa protein;^…	c88578_g1_i3|m.58550	2792-3172[+]	.	.	.	.	.
c88578_g1_i3	8.24106	0.302407	2.04348e-08	6.66091e-06	0.78	0.42	0.68	0.36	0	0.71	sp|P14381|YTX2_XENLA^P14381^Q:1550-2218,H:515-731^33.19%ID^E:3e-33^RecName: Full=Transposon TX1 uncharacterized 149 kDa protein;^Eukaryota; Metazoa; Chordata; Craniata; Vertebrata; Euteleostomi; Amphibia; Batrachia; Anura; Pipoidea; Pipidae; Xenopodinae; Xenopus; Xenopus`sp|P14381|YTX2_XENLA^P14381^Q:886-1554,H:292-516^23.5%ID^E:3e-33^RecName: Full=Transposon TX1 uncharacterized 149 kDa protein;^…	c88578_g1_i3|m.58548	1463-2560[+]	sp|O00370|LORF2_HUMAN^O00370^Q:33-365,H:523-855^26.98%ID^E:5e-25^RecName: Full=LINE-1 retrotransposable element ORF2 protein;^Eukaryota; Metazoa; Chordata; Craniata; Vertebrata; Euteleostomi; Mammalia; Eutheria; Euarchontoglires; Primates; Haplorrhini; Catarrhini; Hominidae; Homo	.	.	GO:0046872^molecular_function^metal ion binding`GO:0003723^molecular_function^RNA binding`GO:0003964^molecular_function^RNA-directed DNA polymerase activity`GO:0009036^molecular_function^Type II site-specific deoxyribonuclease activity`GO:0000737^biological_process^DNA catabolic process, endonucleolytic`GO:0006310^biological_process^DNA recombination`GO:0090305^biological_process^nucleic acid pho…	.
c88598_g1_i1	9.25495	1.29714	4.35548e-11	4.10505e-08	0.85	1.33	0.8	0.22	0	1.27	sp|Q766Z3|REV3_ARATH^Q766Z3^Q:3619-491,H:881-1890^65.4%ID^E:0^RecName: Full=DNA polymerase zeta catalytic subunit;^Eukaryota; Viridiplantae; Streptophyta; Embryophyta; Tracheophyta; Spermatophyta; Magnoliophyta; eudicotyledons; Gunneridae; Pentapetalae; rosids; malvids; Brassicales; Brassicaceae; Camelineae; Arabidopsis`sp|Q766Z3|REV3_ARATH^Q766Z3^Q:4513-3950,H:482-675^29.9%ID^E:5e-12^RecName: Fu…	c88598_g1_i1|m.58628	3398-4513[-]	sp|Q766Z3|REV3_ARATH^Q766Z3^Q:1-188,H:482-675^29.9%ID^E:8e-12^RecName: Full=DNA polymerase zeta catalytic subunit;^Eukaryota; Viridiplantae; Streptophyta; Embryophyta; Tracheophyta; Spermatophyta; Magnoliophyta; eudicotyledons; Gunneridae; Pentapetalae; rosids; malvids; Brassicales; Brassicaceae; Camelineae; Arabidopsis`sp|Q766Z3|REV3_ARATH^Q766Z3^Q:299-338,H:881-920^52.5%ID^E:2e-06^RecName: Full…	.	.	GO:0005634^cellular_component^nucleus`GO:0051539^molecular_function^4 iron, 4 sulfur cluster binding`GO:0003677^molecular_function^DNA binding`GO:0003887^molecular_function^DNA-directed DNA polymerase activity`GO:0046872^molecular_function^metal ion binding`GO:0000166^molecular_function^nucleotide binding`GO:0006974^biological_process^cellular response to DNA damage stimulus`GO:0071494^biological…	.
c88598_g1_i1	9.25495	1.29714	4.35548e-11	4.10505e-08	0.85	1.33	0.8	0.22	0	1.27	sp|Q766Z3|REV3_ARATH^Q766Z3^Q:3619-491,H:881-1890^65.4%ID^E:0^RecName: Full=DNA polymerase zeta catalytic subunit;^Eukaryota; Viridiplantae; Streptophyta; Embryophyta; Tracheophyta; Spermatophyta; Magnoliophyta; eudicotyledons; Gunneridae; Pentapetalae; rosids; malvids; Brassicales; Brassicaceae; Camelineae; Arabidopsis`sp|Q766Z3|REV3_ARATH^Q766Z3^Q:4513-3950,H:482-675^29.9%ID^E:5e-12^RecName: Fu…	c88598_g1_i1|m.58627	488-3352[-]	sp|Q766Z3|REV3_ARATH^Q766Z3^Q:56-954,H:994-1890^72.51%ID^E:0^RecName: Full=DNA polymerase zeta catalytic subunit;^Eukaryota; Viridiplantae; Streptophyta; Embryophyta; Tracheophyta; Spermatophyta; Magnoliophyta; eudicotyledons; Gunneridae; Pentapetalae; rosids; malvids; Brassicales; Brassicaceae; Camelineae; Arabidopsis	.	.	GO:0005634^cellular_component^nucleus`GO:0051539^molecular_function^4 iron, 4 sulfur cluster binding`GO:0003677^molecular_function^DNA binding`GO:0003887^molecular_function^DNA-directed DNA polymerase activity`GO:0046872^molecular_function^metal ion binding`GO:0000166^molecular_function^nucleotide binding`GO:0006974^biological_process^cellular response to DNA damage stimulus`GO:0071494^biological…	.
c88599_g1_i4	9.90764	1.94147	6.62621e-13	1.22066e-09	1.77	0	2.67	1.55	0	1.82	sp|Q9FFK8|NFXL2_ARATH^Q9FFK8^Q:2470-4869,H:45-851^63.57%ID^E:0^RecName: Full=NF-X1-type zinc finger protein NFXL2;^Eukaryota; Viridiplantae; Streptophyta; Embryophyta; Tracheophyta; Spermatophyta; Magnoliophyta; eudicotyledons; Gunneridae; Pentapetalae; rosids; malvids; Brassicales; Brassicaceae; Camelineae; Arabidopsis	c88599_g1_i4|m.58651	267-2039[+]	sp|Q8GV43|PLCD6_ARATH^Q8GV43^Q:3-590,H:14-613^57.45%ID^E:0^RecName: Full=Phosphoinositide phospholipase C 6;^Eukaryota; Viridiplantae; Streptophyta; Embryophyta; Tracheophyta; Spermatophyta; Magnoliophyta; eudicotyledons; Gunneridae; Pentapetalae; rosids; malvids; Brassicales; Brassicaceae; Camelineae; Arabidopsis	.	NOG149692^	GO:0005886^cellular_component^plasma membrane`GO:0004435^molecular_function^phosphatidylinositol phospholipase C activity`GO:0004871^molecular_function^signal transducer activity`GO:0035556^biological_process^intracellular signal transduction`GO:0016042^biological_process^lipid catabolic process	.
c88599_g1_i4	9.90764	1.94147	6.62621e-13	1.22066e-09	1.77	0	2.67	1.55	0	1.82	sp|Q9FFK8|NFXL2_ARATH^Q9FFK8^Q:2470-4869,H:45-851^63.57%ID^E:0^RecName: Full=NF-X1-type zinc finger protein NFXL2;^Eukaryota; Viridiplantae; Streptophyta; Embryophyta; Tracheophyta; Spermatophyta; Magnoliophyta; eudicotyledons; Gunneridae; Pentapetalae; rosids; malvids; Brassicales; Brassicaceae; Camelineae; Arabidopsis	c88599_g1_i4|m.58650	2371-4938[+]	sp|Q9FFK8|NFXL2_ARATH^Q9FFK8^Q:34-833,H:45-851^64.06%ID^E:0^RecName: Full=NF-X1-type zinc finger protein NFXL2;^Eukaryota; Viridiplantae; Streptophyta; Embryophyta; Tracheophyta; Spermatophyta; Magnoliophyta; eudicotyledons; Gunneridae; Pentapetalae; rosids; malvids; Brassicales; Brassicaceae; Camelineae; Arabidopsis	.	.	GO:0016021^cellular_component^integral component of membrane`GO:0005634^cellular_component^nucleus`GO:0016874^molecular_function^ligase activity`GO:0003700^molecular_function^sequence-specific DNA binding transcription factor activity`GO:0008270^molecular_function^zinc ion binding`GO:0016567^biological_process^protein ubiquitination`GO:0010310^biological_process^regulation of hydrogen peroxide me…	.
c88622_g1_i1	4.08763	0.554617	8.38877e-06	0.0009289	0.67	2.04	8.16	22.57	0.23	4.27	.	.	.	.	.	.	.	.
c88638_g3_i5	11.3377	3.36119	4.72006e-17	5.73879e-13	18.65	0.2	39.39	18.94	0	17.45	.	.	.	.	.	.	.	.
c88639_g1_i16	7.40013	-0.517137	2.04881e-06	0.000297967	1.18	0.62	6.64	5.37	0	1.6	.	.	.	.	.	.	.	.
c88657_g1_i3	8.53564	0.590599	3.58464e-09	1.56212e-06	1.55	0	0	1.41	0	1.49	.	c88657_g1_i3|m.59013	237-2063[-]	.	.	.	.	.
c88667_g5_i1	11.1784	3.20256	1.3923e-16	1.53891e-12	7.51	2.03	110.68	32.4	0	24.94	sp|Q04980|LTI65_ARATH^Q04980^Q:235-804,H:380-578^35.29%ID^E:2e-22^RecName: Full=Low-temperature-induced 65 kDa protein;^Eukaryota; Viridiplantae; Streptophyta; Embryophyta; Tracheophyta; Spermatophyta; Magnoliophyta; eudicotyledons; Gunneridae; Pentapetalae; rosids; malvids; Brassicales; Brassicaceae; Camelineae; Arabidopsis	c88667_g5_i1|m.59123	148-870[+]	sp|Q04980|LTI65_ARATH^Q04980^Q:30-219,H:380-578^35.29%ID^E:1e-22^RecName: Full=Low-temperature-induced 65 kDa protein;^Eukaryota; Viridiplantae; Streptophyta; Embryophyta; Tracheophyta; Spermatophyta; Magnoliophyta; eudicotyledons; Gunneridae; Pentapetalae; rosids; malvids; Brassicales; Brassicaceae; Camelineae; Arabidopsis	.	.	GO:0009738^biological_process^abscisic acid-activated signaling pathway`GO:0010150^biological_process^leaf senescence`GO:0009737^biological_process^response to abscisic acid`GO:0009409^biological_process^response to cold`GO:0009651^biological_process^response to salt stress`GO:0009414^biological_process^response to water deprivation	.
c88692_g5_i3	7.7608	-0.166129	2.97358e-07	6.2658e-05	0.04	0	0.36	0	0	0.84	sp|Q93YN9|IPPK_ARATH^Q93YN9^Q:2232-946,H:2-430^56.48%ID^E:3e-147^RecName: Full=Inositol-pentakisphosphate 2-kinase;^Eukaryota; Viridiplantae; Streptophyta; Embryophyta; Tracheophyta; Spermatophyta; Magnoliophyta; eudicotyledons; Gunneridae; Pentapetalae; rosids; malvids; Brassicales; Brassicaceae; Camelineae; Arabidopsis	c88692_g5_i3|m.59301	823-2238[-]	sp|Q93YN9|IPPK_ARATH^Q93YN9^Q:3-431,H:2-430^56.48%ID^E:4e-168^RecName: Full=Inositol-pentakisphosphate 2-kinase;^Eukaryota; Viridiplantae; Streptophyta; Embryophyta; Tracheophyta; Spermatophyta; Magnoliophyta; eudicotyledons; Gunneridae; Pentapetalae; rosids; malvids; Brassicales; Brassicaceae; Camelineae; Arabidopsis	.	.	GO:0005524^molecular_function^ATP binding`GO:0035299^molecular_function^inositol pentakisphosphate 2-kinase activity`GO:0032942^molecular_function^inositol tetrakisphosphate 2-kinase activity`GO:0030643^biological_process^cellular phosphate ion homeostasis`GO:0042742^biological_process^defense response to bacterium`GO:0050832^biological_process^defense response to fungus`GO:0051607^biological_pro…	.
c88765_g1_i2	7.37056	-0.545891	2.45054e-06	0.000338188	0.57	2.57	1.56	1.62	0	0.73	sp|Q5QIT3|2AB2B_ARATH^Q5QIT3^Q:1020-1931,H:232-536^87.87%ID^E:0^RecName: Full=Serine/threonine protein phosphatase 2A regulatory subunit B''beta;^Eukaryota; Viridiplantae; Streptophyta; Embryophyta; Tracheophyta; Spermatophyta; Magnoliophyta; eudicotyledons; Gunneridae; Pentapetalae; rosids; malvids; Brassicales; Brassicaceae; Camelineae; Arabidopsis`sp|Q5QIT3|2AB2B_ARATH^Q5QIT3^Q:3-572,H:46-230^…	c88765_g1_i2|m.59694	1209-1934[+]	sp|Q5QIT3|2AB2B_ARATH^Q5QIT3^Q:1-241,H:295-536^88.84%ID^E:4e-158^RecName: Full=Serine/threonine protein phosphatase 2A regulatory subunit B''beta;^Eukaryota; Viridiplantae; Streptophyta; Embryophyta; Tracheophyta; Spermatophyta; Magnoliophyta; eudicotyledons; Gunneridae; Pentapetalae; rosids; malvids; Brassicales; Brassicaceae; Camelineae; Arabidopsis	.	.	GO:0005829^cellular_component^cytosol`GO:0005509^molecular_function^calcium ion binding	.
c88765_g1_i2	7.37056	-0.545891	2.45054e-06	0.000338188	0.57	2.57	1.56	1.62	0	0.73	sp|Q5QIT3|2AB2B_ARATH^Q5QIT3^Q:1020-1931,H:232-536^87.87%ID^E:0^RecName: Full=Serine/threonine protein phosphatase 2A regulatory subunit B''beta;^Eukaryota; Viridiplantae; Streptophyta; Embryophyta; Tracheophyta; Spermatophyta; Magnoliophyta; eudicotyledons; Gunneridae; Pentapetalae; rosids; malvids; Brassicales; Brassicaceae; Camelineae; Arabidopsis`sp|Q5QIT3|2AB2B_ARATH^Q5QIT3^Q:3-572,H:46-230^…	c88765_g1_i2|m.59697	722-1036[-]	.	.	.	.	.
c88765_g1_i2	7.37056	-0.545891	2.45054e-06	0.000338188	0.57	2.57	1.56	1.62	0	0.73	sp|Q5QIT3|2AB2B_ARATH^Q5QIT3^Q:1020-1931,H:232-536^87.87%ID^E:0^RecName: Full=Serine/threonine protein phosphatase 2A regulatory subunit B''beta;^Eukaryota; Viridiplantae; Streptophyta; Embryophyta; Tracheophyta; Spermatophyta; Magnoliophyta; eudicotyledons; Gunneridae; Pentapetalae; rosids; malvids; Brassicales; Brassicaceae; Camelineae; Arabidopsis`sp|Q5QIT3|2AB2B_ARATH^Q5QIT3^Q:3-572,H:46-230^…	c88765_g1_i2|m.59695	3-719[+]	sp|Q5QIT3|2AB2B_ARATH^Q5QIT3^Q:1-190,H:46-230^64.74%ID^E:1e-78^RecName: Full=Serine/threonine protein phosphatase 2A regulatory subunit B''beta;^Eukaryota; Viridiplantae; Streptophyta; Embryophyta; Tracheophyta; Spermatophyta; Magnoliophyta; eudicotyledons; Gunneridae; Pentapetalae; rosids; malvids; Brassicales; Brassicaceae; Camelineae; Arabidopsis	.	.	GO:0005829^cellular_component^cytosol`GO:0005509^molecular_function^calcium ion binding	.
c88785_g7_i4	4.42414	2.26848	9.77191e-08	2.51234e-05	6	4.84	12.94	3.22	0.35	7.97	sp|Q9ZU32|NADC_ARATH^Q9ZU32^Q:117-1109,H:21-348^77.64%ID^E:1e-180^RecName: Full=Nicotinate-nucleotide pyrophosphorylase [carboxylating], chloroplastic;^Eukaryota; Viridiplantae; Streptophyta; Embryophyta; Tracheophyta; Spermatophyta; Magnoliophyta; eudicotyledons; Gunneridae; Pentapetalae; rosids; malvids; Brassicales; Brassicaceae; Camelineae; Arabidopsis	c88785_g7_i4|m.59830	120-1112[+]	sp|Q9ZU32|NADC_ARATH^Q9ZU32^Q:1-330,H:22-348^78.79%ID^E:0^RecName: Full=Nicotinate-nucleotide pyrophosphorylase [carboxylating], chloroplastic;^Eukaryota; Viridiplantae; Streptophyta; Embryophyta; Tracheophyta; Spermatophyta; Magnoliophyta; eudicotyledons; Gunneridae; Pentapetalae; rosids; malvids; Brassicales; Brassicaceae; Camelineae; Arabidopsis	.	.	GO:0009507^cellular_component^chloroplast`GO:0004514^molecular_function^nicotinate-nucleotide diphosphorylase (carboxylating) activity`GO:0009435^biological_process^NAD biosynthetic process	.
c88813_g5_i3	7.48537	-0.434233	1.4456e-06	0.000227669	0.56	0	0.47	0.12	0	0.55	.	.	.	.	.	.	.	.
c88821_g3_i6	8.52225	0.57749	3.93956e-09	1.68064e-06	0.74	0.7	0	0	0	1.16	sp|Q9FMN2|PAH2_ARATH^Q9FMN2^Q:668-24,H:631-838^69.3%ID^E:4e-89^RecName: Full=Phosphatidate phosphatase PAH2;^Eukaryota; Viridiplantae; Streptophyta; Embryophyta; Tracheophyta; Spermatophyta; Magnoliophyta; eudicotyledons; Gunneridae; Pentapetalae; rosids; malvids; Brassicales; Brassicaceae; Camelineae; Arabidopsis`sp|Q9FMN2|PAH2_ARATH^Q9FMN2^Q:2216-1569,H:1-211^47.58%ID^E:3e-45^RecName: Full=Phos…	c88821_g3_i6|m.60068	3-2216[-]	sp|Q9FMN2|PAH2_ARATH^Q9FMN2^Q:517-731,H:631-838^69.3%ID^E:1e-91^RecName: Full=Phosphatidate phosphatase PAH2;^Eukaryota; Viridiplantae; Streptophyta; Embryophyta; Tracheophyta; Spermatophyta; Magnoliophyta; eudicotyledons; Gunneridae; Pentapetalae; rosids; malvids; Brassicales; Brassicaceae; Camelineae; Arabidopsis`sp|Q9FMN2|PAH2_ARATH^Q9FMN2^Q:1-216,H:1-211^50.66%ID^E:1e-49^RecName: Full=Phospha…	.	COG5083^phosphatidylinositol transfer protein	GO:0048046^cellular_component^apoplast`GO:0005829^cellular_component^cytosol`GO:0016020^cellular_component^membrane`GO:0008195^molecular_function^phosphatidate phosphatase activity`GO:0016036^biological_process^cellular response to phosphate starvation`GO:0016311^biological_process^dephosphorylation`GO:0006629^biological_process^lipid metabolic process	.
c88841_g1_i3	7.93252	0.00122443	1.12212e-07	2.7843e-05	0.28	0	0	0.29	0	0.99	sp|Q99315|YG31B_YEAST^Q99315^Q:366-1,H:599-720^48.36%ID^E:4e-29^RecName: Full=Transposon Ty3-G Gag-Pol polyprotein;^Eukaryota; Fungi; Dikarya; Ascomycota; Saccharomycotina; Saccharomycetes; Saccharomycetales; Saccharomycetaceae; Saccharomyces	c88841_g1_i3|m.60195	1-306[-]	sp|Q7LHG5|YI31B_YEAST^Q7LHG5^Q:1-102,H:645-746^52.94%ID^E:2e-30^RecName: Full=Transposon Ty3-I Gag-Pol polyprotein;^Eukaryota; Fungi; Dikarya; Ascomycota; Saccharomycotina; Saccharomycetes; Saccharomycetales; Saccharomycetaceae; Saccharomyces	.	.	GO:0005737^cellular_component^cytoplasm`GO:0005634^cellular_component^nucleus`GO:0000943^cellular_component^retrotransposon nucleocapsid`GO:0004190^molecular_function^aspartic-type endopeptidase activity`GO:0005524^molecular_function^ATP binding`GO:0003677^molecular_function^DNA binding`GO:0003887^molecular_function^DNA-directed DNA polymerase activity`GO:0008233^molecular_function^peptidase acti…	.
c88841_g1_i3	7.93252	0.00122443	1.12212e-07	2.7843e-05	0.28	0	0	0.29	0	0.99	sp|Q99315|YG31B_YEAST^Q99315^Q:366-1,H:599-720^48.36%ID^E:4e-29^RecName: Full=Transposon Ty3-G Gag-Pol polyprotein;^Eukaryota; Fungi; Dikarya; Ascomycota; Saccharomycotina; Saccharomycetes; Saccharomycetales; Saccharomycetaceae; Saccharomyces	c88841_g1_i3|m.60194	1918-2289[-]	.	.	.	.	.
c88858_g1_i1	7.91214	-0.0186467	1.28242e-07	3.13094e-05	0.01	0	1.01	2.14	0.01	2.53	sp|Q9FHR7|WRK49_ARATH^Q9FHR7^Q:280-762,H:4-177^43.58%ID^E:5e-39^RecName: Full=Probable WRKY transcription factor 49;^Eukaryota; Viridiplantae; Streptophyta; Embryophyta; Tracheophyta; Spermatophyta; Magnoliophyta; eudicotyledons; Gunneridae; Pentapetalae; rosids; malvids; Brassicales; Brassicaceae; Camelineae; Arabidopsis	c88858_g1_i1|m.60290	268-885[+]	sp|Q9FHR7|WRK49_ARATH^Q9FHR7^Q:5-165,H:4-177^43.58%ID^E:4e-40^RecName: Full=Probable WRKY transcription factor 49;^Eukaryota; Viridiplantae; Streptophyta; Embryophyta; Tracheophyta; Spermatophyta; Magnoliophyta; eudicotyledons; Gunneridae; Pentapetalae; rosids; malvids; Brassicales; Brassicaceae; Camelineae; Arabidopsis	.	.	GO:0005634^cellular_component^nucleus`GO:0043565^molecular_function^sequence-specific DNA binding`GO:0003700^molecular_function^sequence-specific DNA binding transcription factor activity`GO:0006351^biological_process^transcription, DNA-templated	.
c88894_g1_i1	4.80514	1.78664	5.58788e-08	1.62534e-05	3.3	0.64	52.02	13.7	0.22	7.28	sp|Q9SQ57|PXG_SESIN^Q9SQ57^Q:207-809,H:44-244^62.69%ID^E:8e-89^RecName: Full=Peroxygenase;^Eukaryota; Viridiplantae; Streptophyta; Embryophyta; Tracheophyta; Spermatophyta; Magnoliophyta; eudicotyledons; Gunneridae; Pentapetalae; asterids; lamiids; Lamiales; Pedaliaceae; Sesamum	c88894_g1_i1|m.60505	219-815[+]	sp|Q9SQ57|PXG_SESIN^Q9SQ57^Q:1-197,H:48-244^62.94%ID^E:2e-89^RecName: Full=Peroxygenase;^Eukaryota; Viridiplantae; Streptophyta; Embryophyta; Tracheophyta; Spermatophyta; Magnoliophyta; eudicotyledons; Gunneridae; Pentapetalae; asterids; lamiids; Lamiales; Pedaliaceae; Sesamum	.	.	GO:0005783^cellular_component^endoplasmic reticulum`GO:0005811^cellular_component^lipid particle`GO:0031090^cellular_component^organelle membrane`GO:0046872^molecular_function^metal ion binding`GO:1990137^molecular_function^plant seed peroxidase activity	.
c88894_g2_i3	4.13826	1.71736	6.42155e-07	0.000117406	4.08	0.28	2.84	2.38	0.25	4.42	sp|Q9SQ57|PXG_SESIN^Q9SQ57^Q:223-894,H:25-243^54.46%ID^E:1e-82^RecName: Full=Peroxygenase;^Eukaryota; Viridiplantae; Streptophyta; Embryophyta; Tracheophyta; Spermatophyta; Magnoliophyta; eudicotyledons; Gunneridae; Pentapetalae; asterids; lamiids; Lamiales; Pedaliaceae; Sesamum`sp|Q9SQ57|PXG_SESIN^Q9SQ57^Q:825-968,H:196-243^54.17%ID^E:5e-08^RecName: Full=Peroxygenase;^Eukaryota; Viridiplantae; S…	c88894_g2_i3|m.60508	97-750[+]	sp|Q9SQ57|PXG_SESIN^Q9SQ57^Q:43-215,H:25-197^65.9%ID^E:8e-87^RecName: Full=Peroxygenase;^Eukaryota; Viridiplantae; Streptophyta; Embryophyta; Tracheophyta; Spermatophyta; Magnoliophyta; eudicotyledons; Gunneridae; Pentapetalae; asterids; lamiids; Lamiales; Pedaliaceae; Sesamum	.	.	GO:0005783^cellular_component^endoplasmic reticulum`GO:0005811^cellular_component^lipid particle`GO:0031090^cellular_component^organelle membrane`GO:0046872^molecular_function^metal ion binding`GO:1990137^molecular_function^plant seed peroxidase activity	.
c88910_g1_i3	8.22463	0.286349	2.28675e-08	7.31657e-06	1.32	3.7	1.04	3.55	0	1.78	sp|Q9C9H7|RLP12_ARATH^Q9C9H7^Q:1558-134,H:385-844^34.3%ID^E:2e-70^RecName: Full=Receptor-like protein 12;^Eukaryota; Viridiplantae; Streptophyta; Embryophyta; Tracheophyta; Spermatophyta; Magnoliophyta; eudicotyledons; Gunneridae; Pentapetalae; rosids; malvids; Brassicales; Brassicaceae; Camelineae; Arabidopsis`sp|Q9C9H7|RLP12_ARATH^Q9C9H7^Q:1558-389,H:97-457^30.67%ID^E:7e-27^RecName: Full=Recept…	c88910_g1_i3|m.60617	107-1561[-]	sp|Q9C9H7|RLP12_ARATH^Q9C9H7^Q:74-476,H:449-844^37.38%ID^E:8e-74^RecName: Full=Receptor-like protein 12;^Eukaryota; Viridiplantae; Streptophyta; Embryophyta; Tracheophyta; Spermatophyta; Magnoliophyta; eudicotyledons; Gunneridae; Pentapetalae; rosids; malvids; Brassicales; Brassicaceae; Camelineae; Arabidopsis`sp|Q9C9H7|RLP12_ARATH^Q9C9H7^Q:2-388,H:97-452^31.06%ID^E:4e-28^RecName: Full=Receptor-l…	.	COG4886^leucine Rich Repeat	GO:0016021^cellular_component^integral component of membrane`GO:0005886^cellular_component^plasma membrane	.
c88922_g2_i2	8.6992	0.750901	1.34054e-09	6.59868e-07	0	0	0	1.48	0	1.1	.	c88922_g2_i2|m.60657	2196-2594[-]	.	.	.	.	.
c88934_g1_i2	8.71104	0.762519	1.23156e-09	6.21313e-07	2.31	3.91	0	1.49	0	1.82	.	c88934_g1_i2|m.60723	644-2161[-]	.	.	.	.	.
c88940_g1_i1	3.67121	2.17721	3.15431e-06	0.000420516	2.45	0.74	0.71	0.83	0.92	12.25	.	.	.	.	.	.	.	.
c88942_g4_i3	7.17916	-0.731962	6.31674e-06	0.000725905	0.49	0.33	0.29	1.81	0	1.18	sp|Q9ZT50|RHA2A_ARATH^Q9ZT50^Q:699-842,H:85-132^52.08%ID^E:2e-10^RecName: Full=E3 ubiquitin-protein ligase RHA2A;^Eukaryota; Viridiplantae; Streptophyta; Embryophyta; Tracheophyta; Spermatophyta; Magnoliophyta; eudicotyledons; Gunneridae; Pentapetalae; rosids; malvids; Brassicales; Brassicaceae; Camelineae; Arabidopsis	c88942_g4_i3|m.60767	438-881[+]	sp|Q9ZT50|RHA2A_ARATH^Q9ZT50^Q:88-135,H:85-132^52.08%ID^E:8e-12^RecName: Full=E3 ubiquitin-protein ligase RHA2A;^Eukaryota; Viridiplantae; Streptophyta; Embryophyta; Tracheophyta; Spermatophyta; Magnoliophyta; eudicotyledons; Gunneridae; Pentapetalae; rosids; malvids; Brassicales; Brassicaceae; Camelineae; Arabidopsis	.	.	GO:0005737^cellular_component^cytoplasm`GO:0005634^cellular_component^nucleus`GO:0005515^molecular_function^protein binding`GO:0004842^molecular_function^ubiquitin-protein transferase activity`GO:0008270^molecular_function^zinc ion binding`GO:0009738^biological_process^abscisic acid-activated signaling pathway`GO:0009789^biological_process^positive regulation of abscisic acid-activated signaling …	.
c88944_g2_i7	10.5722	2.60012	8.13334e-15	3.5317e-11	2.62	3.15	1.6	3.06	0	3.45	sp|Q54FL0|MYBO_DICDI^Q54FL0^Q:1829-2263,H:901-1037^29.53%ID^E:1e-08^RecName: Full=Myb-like protein O;^Eukaryota; Amoebozoa; Mycetozoa; Dictyosteliida; Dictyostelium	c88944_g2_i7|m.60777	260-3691[+]	sp|Q54FL0|MYBO_DICDI^Q54FL0^Q:524-667,H:901-1042^28.38%ID^E:3e-09^RecName: Full=Myb-like protein O;^Eukaryota; Amoebozoa; Mycetozoa; Dictyosteliida; Dictyostelium	.	.	GO:0005634^cellular_component^nucleus`GO:0003682^molecular_function^chromatin binding`GO:0003677^molecular_function^DNA binding`GO:0006355^biological_process^regulation of transcription, DNA-templated`GO:0006351^biological_process^transcription, DNA-templated	.
c88950_g1_i1	7.34038	-0.575244	2.94065e-06	0.000393758	0.13	0.29	0	0.66	0	0.33	sp|Q9M658|MOM1_ARATH^Q9M658^Q:3245-1575,H:471-1059^37.13%ID^E:8e-84^RecName: Full=Helicase protein MOM1;^Eukaryota; Viridiplantae; Streptophyta; Embryophyta; Tracheophyta; Spermatophyta; Magnoliophyta; eudicotyledons; Gunneridae; Pentapetalae; rosids; malvids; Brassicales; Brassicaceae; Camelineae; Arabidopsis	c88950_g1_i1|m.60819	534-4136[-]	sp|Q9M658|MOM1_ARATH^Q9M658^Q:298-854,H:471-1059^37.83%ID^E:5e-102^RecName: Full=Helicase protein MOM1;^Eukaryota; Viridiplantae; Streptophyta; Embryophyta; Tracheophyta; Spermatophyta; Magnoliophyta; eudicotyledons; Gunneridae; Pentapetalae; rosids; malvids; Brassicales; Brassicaceae; Camelineae; Arabidopsis	.	COG0553^helicase	GO:0005634^cellular_component^nucleus`GO:0051537^molecular_function^2 iron, 2 sulfur cluster binding`GO:0005524^molecular_function^ATP binding`GO:0004386^molecular_function^helicase activity`GO:0046872^molecular_function^metal ion binding`GO:0042803^molecular_function^protein homodimerization activity`GO:0006342^biological_process^chromatin silencing`GO:0031047^biological_process^gene silencing b…	.
c88950_g1_i1	7.34038	-0.575244	2.94065e-06	0.000393758	0.13	0.29	0	0.66	0	0.33	sp|Q9M658|MOM1_ARATH^Q9M658^Q:3245-1575,H:471-1059^37.13%ID^E:8e-84^RecName: Full=Helicase protein MOM1;^Eukaryota; Viridiplantae; Streptophyta; Embryophyta; Tracheophyta; Spermatophyta; Magnoliophyta; eudicotyledons; Gunneridae; Pentapetalae; rosids; malvids; Brassicales; Brassicaceae; Camelineae; Arabidopsis	c88950_g1_i1|m.60820	1-414[-]	.	.	.	.	.
c88950_g1_i1	7.34038	-0.575244	2.94065e-06	0.000393758	0.13	0.29	0	0.66	0	0.33	sp|Q9M658|MOM1_ARATH^Q9M658^Q:3245-1575,H:471-1059^37.13%ID^E:8e-84^RecName: Full=Helicase protein MOM1;^Eukaryota; Viridiplantae; Streptophyta; Embryophyta; Tracheophyta; Spermatophyta; Magnoliophyta; eudicotyledons; Gunneridae; Pentapetalae; rosids; malvids; Brassicales; Brassicaceae; Camelineae; Arabidopsis	c88950_g1_i1|m.60821	4237-4629[-]	sp|O97159|CHDM_DROME^O97159^Q:25-95,H:440-506^40.54%ID^E:1e-08^RecName: Full=Chromodomain-helicase-DNA-binding protein Mi-2 homolog;^Eukaryota; Metazoa; Ecdysozoa; Arthropoda; Hexapoda; Insecta; Pterygota; Neoptera; Endopterygota; Diptera; Brachycera; Muscomorpha; Ephydroidea; Drosophilidae; Drosophila; Sophophora`sp|O97159|CHDM_DROME^O97159^Q:25-68,H:380-421^43.18%ID^E:9e-06^RecName: Full=Chromo…	.	COG0553^helicase	GO:0005634^cellular_component^nucleus`GO:0016581^cellular_component^NuRD complex`GO:0005700^cellular_component^polytene chromosome`GO:0005524^molecular_function^ATP binding`GO:0004003^molecular_function^ATP-dependent DNA helicase activity`GO:0016887^molecular_function^ATPase activity`GO:0003682^molecular_function^chromatin binding`GO:0003677^molecular_function^DNA binding`GO:0004386^molecular_fun…	.
c88956_g6_i3	9.30271	1.34418	3.23396e-11	3.33215e-08	1.97	1.12	20.7	3.33	0	4.11	sp|A2RVM0|TIC32_ARATH^A2RVM0^Q:181-1251,H:2-313^56.98%ID^E:3e-134^RecName: Full=Short-chain dehydrogenase TIC 32, chloroplastic;^Eukaryota; Viridiplantae; Streptophyta; Embryophyta; Tracheophyta; Spermatophyta; Magnoliophyta; eudicotyledons; Gunneridae; Pentapetalae; rosids; malvids; Brassicales; Brassicaceae; Camelineae; Arabidopsis	c88956_g6_i3|m.60871	175-933[+]	sp|A2RVM0|TIC32_ARATH^A2RVM0^Q:3-219,H:2-217^69.12%ID^E:2e-103^RecName: Full=Short-chain dehydrogenase TIC 32, chloroplastic;^Eukaryota; Viridiplantae; Streptophyta; Embryophyta; Tracheophyta; Spermatophyta; Magnoliophyta; eudicotyledons; Gunneridae; Pentapetalae; rosids; malvids; Brassicales; Brassicaceae; Camelineae; Arabidopsis	.	COG1028^short-chain dehydrogenase reductase	GO:0009507^cellular_component^chloroplast`GO:0009941^cellular_component^chloroplast envelope`GO:0009706^cellular_component^chloroplast inner membrane`GO:0005886^cellular_component^plasma membrane`GO:0016491^molecular_function^oxidoreductase activity`GO:0015031^biological_process^protein transport	.
c88956_g6_i3	9.30271	1.34418	3.23396e-11	3.33215e-08	1.97	1.12	20.7	3.33	0	4.11	sp|A2RVM0|TIC32_ARATH^A2RVM0^Q:181-1251,H:2-313^56.98%ID^E:3e-134^RecName: Full=Short-chain dehydrogenase TIC 32, chloroplastic;^Eukaryota; Viridiplantae; Streptophyta; Embryophyta; Tracheophyta; Spermatophyta; Magnoliophyta; eudicotyledons; Gunneridae; Pentapetalae; rosids; malvids; Brassicales; Brassicaceae; Camelineae; Arabidopsis	c88956_g6_i3|m.60872	943-1263[+]	sp|Q6RVV4|TIC32_PEA^Q6RVV4^Q:8-106,H:218-316^55.56%ID^E:2e-32^RecName: Full=Short-chain dehydrogenase TIC 32, chloroplastic;^Eukaryota; Viridiplantae; Streptophyta; Embryophyta; Tracheophyta; Spermatophyta; Magnoliophyta; eudicotyledons; Gunneridae; Pentapetalae; rosids; fabids; Fabales; Fabaceae; Papilionoideae; Fabeae; Pisum	.	.	GO:0009706^cellular_component^chloroplast inner membrane`GO:0016491^molecular_function^oxidoreductase activity`GO:0015031^biological_process^protein transport	.
c88973_g2_i5	8.01128	0.0780406	7.59584e-08	2.03869e-05	1.76	0.07	5.15	0.57	0	2.03	.	.	.	.	.	.	.	.
c88974_g5_i1	7.40013	-0.517137	2.04881e-06	0.000297967	1.37	3.2	0.8	1.95	0.03	1.87	sp|Q9M0K4|LAF1_ARATH^Q9M0K4^Q:19-537,H:38-220^43.01%ID^E:1e-33^RecName: Full=Transcription factor LAF1;^Eukaryota; Viridiplantae; Streptophyta; Embryophyta; Tracheophyta; Spermatophyta; Magnoliophyta; eudicotyledons; Gunneridae; Pentapetalae; rosids; malvids; Brassicales; Brassicaceae; Camelineae; Arabidopsis	c88974_g5_i1|m.60971	325-702[+]	.	.	.	.	.
c88990_g1_i4	7.27804	-0.635853	3.54078e-06	0.000454592	0.59	0.91	6.97	0.62	0	0.54	sp|Q09766|YA7D_SCHPO^Q09766^Q:1070-2578,H:281-758^20.04%ID^E:3e-28^RecName: Full=Uncharacterized membrane protein C24H6.13;^Eukaryota; Fungi; Dikarya; Ascomycota; Taphrinomycotina; Schizosaccharomycetes; Schizosaccharomycetales; Schizosaccharomycetaceae; Schizosaccharomyces`sp|Q09766|YA7D_SCHPO^Q09766^Q:441-1022,H:71-252^25.96%ID^E:3e-28^RecName: Full=Uncharacterized membrane protein C24H6.13;^Eu…	c88990_g1_i4|m.61062	1358-2530[+]	sp|Q03516|RSN1_YEAST^Q03516^Q:2-275,H:387-661^20.29%ID^E:1e-17^RecName: Full=Uncharacterized protein RSN1;^Eukaryota; Fungi; Dikarya; Ascomycota; Saccharomycotina; Saccharomycetes; Saccharomycetales; Saccharomycetaceae; Saccharomyces	.	COG5594^DUF221 domain protein	GO:0016021^cellular_component^integral component of membrane`GO:0016020^cellular_component^membrane`GO:0006893^biological_process^Golgi to plasma membrane transport	.
c88990_g1_i4	7.27804	-0.635853	3.54078e-06	0.000454592	0.59	0.91	6.97	0.62	0	0.54	sp|Q09766|YA7D_SCHPO^Q09766^Q:1070-2578,H:281-758^20.04%ID^E:3e-28^RecName: Full=Uncharacterized membrane protein C24H6.13;^Eukaryota; Fungi; Dikarya; Ascomycota; Taphrinomycotina; Schizosaccharomycetes; Schizosaccharomycetales; Schizosaccharomycetaceae; Schizosaccharomyces`sp|Q09766|YA7D_SCHPO^Q09766^Q:441-1022,H:71-252^25.96%ID^E:3e-28^RecName: Full=Uncharacterized membrane protein C24H6.13;^Eu…	c88990_g1_i4|m.61064	204-1115[+]	sp|O94886|TM63A_HUMAN^O94886^Q:65-265,H:106-288^25.49%ID^E:9e-08^RecName: Full=Transmembrane protein 63A;^Eukaryota; Metazoa; Chordata; Craniata; Vertebrata; Euteleostomi; Mammalia; Eutheria; Euarchontoglires; Primates; Haplorrhini; Catarrhini; Hominidae; Homo	.	COG5594^DUF221 domain protein	GO:0070062^cellular_component^extracellular vesicular exosome`GO:0016021^cellular_component^integral component of membrane`GO:0005765^cellular_component^lysosomal membrane`GO:0000166^molecular_function^nucleotide binding	.
c88990_g1_i4	7.27804	-0.635853	3.54078e-06	0.000454592	0.59	0.91	6.97	0.62	0	0.54	sp|Q09766|YA7D_SCHPO^Q09766^Q:1070-2578,H:281-758^20.04%ID^E:3e-28^RecName: Full=Uncharacterized membrane protein C24H6.13;^Eukaryota; Fungi; Dikarya; Ascomycota; Taphrinomycotina; Schizosaccharomycetes; Schizosaccharomycetales; Schizosaccharomycetaceae; Schizosaccharomyces`sp|Q09766|YA7D_SCHPO^Q09766^Q:441-1022,H:71-252^25.96%ID^E:3e-28^RecName: Full=Uncharacterized membrane protein C24H6.13;^Eu…	c88990_g1_i4|m.61063	1331-2248[-]	.	.	.	.	.
c89011_g3_i2	9.0833	1.12818	1.28798e-10	9.60716e-08	0.78	0.05	0.32	0	0	2.04	sp|Q65XV7|RFA1C_ORYSJ^Q65XV7^Q:2178-2384,H:861-933^39.19%ID^E:5e-07^RecName: Full=Replication protein A 70 kDa DNA-binding subunit C;^Eukaryota; Viridiplantae; Streptophyta; Embryophyta; Tracheophyta; Spermatophyta; Magnoliophyta; Liliopsida; Poales; Poaceae; BEP clade; Ehrhartoideae; Oryzeae; Oryza`sp|Q65XV7|RFA1C_ORYSJ^Q65XV7^Q:2205-2363,H:848-903^44.64%ID^E:7e-06^RecName: Full=Replication prot…	c89011_g3_i2|m.61173	501-2000[+]	.	.	.	.	.
c89012_g1_i1	7.91214	-0.0186467	1.28242e-07	3.13094e-05	0.62	0	0.27	0.21	0	0.87	sp|Q851R2|MEL1_ORYSJ^Q851R2^Q:2136-139,H:193-864^56.44%ID^E:0^RecName: Full=Protein argonaute MEL1;^Eukaryota; Viridiplantae; Streptophyta; Embryophyta; Tracheophyta; Spermatophyta; Magnoliophyta; Liliopsida; Poales; Poaceae; BEP clade; Ehrhartoideae; Oryzeae; Oryza	c89012_g1_i1|m.61185	109-2592[-]	sp|Q851R2|MEL1_ORYSJ^Q851R2^Q:149-818,H:189-864^56.41%ID^E:0^RecName: Full=Protein argonaute MEL1;^Eukaryota; Viridiplantae; Streptophyta; Embryophyta; Tracheophyta; Spermatophyta; Magnoliophyta; Liliopsida; Poales; Poaceae; BEP clade; Ehrhartoideae; Oryzeae; Oryza	.	.	GO:0005730^cellular_component^nucleolus`GO:0005731^cellular_component^nucleolus organizer region`GO:0035197^molecular_function^siRNA binding`GO:0007143^biological_process^female meiotic division`GO:0031047^biological_process^gene silencing by RNA`GO:0033169^biological_process^histone H3-K9 demethylation`GO:0007140^biological_process^male meiosis`GO:0009561^biological_process^megagametogenesis`GO:…	.
c89019_g1_i10	7.59171	-0.330765	7.45e-07	0.000131084	0.17	0.47	1.54	0.5	0	0.66	sp|P10978|POLX_TOBAC^P10978^Q:1304-900,H:40-175^27.01%ID^E:1e-06^RecName: Full=Retrovirus-related Pol polyprotein from transposon TNT 1-94;^Eukaryota; Viridiplantae; Streptophyta; Embryophyta; Tracheophyta; Spermatophyta; Magnoliophyta; eudicotyledons; Gunneridae; Pentapetalae; asterids; lamiids; Solanales; Solanaceae; Nicotianoideae; Nicotianeae; Nicotiana	c89019_g1_i10|m.61234	1762-2559[-]	sp|Q9ZUA5|VIT1_ARATH^Q9ZUA5^Q:37-259,H:32-250^25.89%ID^E:1e-14^RecName: Full=Vacuolar iron transporter 1;^Eukaryota; Viridiplantae; Streptophyta; Embryophyta; Tracheophyta; Spermatophyta; Magnoliophyta; eudicotyledons; Gunneridae; Pentapetalae; rosids; malvids; Brassicales; Brassicaceae; Camelineae; Arabidopsis	.	COG1814^integral membrane protein	GO:0016021^cellular_component^integral component of membrane`GO:0005774^cellular_component^vacuolar membrane`GO:0005381^molecular_function^iron ion transmembrane transporter activity`GO:0006880^biological_process^intracellular sequestering of iron ion`GO:0055072^biological_process^iron ion homeostasis`GO:0034755^biological_process^iron ion transmembrane transport	.
c89028_g1_i5	7.48537	-0.434233	1.4456e-06	0.000227669	1.6	1.09	0	0	0	2.03	.	.	.	.	.	.	.	.
c89058_g1_i4	7.42911	-0.488958	1.71836e-06	0.000260828	0.9	4.35	0.58	0.44	0	1.11	sp|P0C8L4|Y4648_ARATH^P0C8L4^Q:1224-1454,H:55-132^41.77%ID^E:9e-09^RecName: Full=Uncharacterized protein At4g26485;^Eukaryota; Viridiplantae; Streptophyta; Embryophyta; Tracheophyta; Spermatophyta; Magnoliophyta; eudicotyledons; Gunneridae; Pentapetalae; rosids; malvids; Brassicales; Brassicaceae; Camelineae; Arabidopsis	.	.	.	.	.	.	.
c89073_g4_i1	7.97244	0.0401516	9.83586e-08	2.51234e-05	1.88	0.61	4.31	2.83	0	1.31	sp|Q04647|CCBS_DAUCA^Q04647^Q:1542-1405,H:398-445^83.33%ID^E:5e-14^RecName: Full=Probable cytochrome c biosynthesis protein;^Eukaryota; Viridiplantae; Streptophyta; Embryophyta; Tracheophyta; Spermatophyta; Magnoliophyta; eudicotyledons; Gunneridae; Pentapetalae; asterids; campanulids; Apiales; Apiaceae; Apioideae; Scandiceae; Daucinae; Daucus	.	.	.	.	.	GO:0016020^cellular_component^membrane`GO:0005739^cellular_component^mitochondrion`GO:0015232^molecular_function^heme transporter activity`GO:0008535^biological_process^respiratory chain complex IV assembly	.
c89094_g1_i1	7.91214	-0.0186467	1.28242e-07	3.13094e-05	0.37	2.14	0	1.26	0	1.15	sp|Q5KWL3|SYV_GEOKA^Q5KWL3^Q:1896-364,H:396-879^41.44%ID^E:4e-125^RecName: Full=Valine--tRNA ligase;^Bacteria; Firmicutes; Bacilli; Bacillales; Bacillaceae; Geobacillus	c89094_g1_i1|m.61682	340-1950[-]	sp|Q3AF87|SYV_CARHZ^Q3AF87^Q:18-528,H:390-874^43.58%ID^E:8e-133^RecName: Full=Valine--tRNA ligase;^Bacteria; Firmicutes; Clostridia; Thermoanaerobacterales; Thermoanaerobacteraceae; Carboxydothermus	.	COG0525^amino acids such as threonine, to avoid such errors, it has a posttransfer editing activity that hydrolyzes mischarged Thr-tRNA(Val) in a tRNA-dependent manner (By similarity)	GO:0005737^cellular_component^cytoplasm`GO:0002161^molecular_function^aminoacyl-tRNA editing activity`GO:0005524^molecular_function^ATP binding`GO:0004832^molecular_function^valine-tRNA ligase activity`GO:0006438^biological_process^valyl-tRNA aminoacylation	.
c89108_g2_i1	7.27804	-0.635853	3.54078e-06	0.000454592	0.55	0.43	0.17	0	0	1.01	sp|Q9LYN8|EXS_ARATH^Q9LYN8^Q:13-1440,H:149-623^62.82%ID^E:6e-166^RecName: Full=Leucine-rich repeat receptor protein kinase EXS;^Eukaryota; Viridiplantae; Streptophyta; Embryophyta; Tracheophyta; Spermatophyta; Magnoliophyta; eudicotyledons; Gunneridae; Pentapetalae; rosids; malvids; Brassicales; Brassicaceae; Camelineae; Arabidopsis`sp|Q9LYN8|EXS_ARATH^Q9LYN8^Q:58-1434,H:307-765^34.53%ID^E:1e-48^…	c89108_g2_i1|m.61777	1-1440[+]	sp|Q9LYN8|EXS_ARATH^Q9LYN8^Q:5-480,H:149-623^62.82%ID^E:0^RecName: Full=Leucine-rich repeat receptor protein kinase EXS;^Eukaryota; Viridiplantae; Streptophyta; Embryophyta; Tracheophyta; Spermatophyta; Magnoliophyta; eudicotyledons; Gunneridae; Pentapetalae; rosids; malvids; Brassicales; Brassicaceae; Camelineae; Arabidopsis`sp|Q9LYN8|EXS_ARATH^Q9LYN8^Q:11-478,H:251-789^33.27%ID^E:5e-60^RecName:…	.	COG4886^leucine Rich Repeat	GO:0016021^cellular_component^integral component of membrane`GO:0016020^cellular_component^membrane`GO:0005886^cellular_component^plasma membrane`GO:0005524^molecular_function^ATP binding`GO:0005515^molecular_function^protein binding`GO:0004674^molecular_function^protein serine/threonine kinase activity`GO:0019199^molecular_function^transmembrane receptor protein kinase activity`GO:0010234^biolog…	.
c89160_g3_i1	7.42911	-0.488958	1.71836e-06	0.000260828	0.58	0.19	2.14	1.27	0	0.74	.	c89160_g3_i1|m.62101	502-2154[-]	.	.	.	.	.
c89165_g1_i2	8.32054	0.380092	1.31916e-08	4.59562e-06	3.25	5.42	0.41	3.06	0	2.01	.	.	.	.	.	.	.	.
c89198_g1_i3	8.3811	0.439331	8.67364e-09	3.22498e-06	3.05	2.49	2.47	5.32	0	4.72	sp|P43254|COP1_ARATH^P43254^Q:166-660,H:301-465^80.61%ID^E:3e-89^RecName: Full=E3 ubiquitin-protein ligase COP1;^Eukaryota; Viridiplantae; Streptophyta; Embryophyta; Tracheophyta; Spermatophyta; Magnoliophyta; eudicotyledons; Gunneridae; Pentapetalae; rosids; malvids; Brassicales; Brassicaceae; Camelineae; Arabidopsis	.	.	.	.	COG2319^repeat-containing protein	GO:0080008^cellular_component^Cul4-RING E3 ubiquitin ligase complex`GO:0005737^cellular_component^cytoplasm`GO:0016604^cellular_component^nuclear body`GO:0000152^cellular_component^nuclear ubiquitin ligase complex`GO:0005634^cellular_component^nucleus`GO:0042802^molecular_function^identical protein binding`GO:0005515^molecular_function^protein binding`GO:0004842^molecular_function^ubiquitin-prote…	.
c89209_g2_i15	7.8705	-0.0592434	1.6842e-07	3.97613e-05	0.36	0	1.59	0	0	0.69	sp|Q8LGM7|MOCOS_SOLLC^Q8LGM7^Q:1188-1949,H:302-548^66.67%ID^E:0^RecName: Full=Molybdenum cofactor sulfurase;^Eukaryota; Viridiplantae; Streptophyta; Embryophyta; Tracheophyta; Spermatophyta; Magnoliophyta; eudicotyledons; Gunneridae; Pentapetalae; asterids; lamiids; Solanales; Solanaceae; Solanoideae; Solaneae; Solanum; Lycopersicon`sp|Q8LGM7|MOCOS_SOLLC^Q8LGM7^Q:1945-2742,H:544-812^63.2%ID^E:0^R…	c89209_g2_i15|m.62418	1993-2751[+]	sp|Q8LGM7|MOCOS_SOLLC^Q8LGM7^Q:3-250,H:562-812^63.75%ID^E:9e-100^RecName: Full=Molybdenum cofactor sulfurase;^Eukaryota; Viridiplantae; Streptophyta; Embryophyta; Tracheophyta; Spermatophyta; Magnoliophyta; eudicotyledons; Gunneridae; Pentapetalae; asterids; lamiids; Solanales; Solanaceae; Solanoideae; Solaneae; Solanum; Lycopersicon	.	.	GO:0005622^cellular_component^intracellular`GO:0008265^molecular_function^Mo-molybdopterin cofactor sulfurase activity`GO:0030151^molecular_function^molybdenum ion binding`GO:0030170^molecular_function^pyridoxal phosphate binding`GO:0009000^molecular_function^selenocysteine lyase activity`GO:0016740^molecular_function^transferase activity`GO:0009688^biological_process^abscisic acid biosynthetic p…	.
c89209_g2_i15	7.8705	-0.0592434	1.6842e-07	3.97613e-05	0.36	0	1.59	0	0	0.69	sp|Q8LGM7|MOCOS_SOLLC^Q8LGM7^Q:1188-1949,H:302-548^66.67%ID^E:0^RecName: Full=Molybdenum cofactor sulfurase;^Eukaryota; Viridiplantae; Streptophyta; Embryophyta; Tracheophyta; Spermatophyta; Magnoliophyta; eudicotyledons; Gunneridae; Pentapetalae; asterids; lamiids; Solanales; Solanaceae; Solanoideae; Solaneae; Solanum; Lycopersicon`sp|Q8LGM7|MOCOS_SOLLC^Q8LGM7^Q:1945-2742,H:544-812^63.2%ID^E:0^R…	c89209_g2_i15|m.62417	193-1155[+]	sp|Q8LGM7|MOCOS_SOLLC^Q8LGM7^Q:10-311,H:2-303^69.64%ID^E:4e-148^RecName: Full=Molybdenum cofactor sulfurase;^Eukaryota; Viridiplantae; Streptophyta; Embryophyta; Tracheophyta; Spermatophyta; Magnoliophyta; eudicotyledons; Gunneridae; Pentapetalae; asterids; lamiids; Solanales; Solanaceae; Solanoideae; Solaneae; Solanum; Lycopersicon	.	.	GO:0005622^cellular_component^intracellular`GO:0008265^molecular_function^Mo-molybdopterin cofactor sulfurase activity`GO:0030151^molecular_function^molybdenum ion binding`GO:0030170^molecular_function^pyridoxal phosphate binding`GO:0009000^molecular_function^selenocysteine lyase activity`GO:0016740^molecular_function^transferase activity`GO:0009688^biological_process^abscisic acid biosynthetic p…	.
c89209_g2_i15	7.8705	-0.0592434	1.6842e-07	3.97613e-05	0.36	0	1.59	0	0	0.69	sp|Q8LGM7|MOCOS_SOLLC^Q8LGM7^Q:1188-1949,H:302-548^66.67%ID^E:0^RecName: Full=Molybdenum cofactor sulfurase;^Eukaryota; Viridiplantae; Streptophyta; Embryophyta; Tracheophyta; Spermatophyta; Magnoliophyta; eudicotyledons; Gunneridae; Pentapetalae; asterids; lamiids; Solanales; Solanaceae; Solanoideae; Solaneae; Solanum; Lycopersicon`sp|Q8LGM7|MOCOS_SOLLC^Q8LGM7^Q:1945-2742,H:544-812^63.2%ID^E:0^R…	c89209_g2_i15|m.62419	1215-1970[+]	sp|Q8LGM7|MOCOS_SOLLC^Q8LGM7^Q:1-245,H:311-548^66.26%ID^E:1e-107^RecName: Full=Molybdenum cofactor sulfurase;^Eukaryota; Viridiplantae; Streptophyta; Embryophyta; Tracheophyta; Spermatophyta; Magnoliophyta; eudicotyledons; Gunneridae; Pentapetalae; asterids; lamiids; Solanales; Solanaceae; Solanoideae; Solaneae; Solanum; Lycopersicon	.	.	GO:0005622^cellular_component^intracellular`GO:0008265^molecular_function^Mo-molybdopterin cofactor sulfurase activity`GO:0030151^molecular_function^molybdenum ion binding`GO:0030170^molecular_function^pyridoxal phosphate binding`GO:0009000^molecular_function^selenocysteine lyase activity`GO:0016740^molecular_function^transferase activity`GO:0009688^biological_process^abscisic acid biosynthetic p…	.
c89220_g1_i10	7.71448	-0.211247	4.00132e-07	8.09471e-05	0.11	1.33	0	0	0	1	sp|O54862|MBTP2_CRIGR^O54862^Q:462-818,H:190-301^35.54%ID^E:1e-10^RecName: Full=Membrane-bound transcription factor site-2 protease;^Eukaryota; Metazoa; Chordata; Craniata; Vertebrata; Euteleostomi; Mammalia; Eutheria; Euarchontoglires; Glires; Rodentia; Sciurognathi; Muroidea; Cricetidae; Cricetinae; Cricetulus`sp|O54862|MBTP2_CRIGR^O54862^Q:113-463,H:44-172^27.48%ID^E:1e-10^RecName: Full=Membra…	c89220_g1_i10|m.62504	330-1562[+]	sp|Q8CHX6|MBTP2_MOUSE^Q8CHX6^Q:41-368,H:191-469^23.87%ID^E:1e-07^RecName: Full=Membrane-bound transcription factor site-2 protease;^Eukaryota; Metazoa; Chordata; Craniata; Vertebrata; Euteleostomi; Mammalia; Eutheria; Euarchontoglires; Glires; Rodentia; Sciurognathi; Muroidea; Muridae; Murinae; Mus; Mus	.	.	GO:0005737^cellular_component^cytoplasm`GO:0016021^cellular_component^integral component of membrane`GO:0046872^molecular_function^metal ion binding`GO:0004222^molecular_function^metalloendopeptidase activity`GO:0008203^biological_process^cholesterol metabolic process	.
c89283_g3_i1	7.37056	-0.545891	2.45054e-06	0.000338188	0.47	0	0.34	1.03	0	0.73	.	.	.	.	.	.	.	.
c89284_g5_i1	4.55115	0.990417	6.48069e-07	0.00011831	1.86	0	0.17	0.06	0.36	9.16	.	.	.	.	.	.	.	.
c89285_g1_i4	3.77644	1.66095	4.28699e-06	0.00052809	1.02	0.91	0.47	1.89	0.31	4.5	sp|Q40287|UFOG5_MANES^Q40287^Q:53-1462,H:1-466^52.13%ID^E:9e-163^RecName: Full=Anthocyanidin 3-O-glucosyltransferase 5;^Eukaryota; Viridiplantae; Streptophyta; Embryophyta; Tracheophyta; Spermatophyta; Magnoliophyta; eudicotyledons; Gunneridae; Pentapetalae; rosids; fabids; Malpighiales; Euphorbiaceae; Crotonoideae; Manihoteae; Manihot	c89285_g1_i4|m.62953	65-1507[+]	sp|Q40287|UFOG5_MANES^Q40287^Q:3-466,H:7-466^53.45%ID^E:2e-168^RecName: Full=Anthocyanidin 3-O-glucosyltransferase 5;^Eukaryota; Viridiplantae; Streptophyta; Embryophyta; Tracheophyta; Spermatophyta; Magnoliophyta; eudicotyledons; Gunneridae; Pentapetalae; rosids; fabids; Malpighiales; Euphorbiaceae; Crotonoideae; Manihoteae; Manihot	.	.	GO:0047213^molecular_function^anthocyanidin 3-O-glucosyltransferase activity`GO:0009718^biological_process^anthocyanin-containing compound biosynthetic process	.
c89323_g1_i2	7.14464	-0.765516	7.72046e-06	0.000859594	0.66	0.64	0.19	0.88	0	0.76	.	.	.	.	.	.	.	.
c89339_g6_i3	7.48537	-0.434233	1.4456e-06	0.000227669	0	0	0	0	0	1.61	.	.	.	.	.	.	.	.
c89349_g1_i2	8.56204	0.616461	2.97568e-09	1.31561e-06	0.59	0	11.43	0.54	0	2	.	.	.	.	.	.	.	.
c89353_g1_i1	7.40013	-0.517137	2.04881e-06	0.000297967	0	0.29	0	0.82	0	0.73	sp|Q948U0|RBOHA_SOLTU^Q948U0^Q:1808-360,H:480-963^82.44%ID^E:0^RecName: Full=Respiratory burst oxidase homolog protein A;^Eukaryota; Viridiplantae; Streptophyta; Embryophyta; Tracheophyta; Spermatophyta; Magnoliophyta; eudicotyledons; Gunneridae; Pentapetalae; asterids; lamiids; Solanales; Solanaceae; Solanoideae; Solaneae; Solanum	c89353_g1_i1|m.63414	357-1844[-]	sp|Q948U0|RBOHA_SOLTU^Q948U0^Q:13-495,H:480-963^82.44%ID^E:0^RecName: Full=Respiratory burst oxidase homolog protein A;^Eukaryota; Viridiplantae; Streptophyta; Embryophyta; Tracheophyta; Spermatophyta; Magnoliophyta; eudicotyledons; Gunneridae; Pentapetalae; asterids; lamiids; Solanales; Solanaceae; Solanoideae; Solaneae; Solanum	.	.	GO:0016021^cellular_component^integral component of membrane`GO:0005886^cellular_component^plasma membrane`GO:0005509^molecular_function^calcium ion binding`GO:0050664^molecular_function^oxidoreductase activity, acting on NAD(P)H, oxygen as acceptor`GO:0004601^molecular_function^peroxidase activity	.
c89408_g1_i3	7.78342	-0.144097	2.57175e-07	5.55383e-05	0	0	0.3	0.57	0	0.61	sp|O81028|PP171_ARATH^O81028^Q:718-2886,H:55-797^39.87%ID^E:1e-172^RecName: Full=Pentatricopeptide repeat-containing protein At2g26790, mitochondrial;^Eukaryota; Viridiplantae; Streptophyta; Embryophyta; Tracheophyta; Spermatophyta; Magnoliophyta; eudicotyledons; Gunneridae; Pentapetalae; rosids; malvids; Brassicales; Brassicaceae; Camelineae; Arabidopsis`sp|O81028|PP171_ARATH^O81028^Q:1009-2088,…	c89408_g1_i3|m.63746	526-2895[+]	sp|O81028|PP171_ARATH^O81028^Q:65-787,H:55-797^40.16%ID^E:0^RecName: Full=Pentatricopeptide repeat-containing protein At2g26790, mitochondrial;^Eukaryota; Viridiplantae; Streptophyta; Embryophyta; Tracheophyta; Spermatophyta; Magnoliophyta; eudicotyledons; Gunneridae; Pentapetalae; rosids; malvids; Brassicales; Brassicaceae; Camelineae; Arabidopsis`sp|O81028|PP171_ARATH^O81028^Q:162-521,H:399-799…	.	.	GO:0005739^cellular_component^mitochondrion	.
c89408_g1_i3	7.78342	-0.144097	2.57175e-07	5.55383e-05	0	0	0.3	0.57	0	0.61	sp|O81028|PP171_ARATH^O81028^Q:718-2886,H:55-797^39.87%ID^E:1e-172^RecName: Full=Pentatricopeptide repeat-containing protein At2g26790, mitochondrial;^Eukaryota; Viridiplantae; Streptophyta; Embryophyta; Tracheophyta; Spermatophyta; Magnoliophyta; eudicotyledons; Gunneridae; Pentapetalae; rosids; malvids; Brassicales; Brassicaceae; Camelineae; Arabidopsis`sp|O81028|PP171_ARATH^O81028^Q:1009-2088,…	c89408_g1_i3|m.63747	3-311[+]	.	.	.	.	.
c89412_g5_i3	8.06765	0.133046	5.90433e-08	1.65789e-05	0.74	2.78	0	1.37	0	2.11	sp|Q5FV41|FBT2_ARATH^Q5FV41^Q:170-919,H:208-457^70.4%ID^E:3e-125^RecName: Full=Probable folate-biopterin transporter 2;^Eukaryota; Viridiplantae; Streptophyta; Embryophyta; Tracheophyta; Spermatophyta; Magnoliophyta; eudicotyledons; Gunneridae; Pentapetalae; rosids; malvids; Brassicales; Brassicaceae; Camelineae; Arabidopsis	c89412_g5_i3|m.63792	302-1075[+]	sp|Q5FV41|FBT2_ARATH^Q5FV41^Q:1-256,H:252-496^63.28%ID^E:9e-106^RecName: Full=Probable folate-biopterin transporter 2;^Eukaryota; Viridiplantae; Streptophyta; Embryophyta; Tracheophyta; Spermatophyta; Magnoliophyta; eudicotyledons; Gunneridae; Pentapetalae; rosids; malvids; Brassicales; Brassicaceae; Camelineae; Arabidopsis	.	COG0477^major facilitator Superfamily	GO:0016021^cellular_component^integral component of membrane`GO:0006810^biological_process^transport	.
c89429_g2_i2	7.42911	-0.488958	1.71836e-06	0.000260828	0	0	2.67	1.04	0	0.96	sp|P0C2F6|RNHX1_ARATH^P0C2F6^Q:1300-1040,H:10-96^41.38%ID^E:9e-20^RecName: Full=Putative ribonuclease H protein At1g65750;^Eukaryota; Viridiplantae; Streptophyta; Embryophyta; Tracheophyta; Spermatophyta; Magnoliophyta; eudicotyledons; Gunneridae; Pentapetalae; rosids; malvids; Brassicales; Brassicaceae; Camelineae; Arabidopsis`sp|P0C2F6|RNHX1_ARATH^P0C2F6^Q:1040-306,H:108-347^24.43%ID^E:9e-20^Re…	c89429_g2_i2|m.63906	3-569[+]	.	.	.	.	.
c89429_g2_i2	7.42911	-0.488958	1.71836e-06	0.000260828	0	0	2.67	1.04	0	0.96	sp|P0C2F6|RNHX1_ARATH^P0C2F6^Q:1300-1040,H:10-96^41.38%ID^E:9e-20^RecName: Full=Putative ribonuclease H protein At1g65750;^Eukaryota; Viridiplantae; Streptophyta; Embryophyta; Tracheophyta; Spermatophyta; Magnoliophyta; eudicotyledons; Gunneridae; Pentapetalae; rosids; malvids; Brassicales; Brassicaceae; Camelineae; Arabidopsis`sp|P0C2F6|RNHX1_ARATH^P0C2F6^Q:1040-306,H:108-347^24.43%ID^E:9e-20^Re…	c89429_g2_i2|m.63905	207-857[-]	.	.	.	.	.
c89429_g2_i2	7.42911	-0.488958	1.71836e-06	0.000260828	0	0	2.67	1.04	0	0.96	sp|P0C2F6|RNHX1_ARATH^P0C2F6^Q:1300-1040,H:10-96^41.38%ID^E:9e-20^RecName: Full=Putative ribonuclease H protein At1g65750;^Eukaryota; Viridiplantae; Streptophyta; Embryophyta; Tracheophyta; Spermatophyta; Magnoliophyta; eudicotyledons; Gunneridae; Pentapetalae; rosids; malvids; Brassicales; Brassicaceae; Camelineae; Arabidopsis`sp|P0C2F6|RNHX1_ARATH^P0C2F6^Q:1040-306,H:108-347^24.43%ID^E:9e-20^Re…	c89429_g2_i2|m.63907	998-1465[-]	sp|P0C2F6|RNHX1_ARATH^P0C2F6^Q:62-142,H:16-96^43.21%ID^E:8e-15^RecName: Full=Putative ribonuclease H protein At1g65750;^Eukaryota; Viridiplantae; Streptophyta; Embryophyta; Tracheophyta; Spermatophyta; Magnoliophyta; eudicotyledons; Gunneridae; Pentapetalae; rosids; malvids; Brassicales; Brassicaceae; Camelineae; Arabidopsis	.	.	GO:0046872^molecular_function^metal ion binding`GO:0003676^molecular_function^nucleic acid binding`GO:0004523^molecular_function^RNA-DNA hybrid ribonuclease activity	.
[truncated: 827 more rows]

## Sheet: x3
up					RPKM
[truncated: 1,500 more rows]

## Sheet: x4
up					RPKM
[truncated: 1,969 more rows]

## Sheet: x5
up					RPKM
[truncated: 4,941 more rows]

## Sheet: x6
up					RPKM
[truncated: 2,823 more rows]
