# Supplementary material for: De Novo Transcriptome Sequencing and the Hypothetical Cold Response Mode of Saussurea involucrata in Extreme Cold Environments
Source: Int J Mol Sci. 2017 Jun 7;18(6):1155. doi: 10.3390/ijms18061155 (PMC5485979; doi:10.3390/ijms18061155)
Supplement: Supplementary file 1 [file ijms-18-01155-s001.zip › ijms-188820-supplementary final/Table S3.xlsx]

## Sheet: The data of qRT-PCR
	Target	Cp1	Cp2	Cp3	Average			Reference	Cp1	Cp2	Cp3	Average	-∆∆ct	2-∆∆ct	stdev
c24202_g1_i1	1-4	27.52	27.33	27.23	27.36			1-4-G	25.43	25.77	23.81	25.0033	2.58333	5.99323	0.493208
	1-5	21.16	21.06	21.08	21.1			1-5-G	20.15	20.26	20.14	20.1833	4.02333	16.2609	0.482747
	1-10	25.35	25.28	25.22	25.2833			1-10-G	21.92	22.02	21.25	21.73	1.38667	2.61474	0.0961572
	1-20	20.53	20.44	20.5	20.49			1-20-G	17.25	17.14	17.25	17.2133	1.66333	3.16748	0.0825721
	1-25	25.7	22.46	22.83	23.6633			1-25-G	19.55	19.54	19.63	19.5733	0.85	1.8025	1.57556
	1-CK	20.73	21.12	20.88	20.91			1-CK-G	15.92	16.04	15.95	15.97
c38858_g1_i1	2-4	27.72	27.81	27.48	27.67			2-4-G	25.41	25.47	25.48	25.4533	-0.74	0.598739	0.0593327
	2-5	22.51	22.56	22.46	22.51			2-5-G	20.23	20.28	20.3	20.27	-0.763333	0.589134	0.0166752
	2-10	24.15	24.23	24.28	24.22			2-10-G	22.7	22.79	22.75	22.7467	0.00333333	1.00231	0.0374023
	2-20	19.11	19.27	19.44	19.2733			2-20-G	17.07	17.16	17.06	17.0967	-0.7	0.615572	0.0575492
	2-25	21.56	23.31	22.16	22.3433			2-25-G	19.55	19.5	19.61	19.5533	-1.31333	0.40239	0.19871
	2-CK	17.31	17.57	17.79	17.5567			2-CK-G	16.05	16.1	16.09	16.08
c82440_g3_i2	3-4	26.25	26.31	26.22	26.26			3-4-G	25.59	25.5	25.42	25.5033	0.1	1.07177	0.0276645
	3-5	19.96	19.93	19.89	19.9267			3-5-G	20.28	20.24	20.3	20.2733	1.20333	2.30271	0.0458519
	3-10	26.81	26.88	26.97	26.8867			3-10-G	23.1	23.2	23.09	23.13	-2.9	0.133972	0.00606445
	3-20	19.65	19.54	19.9	19.6967			3-20-G	17.14	17.09	16.96	17.0633	-1.77667	0.291857	0.0298749
	3-25	21.71	21.65	21.43	21.5967			3-25-G	19.62	19.65	19.59	19.62	-1.12	0.460094	0.0393861
	3-CK	17.23	17.19	17.11	17.1767			3-CK-G	16.32	16.22	16.42	16.32
c9920_g1_i1	4-4	32.26	32.52	32.3	32.36			4-4-G	25.59	25.67	25.54	25.6	-1.69667	0.308498	0.0238602
	4-5	27.85	27.69	28.08	27.8733			4-5-G	20.48	20.56	20.64	20.56	-2.25	0.210224	0.0231334
	4-10	26.56	27.03	26.66	26.75			4-10-G	18.72	18.81	18.96	18.83	-2.85667	0.138057	0.0186595
	4-20	23.83	23.86	23.86	23.85			4-20-G	17.77	17.17	16.95	17.2967	-1.49	0.356013	0.00350202
	4-25	25.55	25.55	25.7	25.6			4-25-G	19.66	19.64	19.68	19.66	-0.876667	0.544624	0.0262469
	4-CK	21.44	21.78	22.02	21.7467			4-CK-G	17.01	16.47	16.57	16.6833
c41583_g1_i1	5-4	31.47	30.58	31.88	31.31			5-4-G	25.55	25.88	25.78	25.7367	-2.4	0.189465	0.105732
	5-5	27.56	28.26	26.98	27.6			5-5-G	22.25	21.72	21.86	21.9433	-2.48333	0.178831	0.087516
	5-10	24.85	24.67	24.79	24.77			5-10-G	18.77	18.75	18.82	18.78	-2.81667	0.141938	0.00984136
	5-20	22.82	22.77	22.82	22.8033			5-20-G	17	17.03	17.14	17.0567	-2.57333	0.168016	0.00365161
	5-25	24.48	24.48	24.47	24.4767			5-25-G	19.86	19.78	19.89	19.8433	-1.46	0.363493	0.00157265
	5-CK	19.52	19.49	19.15	19.3867			5-CK-G	15.83	15.79	17.02	16.2133
c82440_g3_i1	6-4	29.49	29.7	29.81	29.6667			6-4-G	25.74	25.88	25.77	25.7967	-1.22667	0.427304	0.0400703
	6-5	24.32	23.9	23.84	24.02			6-5-G	22.19	22.21	22.24	22.2133	0.836667	1.78592	0.25276
	6-10	22.64	22.61	22.59	22.6133			6-10-G	19.19	19.11	18.96	19.0867	-0.883333	0.542113	0.00770856
	6-20	20.89	18.68	21.16	20.2433			6-20	18.47	24.1	18.02	20.1967	2.59667	6.04887	1.74926
	6-25	22.21	22.51	22.31	22.3433			6-25-G	19.43	19.49	19.58	19.5	-0.2	0.870551	0.0741817
	6-CK	18.95	18.98	18.97	18.9667			6-CK-G	16.29	16.34	16.34	16.3233
c24123_g1_i1	pip2-4	28.97	29.12	29.03	29.04			pip2-4	25.84	25.88	25.8	25.84	-1.92333	0.263645	0.0112139
	pip2-5	28.98	29.09	28.87	28.98			pip2-5	23.23	23.33	23.3	23.2867	-4.41667	0.0468221	0.00291843
	pip2-10	22.89	22.65	22.54	22.6933			pip2-10	18.09	18.17	18.27	18.1767	-3.24	0.105843	0.0105254
	pip2-20	21.82	21.76	21.68	21.7533			pip2-20	17.28	16.95	17.04	17.09	-3.38667	0.0956119	0.0038156
	pip2-25	22.91	22.95	22.89	22.9167			pip2-25	19.41	19.56	19.46	19.4767	-2.16333	0.22324	0.00384744
	pip2-ck	17.28	17.64	17.82	17.58			pip2-ck	16.46	16.58	15.87	16.3033
c70762_g1_i1	pip2;1-4	26.02	20.26	20.28	22.1867			pip2;1-4	19.54	19.5	19.48	19.5067	-0.4	0.757858	1.32389
	pip2;1-5	24.87	24.94	24.81	24.8733			pip2;1-5	21.76	21.81	21.82	21.7967	-0.796667	0.575678	0.0211706
	pip2;1-10	23.46	23.24	23.32	23.34			pip2;1-10	18.31	18.31	18.18	18.2667	-2.79333	0.144252	0.00901034
	pip2;1-20	21.75	21.81	21.72	21.76			pip2;1-20	17.05	17.18	17.23	17.1533	-2.32667	0.199344	0.00514545
	pip2;1-25	17.92	18	18.02	17.98			pip2;1-25	20.49	20.59	20.51	20.53	4.83	28.443	0.85959
	pip2;1-ck	18.3	18.54	18.54	18.46			pip2;1-ck	16.07	15.43	17.04	16.18
c72963_g1_i1	pip2;7-4	26.59	26.78	26.65	26.6733			pip2;7-4	25.72	25.93	25.79	25.8133	0.423333	1.34102	0.0729356
	pip2;7-5	26.26	25.98	26.31	26.1833			pip2;7-5	22.78	22.59	22.62	22.6633	-2.23667	0.212176	0.0221083
	pip2;7-10	22.14	21.94	22.09	22.0567			pip2;7-10	18.96	19.23	18.41	18.8667	-1.90667	0.266708	0.0159704
	pip2;7-20	19.55	19.61	19.52	19.56			pip2;7-20	17.06	17.07	17.03	17.0533	-1.22333	0.428292	0.011055
	pip2;7-25	20.57	20.47	20.67	20.57			pip2;7-25	19.68	19.74	19.74	19.72	0.433333	1.35035	0.0764999
	pip2;7-ck	17.11	17.26	17.12	17.1633			pip2;7-ck	16.48	15.69	15.47	15.88

## Sheet: correlation nanlysis
		-∆∆ct	trans (lgFC)	FC	Log2FC
c24202_g1_i1	1-4	2.58333	1.79654	62.5944	5.96796
	1-5	4.02333	-3.3786	0.000418218	-11.2235
	1-10	1.38667	0.676329	4.74602	2.24672
	1-20	1.66333	-4.89216	1.28187e-05	-16.2514
	1-25	0.85	1.12032	13.1922	3.72161
c38858_g1_i1	2-4	-0.74	-0.423989	0.376713	-1.40846
	2-5	-0.763333	-1.42537	0.0375515	-4.73499
	2-10	0.00333333	0.0108135	1.02521	0.0359218
	2-20	-0.7	-1.83027	0.0147818	-6.08003
	2-25	-1.31333	-2.77527	0.00167776	-9.21925
c82440_g3_i2	3-4	0.1	1.46941	29.4721	4.88128
	3-5	1.20333	2.42184	264.144	8.04518
	3-10	-2.9	-4.87736	1.3263e-05	-16.2022
	3-20	-1.77667	-2.9126	0.00122291	-9.67546
	3-25	-1.12	-1.8517	0.0140701	-6.15123
c9920_g1_i1	4-4	-1.69667	-2.66974	0.00213927	-8.86867
	4-5	-2.25	-1.21732	0.0606294	-4.04384
	4-10	-2.85667	-4.98745	1.02933e-05	-16.5679
	4-20	-1.49	-2.28435	0.0051958	-7.58844
	4-25	-0.876667	-0.0368553	0.918639	-0.122431
c41583_g1_i1	5-4	-2.4	-4.23637	5.80264e-05	-14.0729
	5-5	-2.48333	-4.96284	1.08934e-05	-16.4862
	5-10	-2.81667	-4.12379	7.51992e-05	-13.6989
	5-20	-2.57333	-4.99876	1.00285e-05	-16.6055
	5-25	-1.46	0.0979181	1.2529	0.325277
c82440_g3_i1	6-4	-1.22667	-1.7194	0.0190807	-5.71174
	6-5	0.836667	-3.15723	0.000696254	-10.4881
	6-10	-0.883333	-0.695984	0.20138	-2.31201
	6-20	2.59667	-3.46158	0.000345479	-11.4991
	6-25	-0.2	-1.25857	0.0551352	-4.18088
c24123_g1_i1	pip2-4	-1.92333	-3.87466	0.000133457	-12.8713
	pip2-5	-4.41667	-7.89675	1.26839e-08	-26.2324
	pip2-10	-3.24	-5.81674	1.52496e-06	-19.3228
	pip2-20	-3.38667	-7.40352	3.9489e-08	-24.594
	pip2-25	-2.16333	-4.37544	4.2127e-05	-14.5349
c70762_g1_i1	pip2;1-4	-0.4	-0.130565	0.740346	-0.433729
	pip2;1-5	-0.796667	-1.43853	0.0364311	-4.77869
	pip2;1-10	-2.79333	-1.04488	0.090183	-3.471
	pip2;1-20	-2.32667	-4.9375	1.15479e-05	-16.402
	pip2;1-25	4.83	7.82241	6.64375e+07	25.9855
c72963_g1_i1	pip2;7-4	0.423333	0.19661	1.57257	0.653125
	pip2;7-5	-2.23667	-3.68853	0.000204867	-12.253
	pip2;7-10	-1.90667	-3.23596	0.000580816	-10.7496
	pip2;7-20	-1.22333	-2.12178	0.00755468	-7.04841
	pip2;7-25	0.433333	0.943527	8.78066	3.13433

## Sheet: Primer list
Primer list	up	down
sikFBA1	GTGGCGTGCGGTCCTAAATA	CCGTTCTCCTGGCAGATGATG
sikFBA2	ATTGCCGAATACACGGTAACAG	CCAAACGAGAAAGATAACGCC
sikFBA3	GAGTCAACTGGCACAATCGGA	CCTTGATTCCAGGGAGGACATT
sikFBA4	CGACAGGACTTTTGAGGTTGC	GGTGGGATTCTTTGTTGGAGG
sikFBA5	ACTCGTGTATCCGTTATCCGTG	GGCTTCAGTGTTGTCCAATCCA
sikFBA6	GTCAGACCCTTCGCCAACCAT	GGCTACAGTTTTCGCAGTTTTGA
GAPDH	TAGCAAGGATGCTCCCATGTTCGT	AAAGGAGCAAGGCAGTTGGTTGTG
pip1:5	ATGGAGGGTAAGGAAGAAGATG	CATAACAGTCAAAACAGAGATG
pip2:7	CGAAAGAGGTGAGTGAGGTCGGAG	ATGCCACCGAAGGCCCAAGCGATG
pip2:1	ATGGTGGCTCAGTGTTTAGGAG	AGTCTCGGGCACTTCTCTTGGG
